# Supplementary material for: Delineating novel diagnostic biomarkers and therapeutic targets for oral submucosal fibrosis: an integrative multi-omics and machine learning approach
Source: Front Bioinform. 2026 May 4;6:1803111. doi: 10.3389/fbinf.2026.1803111 (PMC13180744; doi:10.3389/fbinf.2026.1803111)
Supplement: Supplementary file 2 [file Table1.xlsx]

## Sheet: Description
Table S1. DESeq2 result for the dataset GSE125866
Table S2. DESeq2 result for the dataset GSE125866
Table S3. DESeq2 result for the dataset GSE274203
Table S4. List of upregulated and downregulated DEGS obtained from three RNA-Seq datasets by implementing DESeq2
Table S5. List of Upregulated and Downregulated DEGs present in at least 2 datasets.
Table S6. List of stable genes (stablity score >0.6) in three RNA-seq datasets obtained post bootstrapping analysis
Table S7. Stablity scores computed for three RNA-seq datasets using bootstrapping analysis
Table S8. Enriched biological processes assocaited with up and downregulated DEGs, computed using Enrichr online tool
Table S9. Enriched molecular function assocaited with up and downregulated DEGs, computed using Enrichr online tool
Table S10. Enriched cellular compartment assocaited with up and downregulated DEGs, computed using Enrichr online tool
Table S11. Enriched KEGG pathways assocaited with up and downregulated DEGs, computed using Enrichr online tool
Table S12. Enriched disease terms assocaited with up and downregulated DEGs, computed using Enrichr online tool
Table S13. GSVA score for various MSigDB pathways computed for three different RNA-seq datasets
Table S14. Cell type enrichment score obtained by xCell
Table S15. Fold-wise and average AUROC values of various machine learning models obtained by nested cross-validation strategy
Table S16. List of hypermethylated and hypomethylated obtained after implementing cutoff of delta beta value of 0.1 or above
Table S17. List of complete enriched biological processes associated with hypermethylated genes.
Table S18. List of complete enriched biological processes associated with hypormethylated genes.

## Sheet: S1
Table S1. DESeq2 result for the dataset GSE125866
Genes	baseMean	log2FoldChange	lfcSE	stat	pvalue	padj
NPPC	39.7261	-5.12965	0.505729	-10.1431	3.55749e-24	7.72651e-20
DUSP5	672.782	2.51335	0.31881	7.88353	3.18253e-15	3.45607e-11
APOBEC3A	1020.12	6.09479	0.91399	6.66833	2.58737e-11	1.87317e-07
LOC105377363	22.3991	-5.59851	0.924458	-6.05599	1.39558e-09	7.57768e-06
IARS1	1351.53	0.817328	0.138291	5.91018	3.41724e-09	1.12242e-05
LCN1	171.03	22.8631	3.88464	5.88552	3.96812e-09	1.12242e-05
LINC02955	14.8632	-3.96086	0.66571	-5.94984	2.68408e-09	1.12242e-05
LOC105375091	18.9761	-3.70413	0.630091	-5.87873	4.13432e-09	1.12242e-05
LOC107984425	18.96	-2.93403	0.503132	-5.83154	5.49182e-09	1.3253e-05
EREG	1971.03	4.08955	0.704017	5.80888	6.28911e-09	1.36593e-05
ST6GAL2	139.393	-3.97412	0.691028	-5.75102	8.8705e-09	1.75144e-05
DLG2-AS2	28.5786	-2.86624	0.501796	-5.71196	1.11685e-08	2.02141e-05
MYLIP	233.441	-1.11977	0.198368	-5.64493	1.6525e-08	2.76081e-05
MUC5B-AS1	74.657	21.7948	3.88485	5.61022	2.02067e-08	3.13477e-05
STARD4	255.872	1.51135	0.270206	5.59334	2.22744e-08	3.16217e-05
ZNF204P	67.7897	-1.53763	0.275286	-5.58556	2.32951e-08	3.16217e-05
BPIFA1	92.087	21.4267	3.88478	5.51556	3.47679e-08	4.27063e-05
LOC100131257	8.48423	-3.67182	0.666099	-5.51242	3.53936e-08	4.27063e-05
GGTA1	223.276	-1.63744	0.298884	-5.47851	4.2893e-08	4.65797e-05
LOC101929007	31.1366	-2.83247	0.516531	-5.48365	4.16637e-08	4.65797e-05
PITX2	176.074	-3.07798	0.563153	-5.46562	4.61302e-08	4.77096e-05
LOC105372321	18.0189	-2.39086	0.442814	-5.39924	6.69233e-08	6.60685e-05
EIF5B	673.55	0.899426	0.16768	5.36393	8.14285e-08	7.68933e-05
MMP7	113.632	6.61473	1.23795	5.34331	9.12669e-08	8.25927e-05
CYP24A1	319.103	5.82868	1.1023	5.28775	1.2383e-07	0.000107579
INSIG1	943.538	2.57156	0.488205	5.26738	1.38382e-07	0.000108963
LDLR	1467.34	2.81669	0.535678	5.25818	1.45491e-07	0.000108963
LOC112268282	39.7506	-2.37111	0.450639	-5.26166	1.42759e-07	0.000108963
TNFRSF12A	168.031	4.30732	0.816573	5.27487	1.32849e-07	0.000108963
ANKLE2	483.782	1.19369	0.228427	5.2257	1.73499e-07	0.000125607
UBC	1199.89	1.54451	0.296519	5.2088	1.90061e-07	0.000133159
SMR3B	43.0552	20.0961	3.88512	5.17258	2.30886e-07	0.000156707
MRTFB	1577.65	-0.739676	0.14346	-5.15598	2.52309e-07	0.000161705
SERPINB7	222.973	4.12046	0.799257	5.15536	2.53141e-07	0.000161705
DISP1	124.745	-1.3323	0.260841	-5.10772	3.26071e-07	0.000198592
TCN1	75.9093	3.6344	0.711799	5.10593	3.29173e-07	0.000198592
LOC105372593	17.038	19.7762	3.88609	5.08897	3.60019e-07	0.000211331
APOBEC3B-AS1	158.523	4.71227	0.932245	5.05475	4.30944e-07	0.000239992
RPE65	115.612	9.7018	1.91927	5.05493	4.30544e-07	0.000239992
KBTBD8	104.047	1.58329	0.314068	5.04123	4.62542e-07	0.000251149
CCT3	248.715	1.12815	0.224887	5.01651	5.26195e-07	0.000278742
PANCR	15.5568	-5.71967	1.15246	-4.963	6.94113e-07	0.000358939
APOBEC3B	218.978	3.54962	0.722666	4.91184	9.02262e-07	0.000455726
STK38L	1257.22	1.08238	0.221035	4.89685	9.73828e-07	0.000480695
EYA1	64.8163	-2.72946	0.558704	-4.88534	1.03253e-06	0.000498343
AEN	174.565	1.60323	0.328708	4.87739	1.075e-06	0.000507565
CCDC178	10.7863	-3.74071	0.769186	-4.8632	1.15501e-06	0.000522616
EPPK1	540.991	3.90233	0.801788	4.86703	1.13285e-06	0.000522616
CCL20	275.934	5.51507	1.13592	4.85515	1.20297e-06	0.000533211
LIPG	107.146	5.63658	1.16439	4.84082	1.29302e-06	0.00056166
ERRFI1	606.856	1.87465	0.388185	4.82928	1.37028e-06	0.000574702
LOC105370569	78.4715	-1.2272	0.254287	-4.82602	1.39286e-06	0.000574702
PCSK1	100.347	-1.63076	0.338004	-4.82466	1.40242e-06	0.000574702
SAA1	126.43	5.87901	1.22892	4.78387	1.71955e-06	0.000691609
LOC102724749	20.4526	-4.64039	0.97271	-4.77057	1.83702e-06	0.000715454
USP32P1	28.3587	-3.37982	0.708598	-4.76973	1.84472e-06	0.000715454
IFFO2	1187.32	2.56798	0.544793	4.71369	2.43275e-06	0.000910896
SNRNP48	277.811	-0.754048	0.160023	-4.71213	2.45136e-06	0.000910896
SQLE	1363.54	2.32431	0.49346	4.71022	2.47446e-06	0.000910896
FOSL1	865.969	4.13	0.879091	4.69803	2.62684e-06	0.000950873
SPTY2D1	482.215	0.683761	0.146567	4.66518	3.08351e-06	0.00109788
NUS1	554.98	1.08864	0.236458	4.60397	4.14507e-06	0.001429
UGCG	1206.7	1.99081	0.432185	4.60639	4.09713e-06	0.001429
LOC441666	52.1461	-1.70809	0.374329	-4.56308	5.0408e-06	0.00171064
HLA-DQB1-AS1	115.234	5.3077	1.16427	4.55882	5.14411e-06	0.00171885
LOC100128288	20.89	-1.64044	0.360178	-4.55454	5.24994e-06	0.00172763
SMOX	81.3906	2.98396	0.660911	4.51492	6.3342e-06	0.00205332
UNC5D	10.3406	-4.18008	0.931839	-4.48584	7.26268e-06	0.00231968
LOC101928819	7.256	-2.90768	0.65085	-4.4675	7.91374e-06	0.00249099
LOC107987076	15.5921	-3.11967	0.699068	-4.46262	8.09647e-06	0.0025121
DMBT1	1021.2	12.8443	2.89034	4.44388	8.83492e-06	0.0025656
EDIL3-DT	50.7512	-2.329	0.524161	-4.44329	8.85952e-06	0.0025656
LOC105374181	33.6209	-1.51315	0.340426	-4.44487	8.79452e-06	0.0025656
LOC105375500	34.065	-1.68849	0.379576	-4.44837	8.65231e-06	0.0025656
LOC112268254	38.5998	-1.34148	0.301787	-4.44511	8.78476e-06	0.0025656
LRRC8A	641.837	1.59199	0.358546	4.44014	8.99008e-06	0.00256915
CPA3	486.168	-2.19087	0.493878	-4.43605	9.16266e-06	0.00258446
FGF12	44.3319	-2.92758	0.661889	-4.42307	9.73087e-06	0.00270955
LOC107985014	58.6611	-2.44226	0.552626	-4.41937	9.89898e-06	0.00272147
AGA-DT	15.6153	-2.11935	0.482079	-4.39627	1.10128e-05	0.00298983
ITPRID2	3601.56	1.32281	0.301525	4.38706	1.14895e-05	0.00305148
LOC105377319	91.8894	-1.17946	0.268886	-4.38646	1.15208e-05	0.00305148
SYT17	35.5219	-1.93002	0.441119	-4.37529	1.21274e-05	0.00317343
MIR4451	29.706	-1.62799	0.372798	-4.36695	1.25992e-05	0.00321931
NOLC1	822.13	1.0574	0.242126	4.36716	1.25871e-05	0.00321931
IGF2BP2	217.025	1.83868	0.42162	4.36098	1.29484e-05	0.00323248
RAB1A	843.467	0.622014	0.142579	4.3626	1.28528e-05	0.00323248
KCNK1	229.218	1.91589	0.440761	4.34679	1.38146e-05	0.00333378
LOC107986365	32.8226	-1.94974	0.448535	-4.34691	1.38072e-05	0.00333378
SIGLEC6	59.8443	-1.86982	0.429791	-4.35053	1.35808e-05	0.00333378
LOC202181	103.08	-1.39981	0.322682	-4.33806	1.43748e-05	0.00343083
SLC35F2	112.232	1.10294	0.254401	4.33543	1.45479e-05	0.00343441
CHST2	136.447	3.17536	0.734567	4.32276	1.54086e-05	0.00358445
SAA2	44.9151	8.3382	1.92957	4.32127	1.55135e-05	0.00358445
AREG	603.944	3.21095	0.743858	4.31662	1.58438e-05	0.00362222
MAP2K3	150.319	1.46317	0.339801	4.30595	1.66269e-05	0.00372288
MYRIP	45.9225	-1.26831	0.294523	-4.30631	1.66e-05	0.00372288
CEBPB	150.267	1.72292	0.40069	4.29989	1.70883e-05	0.00378714
LOC105373873	9.43517	-2.60269	0.607817	-4.28203	1.85198e-05	0.00406295
OCA2	21.5774	-2.61131	0.61057	-4.27684	1.89565e-05	0.00411717
LOC107986699	94.6857	-1.17608	0.275473	-4.2693	1.96085e-05	0.00421661
EDA	57.5149	-1.94074	0.455923	-4.25673	2.07443e-05	0.00441711
CNTNAP3P2	187.392	-1.53683	0.361588	-4.25022	2.13564e-05	0.0045033
EPRS1	731.763	0.741266	0.174498	4.24798	2.15705e-05	0.00450472
NAA50	730.798	1.14308	0.269841	4.23614	2.27391e-05	0.00470352
ASXL3	38.4708	-2.06338	0.487979	-4.22841	2.35347e-05	0.004814
LOC105374616	16.2358	-2.91064	0.688634	-4.22668	2.37165e-05	0.004814
EPB41L4A	489.153	-0.965578	0.228731	-4.22145	2.42739e-05	0.00488153
ABCF2	161.677	1.2434	0.294963	4.21543	2.493e-05	0.00489159
LOC93463	11.4855	-2.11386	0.501052	-4.21883	2.45569e-05	0.00489159
SDC4	2283.49	1.98461	0.470866	4.2148	2.49996e-05	0.00489159
HEATR5A-DT	15.0953	-2.12102	0.504549	-4.2038	2.6247e-05	0.00507108
TIMM17A	224.976	1.0641	0.253199	4.20262	2.63839e-05	0.00507108
FBF1	63.1144	-1.46756	0.349858	-4.19473	2.73192e-05	0.00520479
KIF5B	1082.27	0.939671	0.224261	4.19008	2.78853e-05	0.00526645
DDX21	1606.03	1.83974	0.439594	4.18509	2.85058e-05	0.00533721
LOC112267965	45.3157	-1.70298	0.407384	-4.18029	2.91142e-05	0.00540454
LIPT2-AS1	56.5469	-1.68883	0.404678	-4.17326	3.00275e-05	0.0054804
PRDM1	1461.58	1.82442	0.437003	4.17485	2.98188e-05	0.0054804
CFAP20DC-DT	28.8496	-2.48381	0.59762	-4.15617	3.23632e-05	0.00576145
ODC1	1718.39	2.68457	0.64588	4.15646	3.23221e-05	0.00576145
SIGLEC17P	10.439	-2.85212	0.686173	-4.15656	3.23069e-05	0.00576145
MBLAC2	173.411	-1.2093	0.291106	-4.15417	3.26472e-05	0.00576475
LOC107986293	15.1864	-2.53674	0.611126	-4.15093	3.31131e-05	0.00579987
LINC02232	5.80957	-5.73464	1.38381	-4.14408	3.41174e-05	0.00592797
CCDC190	98.7471	5.3885	1.30354	4.13375	3.56896e-05	0.00615192
DNM1P41	12.9637	-1.97035	0.477579	-4.1257	3.69608e-05	0.00632088
TOP1	760.358	1.11565	0.271144	4.11461	3.87836e-05	0.00658079
TRPM1	31.9283	-5.79573	1.412	-4.10462	4.04977e-05	0.00681837
TPSAB1	347.114	-2.43531	0.593828	-4.10104	4.11303e-05	0.00687161
LOC107984312	51.7669	3.13428	0.765191	4.09607	4.20215e-05	0.00696691
MVD	72.0827	1.9444	0.474907	4.09427	4.235e-05	0.00696819
GPATCH4	105.952	1.19254	0.291402	4.09243	4.2687e-05	0.00697082
IL11RA	76.5411	-1.61289	0.394398	-4.08949	4.32319e-05	0.00700712
SKIL	2197.42	1.43961	0.352614	4.08268	4.45196e-05	0.00716238
CLCF1	96.9024	2.88004	0.705868	4.08013	4.50096e-05	0.00718797
DCT	147.469	-4.43909	1.08925	-4.07537	4.59421e-05	0.00723055
LOC101927879	11.1038	-2.28509	0.560644	-4.07583	4.58497e-05	0.00723055
TGM6	12.2973	-5.22492	1.28594	-4.0631	4.84244e-05	0.00756641
LOC105369724	43.1068	6.85696	1.68981	4.05783	4.95308e-05	0.00768399
KCNG1	10.2525	-2.30713	0.569161	-4.05355	5.04453e-05	0.00775722
KDM7A	1916.76	1.42187	0.35088	4.0523	5.07171e-05	0.00775722
KANTR	213.926	-1.32318	0.326926	-4.04732	5.18063e-05	0.0078684
CNTNAP3B	138.923	-1.38157	0.341646	-4.04385	5.25803e-05	0.00789236
TRIB1	1388.35	2.16502	0.535451	4.04336	5.26908e-05	0.00789236
MEX3B	21.806	-1.46589	0.363693	-4.03058	5.56393e-05	0.00827692
PLA2G4E-AS1	101.221	3.72297	0.924442	4.02726	5.64316e-05	0.00833768
DPH2	126.918	1.13465	0.282408	4.01778	5.87493e-05	0.00862145
LINC00498	9.44244	-4.86623	1.21511	-4.00476	6.20806e-05	0.00904919
CTPS1	202.223	1.70974	0.427333	4.00094	6.30907e-05	0.00913511
ADCYAP1	31.5472	-4.07839	1.02205	-3.9904	6.59633e-05	0.00940507
CHUK	260.88	0.996741	0.249935	3.98801	6.66305e-05	0.00940507
KRT76	1285.22	-5.58573	1.40074	-3.98771	6.67148e-05	0.00940507
LINC00173	9.52717	-2.23121	0.559724	-3.98627	6.71203e-05	0.00940507
LINC02035	114.807	-1.02061	0.256027	-3.98632	6.71048e-05	0.00940507
SLC4A7	2016.78	1.24164	0.311655	3.98402	6.7759e-05	0.0094337
RRN3	274.669	0.782616	0.196677	3.9792	6.91489e-05	0.00956589
KDM7A-DT	79.1997	1.80428	0.454199	3.97244	7.11407e-05	0.00971763
USP32	691.423	0.968105	0.243678	3.97289	7.10049e-05	0.00971763
MTHFD2	346.342	1.3814	0.348305	3.96606	7.307e-05	0.0099188
ACBD3	650.462	0.608041	0.153481	3.96166	7.44291e-05	0.0100405
LOC100506974	14.5599	-2.21312	0.559139	-3.95808	7.55533e-05	0.0101293
TFRC	1299.47	1.51831	0.384334	3.95049	7.7993e-05	0.0103922
ARHGAP24	479.892	-0.881577	0.223808	-3.93898	8.18279e-05	0.0108367
LOC107984338	447.738	0.999797	0.253923	3.9374	8.23702e-05	0.0108424
COQ10B	279.295	0.994468	0.253006	3.93062	8.47288e-05	0.0110193
TES	496.131	1.00495	0.255664	3.93074	8.46836e-05	0.0110193
PFDN2	79.1788	1.30627	0.332576	3.92774	8.57482e-05	0.0110855
RABGGTB	354.389	0.937553	0.239185	3.91978	8.86302e-05	0.0113903
BPGM	987.491	1.94565	0.497721	3.90911	9.26375e-05	0.0118353
LRRC3B	6.27688	-3.97494	1.01727	-3.90746	9.32709e-05	0.0118465
FBLIM1	268.575	1.78431	0.457585	3.89942	9.64248e-05	0.0121759
EHD4	351.019	1.72616	0.443988	3.88786	0.000101131	0.0126963
LRP12	192.574	1.20154	0.31096	3.86396	0.000111563	0.0138474
SMO	115.031	-1.1571	0.299466	-3.86388	0.000111598	0.0138474
ZNF436	540.549	-0.861993	0.223167	-3.86254	0.000112213	0.0138474
HAS3	2273.78	3.0386	0.788489	3.8537	0.000116348	0.0142767
ARC	24.3706	4.50043	1.17085	3.84373	0.000121179	0.0147666
LOC340512	28.7739	-1.3487	0.35098	-3.84267	0.000121701	0.0147666
IL20	28.4055	5.15874	1.34311	3.84088	0.000122593	0.0147923
RIOK1	108.902	1.32139	0.346081	3.81815	0.000134456	0.0161339
CEBPB-AS1	46.3218	1.29553	0.339504	3.81596	0.000135656	0.0161885
LOC105377104	27.7344	4.1419	1.08581	3.81459	0.000136408	0.0161893
HGSNAT	378.889	-0.788435	0.20706	-3.80776	0.000140229	0.0165523
LOC105373648	6.71141	-3.57361	0.938916	-3.8061	0.000141174	0.0165739
PRELID2	135.7	-1.21171	0.318809	-3.80073	0.000144271	0.0167563
SLC38A4	148.198	-1.68695	0.443846	-3.80076	0.000144252	0.0167563
B4GALNT3	139.75	2.64447	0.696306	3.79786	0.00014595	0.0168611
CDK15	15.6358	-2.33739	0.616149	-3.79354	0.000148514	0.0170047
HILPDA	55.9582	-1.53043	0.404024	-3.78796	0.00015189	0.0170047
LOC105370117	9.69759	-2.00973	0.530521	-3.78821	0.000151737	0.0170047
LOC112268280	10.9523	-2.89571	0.763815	-3.79111	0.000149975	0.0170047
MAP7D1	315.585	1.60587	0.42394	3.78796	0.000151888	0.0170047
YBX1	440.904	0.783837	0.206742	3.79137	0.000149819	0.0170047
LINC01011	26.9966	-1.77684	0.469426	-3.78514	0.000153621	0.0171103
UBE2Q2P2	100.681	-1.66651	0.44044	-3.78374	0.000154491	0.0171193
NPM1	1793.63	0.728928	0.192784	3.78107	0.000156155	0.0172159
NEK7	1560.46	0.711712	0.188767	3.77032	0.000163039	0.0178841
EFCAB11	45.1786	-1.10302	0.292834	-3.76671	0.00016541	0.0180288
WFDC2	298.542	5.00331	1.32862	3.7658	0.000166018	0.0180288
PLEC	1626.86	1.41671	0.377011	3.75775	0.000171449	0.0185259
SAA2-SAA4	22.313	7.32936	1.95212	3.75457	0.000173637	0.0186694
ABCF2-H2BK1	112.129	1.06819	0.284939	3.74883	0.000177661	0.019008
ACTG1	9237.74	1.3373	0.357745	3.73814	0.000185387	0.0197373
LOC105379251	102.89	-1.5469	0.414606	-3.731	0.00019072	0.0202061
MRGPRX2	4.97645	-3.0374	0.814617	-3.72862	0.000192529	0.0202988
TNFSF18	77.8037	7.72095	2.07766	3.71617	0.000202265	0.0212222
LOC105373649	5.84127	-3.41743	0.92108	-3.71025	0.000207056	0.0215493
PCDH18	599.097	-1.17184	0.315883	-3.70973	0.00020748	0.0215493
UTP6	342.796	1.0018	0.270124	3.70866	0.000208359	0.0215493
NSUN2	312.293	0.966892	0.260906	3.70591	0.000210635	0.0216814
ZNF429	241.546	-1.45741	0.393936	-3.6996	0.000215938	0.0221224
CHI3L2	47.7871	3.83004	1.03806	3.68963	0.000224583	0.0229
GRID2	10.5859	-3.96691	1.07627	-3.68579	0.000227995	0.0231373
LOC105378980	89.0894	-1.24014	0.336571	-3.68462	0.00022904	0.0231373
LOC107986446	8.73358	-2.45301	0.665976	-3.68333	0.000230205	0.0231473
CCDC144A	132.469	-2.69504	0.732852	-3.67747	0.000235559	0.0235765
GOLGA8T	30.4374	-1.27589	0.347261	-3.67416	0.000238632	0.0237745
DHX30	167.648	0.817504	0.222578	3.67289	0.00023982	0.0237838
IQCH-AS1	66.1933	-1.01026	0.275504	-3.66695	0.000245465	0.0242329
FAM3C	418.584	1.06462	0.29044	3.66553	0.000246824	0.0242569
ABCB4	76.197	-1.02611	0.280091	-3.66347	0.000248818	0.0243177
PLA2G3	150.748	3.13541	0.856064	3.66259	0.000249682	0.0243177
PROX2	38.1858	-1.38306	0.377893	-3.65992	0.000252296	0.0244626
DPF1	7.81513	5.81283	1.58978	3.65638	0.000255806	0.0245834
LOC101927516	83.7068	-1.20954	0.330781	-3.65663	0.000255553	0.0245834
DHCR7	212.183	1.66767	0.457011	3.64907	0.000263188	0.0251815
SMAD1-AS1	85.9286	-0.874632	0.239903	-3.64577	0.000266592	0.0253952
FAM185BP	235.613	-0.974206	0.267356	-3.64385	0.000268589	0.0254131
SPDYE10	21.8166	-1.28425	0.352492	-3.64334	0.00026912	0.0254131
LYPLAL1	441.93	-1.08321	0.29753	-3.64066	0.000271935	0.0255678
DHRS4-AS1	212.559	-1.04925	0.288592	-3.63574	0.000277186	0.0259491
ATP6V0B	297.43	0.823161	0.226629	3.6322	0.000281017	0.0261949
AMOTL2	569.944	0.906432	0.250353	3.62062	0.000293898	0.0267375
CYP3A4	16.1861	-2.33489	0.645129	-3.61925	0.000295455	0.0267375
INHBA	202.926	2.50434	0.69189	3.61957	0.000295099	0.0267375
LY6K	33.9544	2.39509	0.660863	3.6242	0.000289863	0.0267375
SMAD5	1645.32	-0.80774	0.222786	-3.62563	0.000288257	0.0267375
TNFRSF10B	179.794	1.57876	0.435952	3.62141	0.000293002	0.0267375
TNN	24.8684	2.9824	0.824032	3.61928	0.000295426	0.0267375
ACLY	692.653	1.16724	0.322615	3.61805	0.000296829	0.0267503
AGR3	12.8431	6.53472	1.80683	3.61668	0.000298401	0.0267809
ADH6	30.2278	-1.88692	0.522496	-3.61135	0.000304608	0.0272254
GCH1	207.607	1.22216	0.338722	3.60814	0.000308399	0.0274513
CYP4F24P	11.4992	-2.1637	0.599906	-3.60673	0.00031008	0.027488
TRY-GTA5-5	14.1401	3.21627	0.892001	3.60568	0.000311342	0.027488
TAMM41	213.691	-1.09276	0.303536	-3.60009	0.000318111	0.0279719
FAM78B	48.8249	-1.32139	0.36729	-3.59769	0.00032106	0.0281174
CSF3	41.4753	6.73415	1.8732	3.595	0.00032439	0.0281817
LYAR	89.0364	1.80638	0.502354	3.59582	0.000323367	0.0281817
VWC2	11.2136	-2.8985	0.80659	-3.59352	0.000326241	0.0282296
MMP1	335.637	8.25322	2.29929	3.58946	0.000331365	0.0285592
ASAH1-AS1	9.60347	-1.6548	0.461161	-3.58834	0.000332793	0.0285689
EPHA2	1022.38	1.79712	0.501635	3.58251	0.000340303	0.0290986
TMX2	213.227	0.588239	0.164326	3.57971	0.000343979	0.0292975
ERC2	7.5259	-2.45447	0.686031	-3.57779	0.000346516	0.0293984
LOC101928237	17.8071	-1.89527	0.529914	-3.57656	0.000348145	0.0294217
LOC105378978	5.80525	-2.99625	0.838388	-3.57382	0.000351812	0.0294382
PPA1	1012.82	0.636127	0.178018	3.57338	0.000352408	0.0294382
SPIN2A	49.3512	-1.23854	0.346512	-3.57431	0.000351147	0.0294382
TSGA10	90.9026	-1.30803	0.366646	-3.56756	0.000360319	0.0299838
HBEGF	775.222	2.70026	0.757695	3.56378	0.000365548	0.0300732
RIMS2	33.5806	2.40079	0.673652	3.56384	0.000365466	0.0300732
UFL1-AS1	75.3553	-1.08242	0.303606	-3.56523	0.000363541	0.0300732
GPRIN2	65.6249	-1.72052	0.483267	-3.56018	0.000370597	0.0303736
SLC3A2	321.402	1.05338	0.296243	3.55578	0.000376859	0.0307707
MAK	105.681	-0.914888	0.257457	-3.55355	0.000380063	0.030916
POLG2	62.3786	-1.53555	0.432751	-3.54835	0.000387646	0.0312985
ZFYVE19	104.128	-0.726673	0.20478	-3.54856	0.000387343	0.0312985
IDI2-AS1	84.4283	1.3729	0.387243	3.5453	0.000392161	0.0315457
AKIRIN1	247.065	0.753938	0.212888	3.54147	0.000397902	0.0318894
LOC112267869	7.59835	-1.99471	0.563578	-3.53937	0.00040109	0.0320267
MIR421	62.401	-1.38537	0.391546	-3.5382	0.000402858	0.0320501
GAS1RR	37.7473	-1.42403	0.402802	-3.5353	0.000407316	0.0320525
SIAH3	25.9677	-4.8736	1.37856	-3.5353	0.000407315	0.0320525
STRAP	329.048	0.681554	0.192696	3.53694	0.000404789	0.0320525
LINC00958	109.842	2.3537	0.66643	3.53181	0.000412728	0.0323611
TMEM9B-AS1	17.6463	-1.60356	0.454346	-3.52938	0.000416532	0.0325419
ZNF267	704.092	1.24141	0.351904	3.52771	0.000419175	0.032631
NME1-NME2	435.89	0.708978	0.201223	3.52334	0.000426142	0.0330549
ADM	172.884	1.80031	0.511202	3.52172	0.000428757	0.0331394
LINC00537	36.2101	-1.54664	0.440313	-3.51259	0.000443761	0.0341775
PDCD11	212.976	1.12792	0.321541	3.50786	0.000451733	0.0346019
UBE2H	620.174	0.623155	0.177667	3.50743	0.000452459	0.0346019
PPP1R3E	71.9792	-1.10273	0.314851	-3.50237	0.000461142	0.0350914
SERPINE1	860.187	4.6645	1.33202	3.50182	0.00046209	0.0350914
ISL1-DT	6.61845	-3.19177	0.911816	-3.50045	0.000464468	0.035149
FGF1	60.3064	1.50353	0.430157	3.49531	0.000473515	0.0357093
HSPA4	578.542	0.760356	0.217679	3.49301	0.000477612	0.0357352
LOC105377979	64.8094	-2.5468	0.729216	-3.49252	0.000478485	0.0357352
MS4A2	113.794	-2.19871	0.629581	-3.49235	0.000478795	0.0357352
FGFBP1	4257.28	2.60156	0.745461	3.48987	0.00048326	0.0358591
KPNB1	1470.61	0.61901	0.177401	3.48934	0.000484218	0.0358591
SNHG15	30.5348	1.82361	0.522723	3.48868	0.000485407	0.0358591
DHX33	137.199	1.09793	0.31482	3.48749	0.000487586	0.0358979
ATG101	139.6	0.946809	0.271995	3.48098	0.000499589	0.0366574
CHMP1B	1024.51	0.539459	0.155057	3.47911	0.000503085	0.0366661
IDI1	1099.03	1.48359	0.426334	3.47989	0.000501627	0.0366661
SCAI	291.741	-0.85281	0.24519	-3.47816	0.000504861	0.0366725
ZFAND2A-DT	24.5953	-1.21204	0.348642	-3.47646	0.00050808	0.0367833
PMM2	301.786	0.943923	0.271667	3.47456	0.000511687	0.0369214
ENHO	5.66336	-4.03884	1.16326	-3.47199	0.000516608	0.0369801
HOXD11	38.1318	3.76768	1.08533	3.47147	0.000517609	0.0369801
IL13RA1	1454.86	-0.523847	0.150853	-3.47257	0.000515493	0.0369801
CFAP251	47.6318	1.60482	0.462905	3.46685	0.000526594	0.0374317
KARS1	268.812	0.82636	0.238388	3.46645	0.000527377	0.0374317
LOC102725082	111.415	-1.6216	0.468245	-3.46315	0.000533897	0.0377546
VTCN1	48.5821	4.04466	1.16817	3.46239	0.000535402	0.0377546
ZBTB33	751.923	-0.78364	0.226509	-3.45964	0.000540894	0.0380184
PRKCD	161.479	0.797542	0.230627	3.45815	0.000543896	0.038106
LOC105374341	14.6902	2.47823	0.717227	3.45529	0.000549694	0.0382173
TRPV3	109.165	2.96239	0.857477	3.45477	0.000550762	0.0382173
UTP3	168.697	0.913209	0.264234	3.45606	0.000548126	0.0382173
LOC105369403	31.371	-0.997576	0.288906	-3.45294	0.000554515	0.0382334
MUC5B	3487.8	9.0992	2.63474	3.45354	0.000553277	0.0382334
IL36G	527.506	4.37643	1.26848	3.45014	0.000560291	0.0383879
LOC105372641	21.1235	-3.62288	1.05004	-3.45023	0.000560104	0.0383879
EFNB3	36.0413	-2.06765	0.599466	-3.44916	0.000562338	0.038407
BIRC3	513.842	1.76156	0.511127	3.44642	0.000568061	0.0384106
HNRNPM	297.33	0.834803	0.242129	3.44776	0.000565264	0.0384106
LOC105375527	21.3138	-3.69731	1.07301	-3.44576	0.000569466	0.0384106
WNK4	35.8442	-3.0077	0.872495	-3.44724	0.00056634	0.0384106
HAAO	58.8646	-1.20784	0.350811	-3.443	0.000575306	0.0386332
LINC02099	9.39534	6.06302	1.76127	3.4424	0.000576567	0.0386332
LOC107986362	27.1578	-1.61327	0.468745	-3.44169	0.000578102	0.0386332
URB2	205.475	1.25827	0.365752	3.44024	0.000581199	0.038721
IRAK1BP1	106.708	-1.1342	0.329952	-3.43747	0.000587167	0.038999
CCL14	145.128	-2.20741	0.642341	-3.43652	0.000589248	0.0390179
FAM88C	24.4345	-2.01846	0.587785	-3.43401	0.000594726	0.0391608
FST	253.315	2.48549	0.724332	3.43142	0.000600421	0.0391608
LOC105373142	26.6224	-1.52783	0.445241	-3.43146	0.000600338	0.0391608
PSMA5	387.163	0.985152	0.287046	3.43204	0.000599063	0.0391608
PSME4	2456.89	0.908356	0.264714	3.43146	0.000600339	0.0391608
LOC102723576	5.09065	-2.26169	0.65931	-3.43039	0.000602704	0.039192
PCDHGA2	51.7464	-1.44377	0.421203	-3.42774	0.000608638	0.0394597
MASP1	57.1463	-1.31299	0.383597	-3.42284	0.000619713	0.0400582
AR	188.852	-2.15788	0.630898	-3.42033	0.000625459	0.0401904
NRIP1	2622.23	1.22534	0.358216	3.42067	0.000624679	0.0401904
SDS	32.1697	5.49659	1.6084	3.41743	0.000632156	0.0405009
CYP4Z2P	20.34	-1.97038	0.578065	-3.40858	0.000653024	0.0417148
DDX18	926.415	0.622821	0.182825	3.40664	0.00065767	0.0418481
MDFI	228.999	1.04284	0.306169	3.40611	0.000658965	0.0418481
GOLGA8O	70.3419	-1.17348	0.344909	-3.40227	0.00066828	0.042316
LOC107986613	5.40818	-2.41348	0.709582	-3.40128	0.000670722	0.0423471
WDR1	1501.55	0.684349	0.201345	3.39889	0.000676592	0.0425939
ADIPOR2	456.392	0.992596	0.292184	3.39717	0.000680879	0.0426774
CDC42SE1	526.853	0.754926	0.222267	3.39648	0.000682596	0.0426774
EIF3A	1538.46	0.626746	0.184637	3.39447	0.000687618	0.0426774
LOC105376957	9.53049	-2.24425	0.661084	-3.39481	0.000686773	0.0426774
TP53BP2	694.941	0.903686	0.266227	3.39442	0.000687743	0.0426774
KLHL3	121.183	-1.01254	0.298439	-3.39277	0.000691892	0.0428125
LOC101928068	35.9231	-1.77362	0.523115	-3.3905	0.000697654	0.0430465
AHI1-DT	12.6822	-1.77843	0.52496	-3.38774	0.000704715	0.043359
DENR	244.715	0.760626	0.224695	3.38516	0.000711379	0.0436453
DCUN1D3	709.041	1.7926	0.529791	3.3836	0.000715409	0.0437689
VWA5A	414.12	-0.99392	0.293947	-3.38129	0.000721458	0.044015
POGZ	1214.34	-0.412959	0.122169	-3.38022	0.00072428	0.0440634
BCCIP	269.109	0.717234	0.212578	3.37398	0.000740902	0.0446899
CARS1	142.511	1.09812	0.325536	3.37327	0.000742809	0.0446899
PLA2G4E	885.714	3.39182	1.00538	3.37367	0.000741722	0.0446899
TMEM198B	165.875	-0.667844	0.197942	-3.37394	0.000740999	0.0446899
CCL15-CCL14	144.352	-2.19451	0.650959	-3.3712	0.000748414	0.0449028
PCBP1	744.628	0.642881	0.19085	3.36852	0.000755731	0.0452169
RIC3	120.295	-1.51789	0.450735	-3.3676	0.000758261	0.0452436
CDKN2A	266.164	3.25181	0.966475	3.36461	0.000766509	0.0454653
MMP12	176.892	3.9463	1.1731	3.36399	0.000768256	0.0454653
NCL	470.795	1.1645	0.346057	3.36504	0.000765319	0.0454653
ALG13	863.03	-0.412096	0.122575	-3.362	0.000773809	0.0456438
GMEB2	91.2757	0.906324	0.269646	3.36116	0.000776153	0.0456438
LINC00933	14.537	-2.26621	0.674529	-3.3597	0.000780274	0.0456438
UTP18	106.17	0.775245	0.230785	3.35917	0.000781781	0.0456438
VPS37B	293.424	0.965673	0.287359	3.36051	0.000777986	0.0456438
TDG	555.474	0.977892	0.291237	3.35772	0.000785888	0.0457606
POLI	223.331	-1.09059	0.325066	-3.35499	0.000793687	0.0460911
LOC107986022	39.6028	-3.02923	0.903346	-3.35335	0.000798399	0.0462411
CARD18	6.62558	5.58677	1.6674	3.35059	0.000806399	0.0463119
CCL18	417.121	3.52625	1.05262	3.34999	0.00080815	0.0463119
GNL2	482.113	0.902914	0.269428	3.35122	0.000804549	0.0463119
HSP90AA1	7013.59	1.41927	0.423575	3.3507	0.00080607	0.0463119
FAT1	3327.76	1.68681	0.503994	3.34688	0.00081727	0.0464981
PLAUR	365.553	3.12443	0.933533	3.34689	0.000817242	0.0464981
SHANK2	50.9023	2.49513	0.74555	3.34669	0.000817822	0.0464981
PJVK	23.4801	-1.12739	0.336985	-3.34552	0.000821275	0.0465725
GOLGA6L9	154.66	-1.54039	0.460668	-3.34381	0.000826378	0.0467398
MAF	1320.78	-1.64443	0.491981	-3.34246	0.000830392	0.0468449
PURA	1313.51	-0.776895	0.232487	-3.34167	0.000832746	0.046856
LRRFIP1	2327.15	0.81179	0.24306	3.33987	0.000838172	0.0470394
SPOPL	651.478	0.609418	0.182545	3.33845	0.00084247	0.0471588
PDLIM4	140.98	1.35026	0.404727	3.33621	0.000849284	0.0472964
VCL	1597.91	0.903686	0.270838	3.33662	0.00084803	0.0472964
LOC107987043	63.429	-1.10535	0.331578	-3.33362	0.000857245	0.0474962
ZNF383	171.18	-0.990863	0.297192	-3.33408	0.00085583	0.0474962
LINC02256	22.2421	-1.39512	0.418661	-3.33234	0.000861175	0.0475389
MTMR10	891.808	-0.973146	0.292083	-3.33175	0.00086303	0.0475389
TUBB2B	78.2952	1.21113	0.363567	3.33125	0.000864583	0.0475389
PRPF4	135.227	0.809993	0.243226	3.33021	0.000867805	0.0475956
TUT7	1856.2	0.803752	0.241668	3.32586	0.000881477	0.0482237
KCNIP3	28.7572	-1.583	0.476456	-3.32245	0.000892297	0.048693
MEIS1-AS2	15.8896	-2.04565	0.615862	-3.3216	0.000895042	0.0487203
LOC107986423	32.7988	-1.43629	0.432801	-3.31858	0.000904768	0.0490041
ZNF260	335.017	-0.671532	0.202336	-3.3189	0.000903726	0.0490041
TCP1	1129.01	0.873643	0.263404	3.31674	0.000910747	0.0492053
CTNNA1	867.18	0.864954	0.261097	3.31277	0.000923762	0.0492789
GPR27	8.39928	-2.38311	0.719018	-3.3144	0.00091841	0.0492789
LDHB	449.303	0.985077	0.297119	3.31542	0.000915045	0.0492789
LOC105370495	8.50158	-2.1894	0.660855	-3.31298	0.000923091	0.0492789
SYNJ2	407.622	1.481	0.447015	3.3131	0.000922688	0.0492789
VMP1	4590.06	1.10756	0.334391	3.31218	0.000925724	0.0492789
CXCR2	214.211	-1.46615	0.442825	-3.3109	0.000929978	0.0493843
ELL	84.2588	1.36088	0.411435	3.30764	0.000940844	0.0497162
GALNT11	420.567	-0.616812	0.186475	-3.30774	0.000940505	0.0497162
LOC105370413	32.6734	3.14739	0.951744	3.30697	0.000943094	0.0497162
LOC105379080	12.4687	-3.40463	1.03017	-3.30492	0.000950031	0.0499606
GUSBP1	85.7632	-0.937862	0.283945	-3.30297	0.00095665	0.0500185
LAMC2	897.314	3.02429	0.915738	3.30257	0.000958042	0.0500185
LOC107986708	10.2513	-1.6437	0.497503	-3.3039	0.000953489	0.0500185
EIF3J	426.743	0.800521	0.242525	3.30078	0.000964158	0.050097
POLR1HASP	82.9231	-1.23294	0.373487	-3.30117	0.000962825	0.050097
CYP2U1-AS1	78.5232	2.05149	0.621709	3.29976	0.000967673	0.0501596
STPG2	14.1062	-2.27864	0.691109	-3.29709	0.000976933	0.0505191
FAM120C	199.827	-0.823053	0.249742	-3.29562	0.00098206	0.0506636
SMC5-DT	42.9133	-1.10846	0.336431	-3.29477	0.000985027	0.0506962
MFSD14A	756.124	0.443247	0.134564	3.29395	0.000987905	0.0507241
CPEB4	2238.35	0.895202	0.27211	3.28985	0.00100242	0.051227
NME2	405.618	0.718284	0.218321	3.29004	0.00100173	0.051227
KRT32	9.22705	-2.41965	0.736952	-3.28332	0.00102593	0.0519396
PTPN11	630.943	0.713275	0.217182	3.28422	0.00102265	0.0519396
SELENOS	248.791	0.953943	0.290399	3.28493	0.00102007	0.0519396
ZNF493	412.59	-1.08258	0.329721	-3.28333	0.00102588	0.0519396
TMC1	6.32666	-1.93453	0.589558	-3.28132	0.00103322	0.0520661
TMEM74	15.4552	-1.39574	0.425294	-3.28183	0.00103135	0.0520661
KRT17	2050.86	3.40331	1.03782	3.27928	0.00104074	0.0523237
PSMB5	297.847	0.627114	0.19128	3.27851	0.00104356	0.0523445
LOC105379263	58.5691	-2.38801	0.728634	-3.27738	0.00104775	0.0524333
TAPT1-AS1	57.0963	-1.77913	0.543142	-3.27563	0.00105425	0.0526373
GOLGA8R	48.4092	-1.38772	0.423851	-3.27409	0.00106004	0.0528053
CCT8	1230.26	0.729032	0.222859	3.27126	0.00107068	0.0531606
LOC107986294	49.3756	-1.21113	0.370274	-3.2709	0.00107207	0.0531606
URB1	339.21	1.03251	0.315762	3.26989	0.0010759	0.053229
CASC19	70.3903	3.95339	1.20974	3.26796	0.00108324	0.0533492
LOC100506639	30.4047	-1.05538	0.322931	-3.26812	0.00108266	0.0533492
TARS1	1672.87	1.03002	0.31566	3.26306	0.00110214	0.0541571
LOC112267856	13.5272	6.60824	2.02586	3.26195	0.0011065	0.0542483
PIGR	2223.28	6.57884	2.01774	3.26049	0.00111218	0.0544043
UBE2Q2P16	8.37459	-1.65379	0.507495	-3.25874	0.00111909	0.0546192
CNN2	407.561	1.32617	0.407128	3.25737	0.00112449	0.0547597
GARNL3	81.8122	-0.801438	0.246219	-3.25499	0.00113398	0.0549754
PLAA	283.458	0.750656	0.230598	3.25525	0.00113292	0.0549754
FBXO45	112.097	1.88724	0.580675	3.25007	0.00115375	0.055685
HSPA5	1356.49	1.11573	0.343247	3.25051	0.00115199	0.055685
N4BP2L2-IT2	397.143	-0.688071	0.2118	-3.24869	0.00115939	0.0558332
NUDCD1	305.003	0.836618	0.257938	3.24348	0.00118079	0.0566391
SLC22A15	215.468	-1.05262	0.324611	-3.24272	0.00118395	0.0566391
ZNF138	274.855	-1.02072	0.314733	-3.24314	0.0011822	0.0566391
CNTNAP3	174.29	-1.39252	0.429585	-3.24156	0.00118879	0.0567458
SOCAR	45.3176	2.6887	0.829846	3.24	0.00119529	0.0569311
LOC105379096	29.2444	-1.09171	0.33744	-3.23528	0.00121525	0.057755
VAV3	1255.69	-2.00392	0.619701	-3.23368	0.00122205	0.0579514
LOC101929710	19.1513	-1.55238	0.48059	-3.23015	0.00123724	0.058544
AP3D1	381.443	0.803151	0.248869	3.2272	0.00125009	0.0587651
RAB3GAP1	697.175	0.471906	0.146255	3.22659	0.00125274	0.0587651
SRD5A3	273.758	-1.05023	0.32543	-3.22721	0.00125004	0.0587651
WNT2B	206.417	-1.33009	0.412191	-3.22689	0.00125144	0.0587651
ZNF362	158.943	-0.781783	0.242345	-3.22591	0.00125572	0.0587778
WNT5A	1368.47	-1.49925	0.465364	-3.22166	0.00127448	0.0594381
ZNF66	82.9683	-0.998672	0.310004	-3.22148	0.0012753	0.0594381
LOC105375061	34.3431	-1.20495	0.374171	-3.22033	0.00128043	0.0595495
TUSC7	6.34211	-3.25911	1.01352	-3.21563	0.00130157	0.0604036
FHL2	165.936	0.930493	0.289762	3.21123	0.00132168	0.0611247
GABRP	542.686	3.69588	1.15101	3.211	0.00132274	0.0611247
MLANA	56.6387	-1.62532	0.506773	-3.2072	0.00134032	0.0618056
LOC105376065	33.9085	-2.00669	0.625863	-3.20629	0.0013446	0.0618715
AAGAB	370.764	0.72079	0.224904	3.20487	0.00135123	0.0619141
STIP1	316.264	1.08364	0.338082	3.20525	0.00134946	0.0619141
FDPS	347.366	0.892063	0.278418	3.20404	0.00135516	0.0619635
PMEL	52.7757	-2.69785	0.842254	-3.20313	0.00135943	0.0620281
ITGB4	534.785	1.16009	0.362377	3.20133	0.00136796	0.0622484
LOC105370765	47.9811	-1.51923	0.474625	-3.2009	0.00136999	0.0622484
POLR3D	140.087	0.652342	0.203959	3.1984	0.00138194	0.0625301
XYLB	127.897	-1.17394	0.367031	-3.19847	0.00138158	0.0625301
LOC107984127	71.0869	-1.10161	0.344508	-3.19765	0.00138552	0.0625617
CAB39	1649.41	0.623132	0.195023	3.19518	0.00139745	0.0629693
LOC107984035	71.3986	-1.41698	0.44378	-3.19299	0.00140809	0.0633172
FRS3	24.5079	-1.33738	0.41909	-3.19117	0.001417	0.0633248
GOLGA8M	40.9357	-1.46752	0.459825	-3.19148	0.00141546	0.0633248
IPO11	297.679	0.432087	0.135369	3.19193	0.00141327	0.0633248
LOC105377609	9.39976	6.06839	1.90329	3.18837	0.00143078	0.0636784
TNFRSF6B	33.2286	2.48592	0.779609	3.18868	0.00142926	0.0636784
GPRC5A	689.877	2.42455	0.761147	3.18539	0.0014456	0.0642065
GAB1	1444.75	-0.958858	0.301161	-3.18388	0.00145317	0.0644109
OGN	304.754	-1.35429	0.425635	-3.1818	0.00146361	0.0645807
SLC4A4	75.2756	-2.57328	0.808583	-3.18246	0.00146031	0.0645807
ZKSCAN3	62.048	-1.1459	0.360194	-3.18135	0.00146592	0.0645807
CYFIP1	909.18	0.473402	0.148919	3.17893	0.0014782	0.0649897
LOC107986189	143.043	-1.48365	0.466817	-3.17823	0.00148175	0.0650143
LRPPRC	1232.24	0.666989	0.209974	3.17654	0.00149045	0.0652644
ALKBH3-AS1	20.1704	-1.31067	0.412965	-3.17379	0.0015046	0.0652798
DNM3	341.141	-0.863772	0.272077	-3.17473	0.00149975	0.0652798
KSR1	239.976	-0.776012	0.244456	-3.17445	0.00150121	0.0652798
LOC105374056	25.0476	-2.64985	0.834719	-3.17454	0.00150075	0.0652798
MAGT1	698.609	0.53871	0.16975	3.17356	0.00150583	0.0652798
S100A2	2068.52	1.95387	0.616943	3.16701	0.00154013	0.0666337
B3GNT2	432.906	0.857835	0.27108	3.16451	0.00155347	0.0666793
C17orf67	13.7222	-1.48601	0.46949	-3.16516	0.00154998	0.0666793
MAFF	258.811	1.15361	0.364514	3.16479	0.00155197	0.0666793
THRB-AS2	29.8391	-1.21474	0.383833	-3.16477	0.00155204	0.0666793
LPAR4	26.3179	-2.06494	0.653113	-3.16169	0.00156855	0.0671939
FABP6	32.2552	3.02135	0.956087	3.16012	0.00157703	0.0672919
MRFAP1	182.563	0.887654	0.280842	3.16068	0.00157399	0.0672919
GPRC5D-AS1	56.5693	-1.02463	0.324468	-3.15786	0.00158933	0.0675636
LINC01060	5.70831	5.34024	1.69187	3.15642	0.0015972	0.0675636
LINC01535	14.1833	-1.59868	0.506454	-3.15662	0.0015961	0.0675636
LOC107984376	108.827	-1.3345	0.422834	-3.1561	0.00159895	0.0675636
LUZP2	41.3541	-2.0142	0.638121	-3.15645	0.00159702	0.0675636
RNFT1-DT	22.1265	-1.21783	0.385946	-3.15545	0.00160248	0.0675812
LOC105370792	22.6917	1.73249	0.549646	3.15202	0.00162146	0.068117
RND3	1864.91	1.21607	0.385797	3.15211	0.00162097	0.068117
CEP68	492.939	-0.660539	0.209615	-3.1512	0.00162602	0.0681769
CCDC146	220.283	-1.02395	0.325169	-3.14898	0.00163842	0.0684325
MSMO1	1498.79	1.95782	0.62173	3.14899	0.00163838	0.0684325
RANBP3L	40.4947	-2.84975	0.905477	-3.14724	0.00164822	0.0687094
HSPH1	1498.63	2.23893	0.711915	3.14494	0.00166123	0.0691191
LOC105372528	13.8122	-4.7337	1.50549	-3.14428	0.00166494	0.0691413
C6orf163	36.1508	-1.08728	0.34659	-3.13707	0.00170646	0.0695713
CRADD-AS1	40.6409	-0.937932	0.298823	-3.13876	0.00169665	0.0695713
DDX31	148.462	0.733104	0.23361	3.13816	0.00170014	0.0695713
GTPBP4	452.274	1.181	0.376478	3.13698	0.00170697	0.0695713
LOC102724727	22.7581	-1.61613	0.515176	-3.13704	0.00170661	0.0695713
LOC105378772	15.5861	-1.76206	0.561717	-3.13692	0.00170733	0.0695713
LOC105379507	15.7403	-2.31539	0.737148	-3.14101	0.00168366	0.0695713
NOMO1	355.484	1.05996	0.337671	3.13905	0.00169498	0.0695713
RGS17	67.6414	-1.34877	0.429479	-3.14049	0.00168665	0.0695713
ZNF480	444.743	-0.780436	0.248466	-3.14102	0.0016836	0.0695713
LOC440300	95.4412	-1.66525	0.531097	-3.13549	0.00171566	0.0697797
DLG2	151.918	-1.60918	0.513367	-3.13457	0.00172107	0.0697954
MAOB	151.946	-1.80411	0.575835	-3.13304	0.00173007	0.0697954
MAPT	54.8318	-1.97677	0.631013	-3.13269	0.00173211	0.0697954
NADK	101.875	0.939584	0.299893	3.13306	0.00172992	0.0697954
ZSCAN12P1	40.1951	1.44775	0.462101	3.13297	0.00173046	0.0697954
SART3	140.672	0.754685	0.240962	3.13196	0.00173643	0.0698397
LOC107986275	10.6463	-2.22829	0.711912	-3.13001	0.00174801	0.0701524
ZC3HAV1L	112.162	-0.782315	0.249976	-3.12956	0.00175066	0.0701524
LOC105375284	13.6474	-1.50071	0.479825	-3.12761	0.00176232	0.0704897
RRS1	95.468	1.40093	0.448114	3.12628	0.00177035	0.0706807
CTR9	445.997	0.694238	0.222364	3.12207	0.00179583	0.0715661
CDC27P10	624.746	6.98581	2.23839	3.12091	0.00180291	0.0717169
UST-AS2	8.82595	-1.97249	0.632525	-3.11843	0.00181816	0.0721913
ALAS1	137.027	1.01353	0.325376	3.11494	0.00183981	0.0729177
EZR	2631.22	0.969226	0.311656	3.10992	0.00187135	0.0733254
LINC00513	75.2959	1.10226	0.354225	3.11175	0.00185981	0.0733254
LOC105376214	72.9375	-1.56616	0.503178	-3.11253	0.0018549	0.0733254
LOC107986847	37.8029	-1.32126	0.424753	-3.11066	0.00186672	0.0733254
MIR125B2	5.11163	-2.59526	0.834058	-3.11161	0.0018607	0.0733254
SLC28A3	313.202	2.20193	0.70812	3.10955	0.00187373	0.0733254
TYRP1	111.225	-4.4687	1.43671	-3.11038	0.00186847	0.0733254
ZNF300P1	60.8935	-1.58454	0.509728	-3.10859	0.0018798	0.0734307
GUSBP4	113.71	-1.09455	0.352386	-3.10612	0.00189563	0.0737834
XRN2	860.204	0.554993	0.178666	3.10631	0.00189436	0.0737834
GPRIN1	21.6085	2.7302	0.879471	3.10437	0.00190687	0.073824
PLEKHB2	411.187	0.71093	0.228958	3.10507	0.00190236	0.073824
PSMC3	125.605	0.889008	0.286339	3.10474	0.00190449	0.073824
HORMAD1	69.1458	4.04251	1.30298	3.1025	0.00191892	0.0738445
LOC107986452	61.0687	2.2061	0.711146	3.10218	0.001921	0.0738445
PWWP2A	426.599	-0.527861	0.170146	-3.10241	0.00191954	0.0738445
ZNF630	43.4681	-1.06295	0.342561	-3.10296	0.00191593	0.0738445
PSMB1	327.958	0.711187	0.229488	3.09902	0.00194159	0.0745044
LOC105369710	11.8317	-2.05109	0.662204	-3.09737	0.00195244	0.0747885
PPIL3	134.588	-0.54844	0.177099	-3.09679	0.00195628	0.0748035
BZW1	2480.12	0.902285	0.291532	3.09498	0.00196828	0.07513
LINC01410	52.2496	-1.69473	0.54767	-3.09444	0.00197186	0.0751346
CRABP1	34.7232	-2.8786	0.930576	-3.09335	0.00197909	0.0751467
LOC107984292	262.023	-1.24291	0.401778	-3.09352	0.00197795	0.0751467
NCAM2	87.9766	-2.00107	0.647571	-3.09013	0.00200072	0.0757031
ZNF829	89.5983	-1.06547	0.344758	-3.0905	0.00199823	0.0757031
PLEKHG4B	24.9681	3.54923	1.14938	3.08796	0.00201538	0.0761253
PPRC1	316.633	1.0953	0.354822	3.08691	0.00202251	0.0762621
LOC112268084	57.937	-2.06371	0.66909	-3.08436	0.00203993	0.0767855
FMO1	245.636	-1.79323	0.581834	-3.08203	0.00205594	0.0772542
LOC105373785	93.0956	-0.860781	0.27937	-3.08115	0.00206201	0.0773487
LOC112268199	23.25	2.03504	0.660595	3.08061	0.00206578	0.0773565
CDKN2B-AS1	59.4626	2.93621	0.954055	3.07761	0.00208666	0.0778385
GHR	198.273	-1.69834	0.552267	-3.07522	0.00210344	0.0778385
PPP6R1	197.797	0.91633	0.297976	3.07518	0.00210374	0.0778385
SNORA32	24.5622	1.53086	0.497616	3.07639	0.00209523	0.0778385
SYNCRIP	1638.86	0.73527	0.239098	3.07518	0.00210374	0.0778385
TRIM68	42.0357	-0.914146	0.297234	-3.07551	0.00210145	0.0778385
VASP	129.715	1.32647	0.431171	3.07645	0.00209485	0.0778385
CD1C	78.1844	-1.61156	0.524293	-3.07378	0.00211368	0.0779405
KRT7-AS	45.0014	4.87914	1.58716	3.07413	0.00211115	0.0779405
MS4A4E	129.014	-1.18899	0.387364	-3.06945	0.00214456	0.0789453
LINC00707	20.614	4.65865	1.51811	3.06873	0.00214973	0.0790015
SAP30BP	132.965	0.764837	0.249282	3.06816	0.00215383	0.0790188
LOC105370928	38.4855	2.07932	0.678102	3.06638	0.00216668	0.0790893
SPHK1	79.3467	1.69724	0.553474	3.06652	0.00216565	0.0790893
VWC2L	28.8311	-2.12346	0.692496	-3.06638	0.00216668	0.0790893
LOC107984254	16.3592	-1.548	0.505355	-3.06318	0.00218995	0.0798045
LOC102724586	7.69993	-2.32034	0.75811	-3.06069	0.00220829	0.080338
PLPP3	1290.21	-1.76288	0.576416	-3.05834	0.00222566	0.0808347
LOC101929479	63.7517	-1.34631	0.440486	-3.05641	0.00224003	0.0809328
LOC105377691	5.94084	-2.17286	0.710996	-3.05608	0.0022425	0.0809328
PXK	298.76	-0.492099	0.161028	-3.05598	0.00224327	0.0809328
ULK2	121.318	-0.873307	0.285698	-3.05674	0.00223755	0.0809328
RGS5-AS1	7.77373	-1.60896	0.526601	-3.05537	0.00224785	0.0809637
CYP51A1	1009.04	1.40671	0.460918	3.05198	0.00227337	0.0814113
DHRS4	70.7959	-1.04141	0.341152	-3.05264	0.00226839	0.0814113
DNAJB6	738.13	0.995874	0.32635	3.05156	0.00227658	0.0814113
LOC105374535	23.7368	-1.22349	0.400788	-3.05271	0.00226781	0.0814113
YRDC	103.81	1.32345	0.433743	3.05124	0.00227902	0.0814113
LOC102724117	37.9219	-1.05961	0.347484	-3.04938	0.00229315	0.0815813
MNT	200.849	1.37185	0.449877	3.04939	0.00229308	0.0815813
PSMD14	372.412	0.672671	0.220682	3.04815	0.00230256	0.0815813
RBM19	173.616	0.723256	0.237276	3.04816	0.00230244	0.0815813
SRSF12	17.4162	-1.47844	0.485016	-3.04824	0.00230189	0.0815813
DKC1	317.67	0.77607	0.254853	3.04517	0.00232547	0.0822588
DTX2P1-UPK3BP1-PMS2P11	168.753	-0.846308	0.278139	-3.04275	0.00234425	0.0827881
PITPNB	584.521	1.1361	0.373925	3.03831	0.00237907	0.0838817
LOC107985909	113.605	2.35164	0.775018	3.0343	0.00241093	0.0848672
LOC105378726	34.7497	2.662	0.87755	3.03344	0.0024178	0.0849711
PLCG1-AS1	138.849	0.885131	0.291926	3.03204	0.00242911	0.0852307
ACTN4	1954.37	0.700725	0.231231	3.0304	0.00244228	0.0855545
GSTA1	250.973	-3.76411	1.24314	-3.0279	0.00246259	0.0861271
MIR99A	6.46099	-2.17005	0.716863	-3.02715	0.00246873	0.0862031
C21orf62	14.6596	-1.48297	0.490185	-3.02533	0.0024836	0.0864444
HTR7P1	36.0815	-1.12189	0.370801	-3.02558	0.00248158	0.0864444
LINC01705	22.4403	2.43828	0.806627	3.02281	0.0025044	0.0870289
GOLGA8Q	27.1955	-1.27882	0.423148	-3.02217	0.00250973	0.0870748
ADH1A	11.8244	-1.66731	0.552038	-3.02029	0.00252535	0.087199
ICA1L	128.277	-1.18909	0.393588	-3.02116	0.00251804	0.087199
MTOR	498.933	0.589601	0.1952	3.0205	0.00252357	0.087199
OSBPL11	329.295	0.572276	0.189532	3.01942	0.00253258	0.0873098
CDC42BPB	451.326	0.60914	0.201878	3.01738	0.00254974	0.0877481
DACT2	12.9698	-2.52992	0.83857	-3.01694	0.00255338	0.0877481
GARIN4	17.9269	-3.6344	1.20566	-3.01446	0.00257436	0.0879421
GARS1	1500.26	0.95714	0.317499	3.01462	0.00257302	0.0879421
KIT	398.067	-1.46115	0.484663	-3.01478	0.00257164	0.0879421
MAFG	108.738	0.742304	0.246289	3.01396	0.0025786	0.0879421
PCSK9	35.0596	2.32426	0.771306	3.01341	0.00258332	0.0879421
ZSWIM4	133.39	1.10734	0.367447	3.0136	0.00258165	0.0879421
CXCL11	173.293	4.41547	1.46583	3.01227	0.00259305	0.0879976
WDR27	198.939	-0.772268	0.256355	-3.0125	0.00259109	0.0879976
RNF38	707.612	-0.46961	0.156027	-3.00981	0.00261415	0.0885751
LOC102724093	24.8376	-0.979074	0.325367	-3.00914	0.00261988	0.088631
MRPL14	101.382	0.97292	0.323442	3.00802	0.00262956	0.0888202
HLA-DQB1	608.307	3.27195	1.08944	3.00333	0.00267045	0.0889563
HOXC13	5.65778	5.36221	1.7853	3.00354	0.00266858	0.0889563
KCNIP1	14.3238	-2.20465	0.73364	-3.00509	0.00265505	0.0889563
LGR4	855.367	-1.01484	0.337777	-3.00448	0.00266035	0.0889563
LINC01852	10.8569	-1.61693	0.538197	-3.00434	0.00266154	0.0889563
LOC107985362	38.7663	3.26361	1.08678	3.00299	0.00267338	0.0889563
LOC112268313	3347.52	1.66057	0.552995	3.00286	0.00267455	0.0889563
POM121C	280.683	0.588755	0.195791	3.00706	0.00263791	0.0889563
TNKS1BP1	371.094	0.810297	0.269818	3.00312	0.00267226	0.0889563
WHAMMP2	45.8594	-1.46814	0.488406	-3.00599	0.00264721	0.0889563
RCAN1	399.412	1.89018	0.629649	3.00196	0.00268247	0.0890834
FAM98A	330.829	0.640844	0.213536	3.00111	0.00268999	0.0891968
CSNK1D	265.71	0.807633	0.269404	2.99786	0.00271886	0.0897429
FAM88D	15.9201	-1.86824	0.623158	-2.99802	0.00271739	0.0897429
TENM1	220.05	-1.40564	0.468777	-2.99853	0.00271286	0.0897429
GOLGA2P7	53.0224	-1.24711	0.416124	-2.99697	0.00272676	0.0898673
CNTNAP3C	59.958	-1.22304	0.408632	-2.99301	0.00276243	0.08992
CXCL1	208.762	3.51832	1.17535	2.99343	0.00275863	0.08992
GCNT3	116.128	3.77345	1.2605	2.9936	0.00275704	0.08992
ID1	524.944	1.7196	0.574162	2.99497	0.00274475	0.08992
MANF	235.164	0.912211	0.304817	2.99265	0.00276562	0.08992
SEC23B	765.811	0.77759	0.259544	2.99599	0.00273556	0.08992
SLC16A1	687.113	1.53305	0.512112	2.99359	0.00275719	0.08992
VSTM4	166.162	-0.984481	0.328654	-2.99549	0.00274004	0.08992
ZNF462	652.732	-0.863142	0.288208	-2.99486	0.00274573	0.08992
CYSLTR1	185.126	-1.69926	0.568148	-2.99087	0.00278181	0.0900418
DNAJC2	165.151	0.723312	0.241783	2.99157	0.00277548	0.0900418
IRAK1	174.541	0.906461	0.303066	2.99096	0.00278098	0.0900418
LOC105374494	39.4941	-0.857692	0.286871	-2.98982	0.00279141	0.0900841
RPRD1A	339.25	0.509145	0.170286	2.98993	0.0027904	0.0900841
RABL2A	61.1767	-0.825555	0.276183	-2.98916	0.00279748	0.090146
ZDHHC15	77.0403	-1.58272	0.529698	-2.98797	0.00280834	0.0903619
LOC107986997	158.143	-1.27884	0.428322	-2.9857	0.00282932	0.0909022
NEURL3	5.59567	5.33254	1.78669	2.98459	0.00283959	0.0910977
ELAC2	216.74	0.626349	0.210091	2.98132	0.00287009	0.0919402
ITGA3	598.974	1.59783	0.536158	2.98014	0.00288114	0.0921581
KRT42P	14.2626	3.72807	1.25168	2.97845	0.00289706	0.0925313
TAF1D	751.982	0.898567	0.301782	2.97754	0.00290574	0.0926722
LOC101929278	9.75411	-3.29181	1.10636	-2.97536	0.00292643	0.0930589
PTPRZ1	1183.08	2.22594	0.748096	2.97548	0.00292533	0.0930589
PLEKHG1	364.217	0.587885	0.197659	2.97423	0.00293725	0.09313
RAP2C-AS1	55.7132	-0.852595	0.286654	-2.9743	0.00293662	0.09313
GCN1	572.059	0.719419	0.241921	2.97378	0.00294155	0.0931304
CRACDL	160.972	-1.5574	0.523953	-2.97241	0.00295472	0.0934113
ARHGAP20	145.089	-1.13017	0.380799	-2.96788	0.00299858	0.0937068
FAM171A2	6.44259	-2.00869	0.67644	-2.9695	0.00298284	0.0937068
ISG15	245.544	3.03608	1.02252	2.9692	0.00298576	0.0937068
LMLN	116.303	-0.630963	0.212456	-2.96985	0.00297949	0.0937068
LOC101928387	36.8665	-1.22298	0.411995	-2.96843	0.00299326	0.0937068
LRIG3	1169.05	-1.25841	0.42398	-2.96809	0.00299658	0.0937068
PPIC-AS1	7.86554	-1.71739	0.578059	-2.97096	0.00296866	0.0937068
SEMA5A-AS1	9.02111	-1.56108	0.52563	-2.96992	0.00297876	0.0937068
FBXO46	103.766	1.05734	0.356339	2.96723	0.00300501	0.0937098
FRRS1L	13.7298	-3.88126	1.30815	-2.96699	0.00300731	0.0937098
PWP2	30.4793	1.80219	0.607555	2.9663	0.00301403	0.0937847
L3MBTL4-AS1	33.0354	-1.38743	0.467851	-2.96554	0.00302155	0.0938841
FBXW10B	83.7694	1.77138	0.597641	2.96396	0.00303705	0.0939239
LOC107985833	6.69504	5.6119	1.89318	2.96427	0.00303401	0.0939239
PIP5K1A	736.107	0.677678	0.228697	2.96321	0.00304445	0.0939239
PTP4A1	2440.93	0.864348	0.291639	2.96376	0.00303903	0.0939239
TCAF2P1	35.5529	-1.04706	0.353346	-2.96328	0.00304376	0.0939239
NYNRIN	317.615	-1.16278	0.392559	-2.96205	0.00305595	0.094145
RHOT1	650.612	-0.619369	0.209266	-2.95971	0.00307924	0.0947282
GOLGA8N	82.9415	-1.09712	0.37076	-2.95911	0.00308526	0.0947789
CEMIP	413.377	2.11793	0.71587	2.95854	0.00309104	0.0948224
ZNF124	237.68	-0.593	0.200528	-2.9572	0.00310447	0.0951002
MORF4L2	1834.2	0.577662	0.195398	2.95633	0.00311323	0.0952342
TM4SF19	13.8255	2.5822	0.873825	2.95506	0.00312612	0.0953598
UBE2E3	464.531	-0.559459	0.189308	-2.95527	0.00312391	0.0953598
LOC105370926	10.1427	-2.29882	0.778371	-2.95337	0.0031432	0.0955548
LRRC37B	129.435	-0.83072	0.281226	-2.95392	0.00313762	0.0955548
MYBBP1A	182.818	0.736849	0.249515	2.95313	0.00314571	0.0955548
CLTC	4757.96	0.487497	0.16517	2.95149	0.00316243	0.0958688
LOC107984718	42.0639	-1.20253	0.407465	-2.95125	0.00316487	0.0958688
LOC101928849	10.0255	-2.58273	0.875349	-2.95051	0.00317248	0.0958819
LOC105378975	9.76789	-1.30014	0.440687	-2.95027	0.003175	0.0958819
SPAG9	1094.49	0.663026	0.22476	2.94992	0.00317855	0.0958819
NIPA2	348.461	0.654318	0.221865	2.94917	0.00318626	0.0959121
OXR1-AS1	16.3993	-1.39258	0.472226	-2.94897	0.00318839	0.0959121
ABCG2	111.061	-1.63555	0.554825	-2.94786	0.00319979	0.096093
NKAPP1	31.9226	-1.56314	0.530322	-2.94753	0.00320325	0.096093
NDUFA6-DT	19.2653	-1.15178	0.391379	-2.94289	0.00325167	0.0974111
CES1	114.518	-2.36226	0.802872	-2.94226	0.00325821	0.0974726
ZNF571	60.7311	-0.948127	0.322302	-2.94174	0.00326379	0.0975052
ANKRD26	262.885	-0.809589	0.275499	-2.93862	0.00329674	0.098152
DKK1	27.3364	3.06546	1.043	2.93907	0.00329195	0.098152
NPC1	650.417	0.823063	0.280105	2.93841	0.003299	0.098152
FAM86EP	15.2277	-1.44531	0.492361	-2.93546	0.0033305	0.0982822
ITPR3	511.891	0.988127	0.336666	2.93504	0.00333505	0.0982822
LMNTD2	13.3151	-1.28053	0.436066	-2.93655	0.00331886	0.0982822
PCDH10	30.7621	5.22702	1.78066	2.93544	0.00333074	0.0982822
STK17A	351.039	0.689307	0.234791	2.93584	0.0033265	0.0982822
TNFRSF11B	35.8904	2.26903	0.772836	2.93598	0.00332495	0.0982822
ZNF790	106.372	-0.935128	0.318435	-2.93663	0.00331796	0.0982822
LOC105374128	22.4818	-1.09309	0.372605	-2.93366	0.00334994	0.0985872
RHOXF1-AS1	11.3107	-1.85654	0.633179	-2.93209	0.00336684	0.0988169
STOX2	325.616	-1.31962	0.450008	-2.93245	0.00336304	0.0988169
LOC105373754	15.0457	-2.46272	0.84081	-2.92898	0.00340073	0.0990086
PHLDA2	129.24	2.66439	0.909591	2.92921	0.0033982	0.0990086
PTCD2	183.609	-0.699603	0.238839	-2.92918	0.00339855	0.0990086
PTGES3	1093.79	0.693349	0.236681	2.92946	0.00339546	0.0990086
TOMM5	263.176	0.869216	0.296744	2.92918	0.00339856	0.0990086
WARS1	2732.51	2.76548	0.943555	2.93092	0.00337961	0.0990086
BCL11A	230.659	-1.56919	0.536186	-2.92657	0.00342724	0.0995138
DNAH12	7.99162	-1.64227	0.56114	-2.92666	0.00342619	0.0995138
DUSP4	202.286	2.09425	0.715888	2.92539	0.00344023	0.0995298
FPR2	24.6844	3.93713	1.34558	2.92598	0.00343376	0.0995298
HSPD1	1255.17	1.10353	0.377293	2.92486	0.00344613	0.0995298
UAP1	310.423	1.21998	0.417093	2.92495	0.00344508	0.0995298
HPGDS	48.6783	-1.74834	0.597848	-2.92439	0.00345128	0.0995464
ACTR2	2403.57	0.578012	0.197769	2.92266	0.00347054	0.0998367
DNAI3	27.3861	-2.20168	0.753294	-2.92273	0.00346976	0.0998367
DNAJB11	154.273	0.899118	0.308114	2.91814	0.00352131	0.100383
IDS2	55.976	-0.93864	0.321601	-2.91865	0.00351549	0.100383
ITGA9-AS1	19.7761	-1.49146	0.510851	-2.91956	0.00350525	0.100383
KLK6	1008.28	3.96332	1.35775	2.91903	0.00351121	0.100383
LINC02244	11.3431	-1.84903	0.633644	-2.91809	0.00352188	0.100383
LRRC59	500.917	1.1279	0.386231	2.92029	0.00349709	0.100383
PLEKHS1	54.333	3.18172	1.08983	2.91948	0.0035062	0.100383
LOC107985155	21.1191	-1.59696	0.547646	-2.91605	0.00354494	0.100908
LINC03016	32.9853	-2.52123	0.864831	-2.91529	0.00355355	0.101013
MYLK	994.845	1.46601	0.502936	2.91491	0.00355795	0.101013
SYTL3	452.517	0.566667	0.194469	2.91393	0.00356914	0.101078
TBCK	728.207	-0.753833	0.258703	-2.91389	0.00356955	0.101078
ELOC	296.673	0.947435	0.325428	2.91135	0.00359875	0.101245
NEXMIF	43.0303	-2.54419	0.873721	-2.9119	0.00359241	0.101245
SEMA6D	173.493	-1.29585	0.445005	-2.91199	0.00359138	0.101245
SERP1	1045.01	0.809832	0.278084	2.91218	0.00358912	0.101245
SMARCA4	366.096	0.672091	0.23083	2.91163	0.00359553	0.101245
CYTOR	150.569	2.26817	0.779394	2.91017	0.00361231	0.101364
LOC105370265	21.8405	-1.52439	0.52379	-2.9103	0.00361082	0.101364
CCDC9	20.8375	1.57344	0.540831	2.9093	0.00362242	0.101509
TXNRD1	452.992	1.24481	0.427928	2.90892	0.00362682	0.101509
LOC100286922	17.4366	-3.17163	1.09074	-2.90778	0.00364003	0.101748
FRG1EP	15.0244	-2.27783	0.783615	-2.90682	0.00365121	0.101898
HLA-DQA1	805.928	3.50192	1.20485	2.90652	0.00365479	0.101898
CROT	283.07	-1.05425	0.36308	-2.90362	0.0036887	0.102711
ARHGAP30	234.882	1.17248	0.404167	2.90099	0.00371987	0.1029
DCAF13	322.894	1.06833	0.368296	2.90074	0.00372284	0.1029
RAB3IP	532.234	1.81154	0.624528	2.90065	0.0037239	0.1029
SAMD9	4491.47	1.63094	0.56206	2.90172	0.0037112	0.1029
SERPINE2	336.19	1.68751	0.581571	2.90165	0.00371205	0.1029
TIGAR	165.118	1.02865	0.354495	2.90173	0.00371105	0.1029
FAM162B	18.0638	-1.61643	0.557374	-2.90009	0.00373058	0.102954
IER3-AS1	81.0293	1.95455	0.674285	2.8987	0.00374717	0.102977
ISG20	172.161	1.87006	0.64505	2.89909	0.00374245	0.102977
LOC107984868	7.25541	-1.77443	0.61235	-2.89774	0.00375868	0.102977
MTRNR2L8	222.724	-1.49718	0.516493	-2.89875	0.00374656	0.102977
TMED9	282.053	1.00593	0.347154	2.89763	0.00375988	0.102977
ZNF208	202.296	-1.77584	0.612759	-2.89811	0.00375415	0.102977
ZNRD2	102.738	0.863034	0.297971	2.89637	0.00377506	0.103263
HLA-V	18.678	5.66038	1.9555	2.89459	0.00379656	0.103408
LINC01117	11.0233	-1.75811	0.607429	-2.89435	0.00379941	0.103408
RAB33B	182.734	-0.688855	0.237928	-2.89522	0.00378894	0.103408
TRK-CTT2-2	44.3366	1.74328	0.602143	2.89512	0.00379012	0.103408
CXCL10	864.444	3.88845	1.34463	2.89183	0.00383006	0.103738
MIR210HG	11.9428	-1.981	0.684791	-2.89286	0.00381754	0.103738
PHLDB2	1368.95	1.82765	0.632016	2.89178	0.00383066	0.103738
PRR4	1948.71	6.5868	2.27739	2.89225	0.00382487	0.103738
C3orf80	8.9055	2.9639	1.02516	2.89116	0.00383819	0.103813
CYYR1	320.041	-1.12063	0.387821	-2.88955	0.00385794	0.10414
FCGR3A	167.456	2.79059	0.965806	2.88939	0.00385988	0.10414
CHD7	564.438	0.982004	0.340072	2.88763	0.00388155	0.104465
LINC01518	12.7185	6.51828	2.25702	2.888	0.00387696	0.104465
PLK3	209.492	1.16484	0.403494	2.88688	0.00389087	0.104586
AARS1	437.757	0.89862	0.311392	2.88582	0.003904	0.10481
TGFA	556.129	1.56967	0.544072	2.88505	0.00391349	0.104935
GALNT6	199.168	2.71578	0.941633	2.88411	0.00392518	0.105118
ANKDD1B	12.5677	-1.52061	0.527404	-2.88319	0.00393671	0.105297
FAM182B	7.309	-2.34895	0.815404	-2.88071	0.00396777	0.105997
CXCL9	2430.15	3.8348	1.33151	2.88004	0.00397627	0.106002
LOC107985779	39.1514	-3.37076	1.17043	-2.87992	0.0039777	0.106002
KRT16P2	73.9414	3.26292	1.13331	2.87911	0.00398805	0.106148
CATSPERE	35.8069	-0.988875	0.343637	-2.87767	0.00400623	0.106211
FMNL2	426.287	0.869805	0.302284	2.87744	0.00400912	0.106211
LOC102724135	68.4201	-1.14811	0.398907	-2.87814	0.0040003	0.106211
NT5DC3	209.423	1.4116	0.490586	2.87737	0.00401	0.106211
GLI4	43.1642	-0.849724	0.295495	-2.87559	0.00403273	0.106447
LDHAL6B	28.4271	1.23029	0.427844	2.87557	0.00403302	0.106447
TPMT	148.544	0.778509	0.270737	2.87552	0.00403362	0.106447
DLGAP1	13.5216	-2.21489	0.770866	-2.87325	0.00406278	0.106998
OCIAD2	114.692	0.861991	0.300019	2.87313	0.00406432	0.106998
GFM1	718.172	0.770417	0.268255	2.87196	0.00407932	0.107133
GUSBP2	38.5084	-0.911027	0.317175	-2.87232	0.00407469	0.107133
LHX8	80.9981	-1.78607	0.622032	-2.87134	0.00408735	0.107214
LINC02837	8.88332	5.99354	2.08881	2.86935	0.00411317	0.107311
PANX1	544.981	1.44079	0.502038	2.86989	0.0041062	0.107311
PHYHIP	30.8224	-1.98311	0.691106	-2.86947	0.00411163	0.107311
RRAS2	234.23	1.0347	0.360629	2.86915	0.00411574	0.107311
ZNF519	146.651	-1.29809	0.452426	-2.86918	0.00411539	0.107311
CTTNBP2	353.334	-1.94881	0.679454	-2.86819	0.00412824	0.107379
DDX27	202.824	0.714461	0.249087	2.86831	0.00412665	0.107379
LOC102724250	193.757	-0.965736	0.336805	-2.86734	0.00413932	0.107538
LOC100506124	55.4652	-1.31968	0.460578	-2.86528	0.0041664	0.108068
ZYX	273.093	1.29169	0.450848	2.86503	0.00416966	0.108068
LOC112268053	5.50684	-2.30414	0.804359	-2.86457	0.00417582	0.108099
APLF	337.438	-0.955279	0.333641	-2.86319	0.00419396	0.108439
SLC9A1	219.763	0.882264	0.308319	2.86153	0.00421604	0.1088
WDR43	814.927	1.09909	0.384111	2.86139	0.00421793	0.1088
MAB21L2	70.7033	-1.12337	0.392841	-2.8596	0.00424173	0.109284
AGMAT	19.773	1.62414	0.568792	2.85541	0.00429807	0.109469
LOC101927560	13.4389	-2.13143	0.746476	-2.85532	0.00429934	0.109469
LOC101929291	15.8238	1.68346	0.588922	2.85855	0.00425588	0.109469
LOC105375463	30.6901	-1.66003	0.581321	-2.85562	0.00429532	0.109469
NNAT	34.055	-1.34734	0.47172	-2.85622	0.00428714	0.109469
PTGR1	328.785	-1.50818	0.527857	-2.85718	0.00427417	0.109469
RUSC1-AS1	240.5	0.746278	0.261296	2.85607	0.00428925	0.109469
SERTAD4	299.364	-1.98487	0.69469	-2.85721	0.00427383	0.109469
TFB2M	124.099	0.754202	0.263971	2.85714	0.00427481	0.109469
WAPL	692.995	0.550119	0.192495	2.85784	0.00426538	0.109469
SPIN4	191.879	1.37959	0.483261	2.85475	0.00430711	0.109539
CCNA1	21.1438	3.7176	1.30335	2.85235	0.00433974	0.109695
GOLGA6L10	36.0997	-1.31946	0.462634	-2.85207	0.00434357	0.109695
IGFBP5	2345.42	-1.45984	0.511677	-2.85305	0.00433019	0.109695
LOC102723341	7.48242	-2.0849	0.731003	-2.85211	0.00434303	0.109695
UBD	220.064	3.30499	1.15859	2.8526	0.00433626	0.109695
ZNF883	21.1323	-1.42884	0.500907	-2.8525	0.00433764	0.109695
KNSTRN	45.7825	1.12317	0.393954	2.85103	0.00435782	0.1098
SNORD74B	5.31035	-2.12182	0.744216	-2.85108	0.00435708	0.1098
FOXK1	278.755	0.799275	0.280424	2.85024	0.00436865	0.109945
LOC100505736	54.1363	-0.844691	0.296397	-2.84986	0.00437379	0.109947
WASH2P	56.5488	-0.671157	0.23554	-2.84945	0.00437956	0.109965
LOC107986188	155.938	-2.29702	0.80656	-2.84792	0.00440062	0.110239
MAB21L1	67.8462	-1.92452	0.675759	-2.84794	0.00440031	0.110239
AMER1	246.122	-0.921757	0.323746	-2.84717	0.00441104	0.110373
KIAA1328	297.533	-0.708324	0.248868	-2.84619	0.00442461	0.110585
TWNK	29.5782	1.28952	0.453245	2.84509	0.00443985	0.110838
BPIFB2	435.046	10.0253	3.52511	2.84398	0.00445544	0.110845
CHST6	24.6857	4.54749	1.59882	2.84428	0.0044512	0.110845
CWC25	178.852	0.640521	0.225187	2.8444	0.00444958	0.110845
YWHAG	1013.02	0.780192	0.274632	2.84086	0.0044992	0.111806
TNC	2497.56	2.81023	0.989622	2.8397	0.00451558	0.112084
TRHDE-AS1	21.9016	-2.7728	0.976985	-2.83812	0.00453807	0.112514
GNB2	272.886	0.738339	0.260233	2.83723	0.00455072	0.112699
CXCL3	48.9058	4.30896	1.51904	2.83663	0.00455924	0.112782
EIF4G1	1713.04	0.721356	0.254518	2.8342	0.00459408	0.113144
LMTK2	443.442	0.757865	0.267404	2.83415	0.00459472	0.113144
LOC107984079	44.8199	-2.383	0.840739	-2.83441	0.00459103	0.113144
SOX9	397.412	2.45265	0.865168	2.83488	0.00458422	0.113144
ZNF658B	72.6495	-1.27616	0.450551	-2.83244	0.00461948	0.113625
SH3TC1	118.007	1.23947	0.437851	2.83081	0.00464307	0.114076
DLSTP1	33.5414	-1.20398	0.425729	-2.82804	0.00468341	0.114677
LETM1	214.997	1.11753	0.395073	2.82866	0.00467431	0.114677
SETD4	124.08	-0.530949	0.187731	-2.82825	0.00468035	0.114677
ARHGEF9	320.125	-0.554357	0.196202	-2.82544	0.00472159	0.115482
BICD2	442.974	1.36453	0.48313	2.82435	0.00473769	0.115486
COL8A1	287.006	1.61309	0.571074	2.82465	0.00473323	0.115486
LOC105372065	55.2556	1.34576	0.476383	2.82494	0.00472888	0.115486
DDIT4	409.675	1.57718	0.558518	2.82386	0.00474491	0.115532
LOC105373821	7.33209	-2.60496	0.923432	-2.82095	0.00478817	0.116243
LOC105374584	87.826	-0.870843	0.308728	-2.82074	0.00479126	0.116243
METTL24	60.9743	-1.50209	0.532405	-2.82133	0.00478244	0.116243
NOP16	236.705	1.00675	0.356963	2.82033	0.00479749	0.116243
ZNF850	40.7484	-0.877818	0.311272	-2.8201	0.00480086	0.116243
MRI1	199.826	-0.855172	0.30333	-2.81928	0.00481311	0.11641
MMP3	91.9515	3.77894	1.34091	2.81819	0.00482957	0.116561
TRR-ACG1-2	12.5035	3.45935	1.22752	2.81815	0.00483008	0.116561
AURKAIP1	164.272	0.707476	0.25136	2.81459	0.00488395	0.116843
BCL2L14	21.9638	2.33251	0.828095	2.81672	0.00485168	0.116843
C11orf91	50.0412	1.8709	0.664976	2.81349	0.00490071	0.116843
DNAJB3	15.1864	-3.39712	1.20793	-2.81236	0.00491802	0.116843
GSTO1	49.7062	1.2685	0.451081	2.81214	0.00492133	0.116843
HM13	1001.12	0.648891	0.230778	2.81175	0.00492721	0.116843
LINC00691	10.2956	-2.76454	0.982214	-2.8146	0.00488378	0.116843
LOC101927069	14.3453	-1.17688	0.418063	-2.81507	0.00487668	0.116843
LOC105377666	6.63539	5.59089	1.98722	2.81343	0.00490168	0.116843
LOC107984992	55.407	-0.901743	0.320506	-2.81349	0.00490062	0.116843
MACF1	4764.24	0.627093	0.222643	2.81658	0.00485378	0.116843
PABPC4	428.66	0.638512	0.226804	2.81527	0.00487369	0.116843
PIM3	215.693	0.916318	0.325827	2.81229	0.00491909	0.116843
TMEM132A	61.9109	1.73776	0.617102	2.81601	0.00486242	0.116843
UPP1	742.187	1.82282	0.648294	2.81171	0.00492785	0.116843
ZDHHC18	274.437	0.649251	0.230688	2.81442	0.00488661	0.116843
CUL4A	454.365	0.476507	0.169644	2.80887	0.00497164	0.116987
KCNN4	78.3739	3.03397	1.07999	2.80926	0.00496553	0.116987
LOC107985664	18.0506	-1.75751	0.625294	-2.81069	0.00494348	0.116987
POLR1A	251.976	0.615218	0.218952	2.80983	0.00495681	0.116987
SERPINA1	453.04	2.70447	0.962493	2.80986	0.00495633	0.116987
TRMT6	274.324	1.07943	0.384163	2.80982	0.00495698	0.116987
UBE2V2	259.495	0.968389	0.344759	2.80888	0.00497138	0.116987
DDX39A	132.306	0.954646	0.340196	2.80616	0.00501352	0.117717
SPAG1	246.912	0.741505	0.264215	2.80644	0.00500919	0.117717
ZPR1	299.956	0.863988	0.30798	2.80534	0.00502637	0.117892
LINP1	14.7306	2.83658	1.01148	2.80439	0.00504112	0.11811
SFTA2	7.59951	-2.49878	0.891171	-2.80393	0.00504843	0.118154
PTH1R	9.94181	-1.91061	0.681606	-2.80311	0.00506126	0.118327
DSEL	184.005	-0.986034	0.352527	-2.79704	0.00515724	0.118915
EIF2S2	808.538	0.604554	0.216032	2.79844	0.00513495	0.118915
FGFR2	344.92	-1.35844	0.485635	-2.79724	0.00515405	0.118915
LOC105370910	117.288	1.93509	0.691744	2.79741	0.00515137	0.118915
LOC105375743	6.20239	-1.80222	0.644051	-2.79826	0.00513784	0.118915
NBPF1	226.657	-1.01614	0.363295	-2.79702	0.0051576	0.118915
PARP16	44.1597	-0.844433	0.301537	-2.80043	0.00510344	0.118915
PRKG2	18.7718	-1.68277	0.601224	-2.79891	0.00512757	0.118915
PROM1	54.8607	4.57647	1.6353	2.79855	0.00513325	0.118915
RCC1L	80.0467	0.654451	0.233927	2.79767	0.00514719	0.118915
TCOF1	117.627	1.11132	0.397294	2.79723	0.00515432	0.118915
VNN3P	64.6912	1.53315	0.548004	2.7977	0.00514684	0.118915
ZNF793	76.7157	-1.20647	0.43105	-2.79892	0.00512745	0.118915
SH2D5	16.8632	4.56349	1.63261	2.79521	0.00518655	0.119456
EID3	13.2564	2.41432	0.864044	2.79421	0.00520267	0.119508
EIF4A1	1483.49	0.914394	0.327273	2.79398	0.00520634	0.119508
LOC105375169	26.9658	-1.18047	0.422545	-2.7937	0.00521083	0.119508
SENP3-EIF4A1	1631.63	0.876316	0.313633	2.79408	0.00520473	0.119508
SLC7A11-AS1	46.6781	1.82737	0.654213	2.79324	0.00521827	0.119552
LOC107984459	66.6191	-1.31332	0.470275	-2.79265	0.00522781	0.119645
AK6	96.724	0.728	0.260765	2.79179	0.00524181	0.119713
ZNF589	182.023	-1.04755	0.375217	-2.79185	0.00524074	0.119713
C19orf53	29.0097	1.16693	0.418112	2.79096	0.00525522	0.119767
TBC1D19	302.946	-0.63362	0.227017	-2.79107	0.00525338	0.119767
ATP13A3	2127.29	1.2995	0.466151	2.78772	0.00530806	0.120591
EDN1	132.212	1.44945	0.519953	2.78766	0.00530896	0.120591
EWSAT1	5.90588	-2.19098	0.785868	-2.78797	0.0053039	0.120591
LOC105372442	123.147	3.81871	1.37	2.78738	0.0053136	0.120591
DDX24	1019.6	0.445294	0.159831	2.78603	0.00533574	0.120962
PARK7	77.8706	0.862294	0.309542	2.78571	0.00534105	0.120962
DMP1	6.56072	5.56464	1.99891	2.78384	0.00537188	0.121533
LOC105374933	6.70043	-1.69645	0.609645	-2.78268	0.00539125	0.121844
ZNF879	65.9558	-0.84428	0.303467	-2.78211	0.00540067	0.121931
RUNX1T1	233.39	-1.37067	0.492788	-2.78147	0.0054114	0.122046
GSPT1	2377.37	0.607972	0.218709	2.77982	0.00543896	0.122413
MYO18A	364.423	0.542415	0.195112	2.78002	0.00543554	0.122413
IL1A	332.896	2.65177	0.954186	2.7791	0.00545104	0.122558
MCFD2	953.982	0.746564	0.268718	2.77824	0.00546545	0.122755
DSTN	613.607	0.674481	0.242827	2.77762	0.00547581	0.122861
ZNF212	47.5579	1.36874	0.493008	2.77631	0.00549805	0.123232
TSR1	261.893	0.736803	0.265671	2.77336	0.00554802	0.124224
ST7L	308.271	-0.635372	0.229178	-2.7724	0.00556447	0.124464
LOC112268276	18.1208	-1.09385	0.394623	-2.77189	0.00557322	0.124532
MYO1B	1664.41	1.69136	0.610323	2.77126	0.00558406	0.124646
KLC1	746.66	0.481021	0.173658	2.76993	0.00560677	0.125024
LOC107984244	29.2561	1.87189	0.675885	2.76954	0.0056135	0.125046
HNRNPH2	100.157	0.732959	0.264786	2.76811	0.00563818	0.125082
LATS1	878.063	-0.33608	0.121402	-2.76831	0.00563473	0.125082
MARS1	545.569	1.00431	0.362748	2.76862	0.00562944	0.125082
MTRR	624.318	0.625565	0.225912	2.76906	0.00562175	0.125082
LOC105374541	9.51677	4.61535	1.66753	2.76777	0.00564409	0.125086
CXCL13	292.601	3.82883	1.38389	2.76672	0.00566239	0.125335
RPS6KC1	475.482	0.431722	0.156056	2.76646	0.00566689	0.125335
LOC100507053	89.3838	-1.21574	0.439677	-2.76508	0.00569091	0.125738
ANKFN1	37.7681	-1.91932	0.694493	-2.76363	0.00571617	0.126041
FASN	546.758	1.00651	0.364198	2.76363	0.00571622	0.126041
DKK4	11.6327	-1.90426	0.689237	-2.76284	0.00573001	0.126089
TMED5	1473.24	0.833999	0.301853	2.76293	0.00572852	0.126089
SLC25A33	76.6028	1.25934	0.45592	2.76219	0.00574154	0.126215
WTAPP1	77.1124	3.83359	1.38821	2.76154	0.00575299	0.126339
IFRD2	112.346	1.05794	0.38336	2.75965	0.00578631	0.126431
PI15	326.907	2.75449	0.997981	2.76006	0.00577908	0.126431
TAS2R46	24.4507	-1.04383	0.378231	-2.75977	0.00578428	0.126431
TFB1M	154.609	-0.801096	0.290263	-2.7599	0.00578199	0.126431
TTC8	217.63	-0.653582	0.236824	-2.75978	0.0057841	0.126431
HOXD13	9.01615	6.02163	2.18236	2.75923	0.00579385	0.126469
PLGLB1	44.1388	-0.975827	0.353753	-2.7585	0.00580677	0.126517
TRF-GAA1-6	12.426	4.99364	1.81031	2.75844	0.00580771	0.126517
LCORL	657.535	-0.610771	0.221588	-2.75634	0.00584518	0.127079
PCMTD1-DT	47.043	-0.824323	0.29903	-2.75665	0.00583961	0.127079
ERLNC1	19.1195	-1.98672	0.721063	-2.75527	0.00586439	0.127369
C14orf93	79.2331	-0.895833	0.325401	-2.75301	0.00590497	0.128122
BPIFB1	383.098	9.84077	3.57813	2.75026	0.00595486	0.128663
CYP2F1	14.5441	-2.19788	0.799093	-2.75047	0.00595101	0.128663
DDIT4L	95.7054	-2.28934	0.832501	-2.74996	0.00596029	0.128663
FBXL13	95.4584	-0.713481	0.259363	-2.7509	0.00594324	0.128663
PIP	44.1386	5.13465	1.8671	2.75007	0.00595826	0.128663
POMP	286.36	0.652689	0.237409	2.74922	0.00597378	0.128663
SNORA105B	45.8734	1.09907	0.399795	2.74909	0.00597604	0.128663
TMEM150C	39.5898	-1.38679	0.504466	-2.74902	0.0059773	0.128663
ATG10	89.9759	-0.746505	0.271881	-2.7457	0.00603811	0.129736
LOC101928230	23.7914	-1.83585	0.668638	-2.74565	0.0060391	0.129736
SPDYE2B	187.607	0.884139	0.322078	2.74511	0.00604913	0.129823
CLEC12A	33.2187	1.73086	0.630714	2.74429	0.00606427	0.13002
BEND3	66.6217	1.37051	0.499524	2.74364	0.00607627	0.130075
LOC107985678	94.5954	-1.40241	0.511176	-2.7435	0.00607883	0.130075
LOC105372560	5.81505	-2.29355	0.837089	-2.73991	0.00614555	0.131356
RIPK2	260.294	1.01736	0.371393	2.73931	0.00615684	0.131356
ZNF18	122.579	-0.716522	0.261555	-2.73947	0.00615378	0.131356
GLIPR1L1	68.5694	-1.27852	0.466792	-2.73896	0.00616343	0.131368
MAP3K1	1204.73	-0.980687	0.358314	-2.73694	0.00620127	0.131657
MOCOS	124.582	1.48834	0.543734	2.73727	0.00619523	0.131657
SET	1721.94	0.474549	0.173365	2.73729	0.00619485	0.131657
ZNF621	470.061	-0.424149	0.154936	-2.73758	0.00618924	0.131657
ZMPSTE24	737.32	0.697927	0.255187	2.73497	0.00623862	0.132192
ZNF354C	99.9014	-1.02277	0.373943	-2.73509	0.00623625	0.132192
PDAP1	177.189	0.552979	0.202238	2.7343	0.00625136	0.132333
LOC105375434	46.6051	-1.12793	0.412638	-2.73345	0.00626738	0.132403
SERPINB9	572.497	1.53262	0.560705	2.73338	0.00626882	0.132403
TASOR2	2347.32	0.55022	0.201336	2.73284	0.00627906	0.132403
UBE2Q2P1	86.2062	-0.816184	0.298653	-2.73289	0.00627821	0.132403
ADAP1	18.8333	1.26221	0.462197	2.73088	0.00631651	0.132934
HCG4	24.6984	3.05855	1.11992	2.73104	0.00631346	0.132934
C2CD6	31.4236	-1.66505	0.610414	-2.72774	0.00637691	0.133828
LOC105372759	4.91174	-2.96992	1.08879	-2.72772	0.00637744	0.133828
ZNF596	42.8127	-1.06295	0.389682	-2.72774	0.00637695	0.133828
LOC107984224	8.88271	-1.40775	0.516275	-2.72675	0.00639613	0.13409
SKIDA1	13.7521	-2.24466	0.823424	-2.72601	0.00641057	0.134134
TAF9B	483.938	-0.66513	0.24399	-2.72605	0.00640971	0.134134
LOC105370804	9.93723	-2.07398	0.761162	-2.72476	0.00643491	0.13442
TMEM191B	6.9475	-1.61367	0.592246	-2.72467	0.00643663	0.13442
LOC107986982	42.799	1.38925	0.510013	2.72396	0.00645039	0.134532
ZAN	5.08133	5.20553	1.91116	2.72376	0.00645434	0.134532
FAM193B	173.66	-0.510633	0.187524	-2.72303	0.00646854	0.134604
PNPT1	428.864	0.850166	0.312223	2.72295	0.00647021	0.134604
NDEL1	1118.6	0.970954	0.356631	2.72258	0.00647752	0.134627
LOC105373796	28.8318	-0.88042	0.323611	-2.72062	0.00651604	0.135298
LOC102723752	26.4866	-1.19488	0.439298	-2.71998	0.00652859	0.135429
ZNF43	270.803	-0.925063	0.340213	-2.71907	0.00654664	0.135674
TOGARAM1	382.635	-0.571372	0.210286	-2.71712	0.00658521	0.136343
AADAT	56.1405	-1.21862	0.448829	-2.71512	0.0066252	0.136421
AJAP1	114.55	2.87798	1.05993	2.71527	0.00662228	0.136421
CYLD	854.664	0.751689	0.276855	2.71509	0.00662568	0.136421
DLEU1-AS1	9.04319	3.55988	1.31111	2.71516	0.00662445	0.136421
LOC105374040	64.2096	2.51215	0.924772	2.7165	0.00659756	0.136421
SHANK2-AS1	7.02436	5.65591	2.08317	2.71505	0.00662665	0.136421
RRP7A	160.538	0.91038	0.335496	2.71354	0.00665693	0.136915
OLFM4	6.42698	-2.70507	0.997069	-2.71303	0.0066672	0.136996
AGR2	478.191	4.80872	1.77271	2.71265	0.00667485	0.137024
BMT2	177.014	-0.715231	0.263741	-2.71186	0.00669059	0.137217
PDE5A	469.238	-0.671137	0.247606	-2.7105	0.00671815	0.137652
GRPEL1	170.526	0.85713	0.316299	2.70987	0.00673087	0.137735
ZNF346	143.908	-0.570795	0.210651	-2.70968	0.00673487	0.137735
LOC285638	77.2957	-1.07509	0.39707	-2.70757	0.00677777	0.138352
RDH11	667.12	0.630965	0.233019	2.70778	0.00677344	0.138352
F5	182.832	2.73683	1.01143	2.70589	0.00681208	0.138922
LINC00887	12.3819	2.688	0.993968	2.70431	0.00684456	0.139322
SEMA5A	573.065	-0.740442	0.273778	-2.70453	0.00684009	0.139322
MAP2K1	212.375	0.572603	0.211822	2.70323	0.00686698	0.139648
RB1	1388.7	0.502909	0.18625	2.70019	0.00693006	0.140799
CSAG2	9.35895	6.06561	2.24714	2.69925	0.00694954	0.141063
CLEC4E	23.3165	2.99805	1.11089	2.69878	0.00695933	0.141112
RALGPS1	206.517	-0.978575	0.362634	-2.69852	0.00696496	0.141112
PAXIP1-AS2	62.3229	-0.669589	0.248239	-2.69735	0.00698929	0.141473
PTPN12	1279.32	0.859611	0.318925	2.69534	0.00703166	0.142066
RRAD	67.613	2.51768	0.934	2.69559	0.00702644	0.142066
CDON	132.278	-1.1463	0.425442	-2.69437	0.00705222	0.142216
TPM4	5506.11	0.85502	0.317313	2.69456	0.00704818	0.142216
LOC105372031	61.6082	-1.35694	0.503996	-2.69236	0.00709478	0.142816
SDCCAG8	580.998	-0.436799	0.162237	-2.69235	0.00709509	0.142816
ACKR2	39.8541	1.10185	0.409351	2.6917	0.00710884	0.14296
C12orf60	61.9981	-0.725589	0.269716	-2.69019	0.00714108	0.143299
LOC101927756	29.7955	-1.12794	0.419311	-2.68999	0.00714547	0.143299
LOC105376212	61.9293	-1.48822	0.553228	-2.69007	0.00714373	0.143299
UTP20	539.879	0.512301	0.190521	2.68894	0.00716787	0.143615
FAM91A1	934.982	0.747644	0.278239	2.68706	0.00720848	0.144231
LINC02983	11.2846	-1.369	0.509628	-2.68628	0.00722518	0.144231
RARRES1	94.3877	2.17713	0.810371	2.68658	0.0072187	0.144231
SEMA7A	77.9156	1.52231	0.566578	2.68684	0.00721307	0.144231
S100P	54.3419	2.76881	1.03131	2.68476	0.00725813	0.144756
CCN4	247.966	2.01747	0.751805	2.6835	0.00728552	0.145145
SLC26A9	59.9882	2.92181	1.08891	2.68325	0.007291	0.145145
CARS1-AS1	23.608	1.29972	0.484511	2.68253	0.00730671	0.145325
DUSP2	72.5346	1.92931	0.719905	2.67995	0.00736335	0.146317
PRTG	58.1517	-1.41003	0.526207	-2.67961	0.00737076	0.146331
HSPA6	103.42	2.98911	1.11589	2.67868	0.0073913	0.146337
SLC25A32	468.122	0.882805	0.329562	2.67873	0.0073903	0.146337
STRIP2	103.693	2.11779	0.790481	2.67911	0.00738177	0.146337
UNC80	7.57767	-2.2691	0.847336	-2.67792	0.00740798	0.146534
KRBA2	49.7693	-0.947528	0.353961	-2.67693	0.00743001	0.146836
ALDH1A3-AS1	276.726	1.75232	0.654689	2.67657	0.00743802	0.14686
DPM1	364.284	0.666021	0.248868	2.6762	0.00744622	0.146889
MALAT1	77376.2	0.46615	0.174238	2.67537	0.00746476	0.147121
ATAD3A	48.1251	1.23142	0.46034	2.67503	0.00747235	0.147137
FLRT2	441.736	-1.38468	0.517782	-2.67426	0.0074894	0.147339
LOC105377889	4.92554	-1.64891	0.616955	-2.67265	0.00752547	0.147915
HIRA	197.522	0.551507	0.206464	2.6712	0.00755811	0.148422
NDUFA9	279.35	0.6037	0.226067	2.67045	0.00757496	0.148484
RNA5-8SN1	3314.79	2.0112	0.753053	2.67073	0.00756861	0.148484
HESX1	6.57417	-1.63362	0.611837	-2.67003	0.00758453	0.148538
LINC00630	109.661	-0.620553	0.232461	-2.66949	0.00759666	0.148641
MLLT10	946.218	-0.563008	0.210957	-2.66883	0.0076117	0.148706
SCGB3A1	54.5556	6.032	2.26024	2.66874	0.00761364	0.148706
NRBF2	382.567	0.818782	0.306853	2.66832	0.00762313	0.148757
CNTFR	40.9039	-2.79666	1.04951	-2.66473	0.00770504	0.149334
EPOP	14.2609	2.02806	0.761116	2.66459	0.00770815	0.149334
ETNK2	327.701	-2.29413	0.86042	-2.66629	0.00766929	0.149334
OFCC1	12.9482	5.0499	1.89531	2.66441	0.00771225	0.149334
POU5F2	201.334	-0.592404	0.222348	-2.66431	0.00771459	0.149334
PRH1-PRR4	2236.19	5.53113	2.07491	2.66572	0.00768231	0.149334
SLC7A11	355.519	1.52519	0.571941	2.66669	0.00766019	0.149334
SPAG16	353.754	-1.28429	0.4819	-2.66506	0.00769749	0.149334
TMSB4X	3482.25	0.558715	0.209601	2.66561	0.0076849	0.149334
AMELX	23.0014	-1.36118	0.511116	-2.66315	0.0077412	0.149526
RAD23B	468.154	0.563548	0.211646	2.66268	0.00775204	0.149526
RUBCN	291.051	0.746257	0.280191	2.66339	0.0077358	0.149526
SLC34A2	24.6841	6.06509	2.27762	2.66291	0.0077469	0.149526
LOC105369349	10.6033	4.77243	1.79277	2.66205	0.00776668	0.149676
CHD1	1097.92	0.834622	0.313564	2.66173	0.0077741	0.149686
IQCN	45.6269	-1.62474	0.610496	-2.66134	0.0077831	0.149726
RNF135	105.155	-0.836399	0.314316	-2.66102	0.00779053	0.149737
DDX56	141.882	0.710633	0.267109	2.66046	0.00780347	0.149853
SNRPB2	360.658	0.521833	0.196179	2.65998	0.00781459	0.149934
CHML	234.526	0.568308	0.2138	2.65812	0.0078577	0.150414
DNTTIP2	439.081	0.712763	0.268157	2.65801	0.00786034	0.150414
LINC03006	35.8881	-1.09555	0.412171	-2.65801	0.00786039	0.150414
HAUS5	74.7479	-0.591708	0.222792	-2.65588	0.00791027	0.150464
KIF13B	523.052	1.0101	0.380167	2.657	0.00788391	0.150464
MAPRE1	918.533	0.64302	0.242117	2.65582	0.00791148	0.150464
MSLN	11.3739	3.80669	1.43261	2.65717	0.00787988	0.150464
SLC30A7	725.585	0.628482	0.236591	2.6564	0.00789792	0.150464
TMLHE-AS1	20.4069	-0.945559	0.356003	-2.65605	0.00790628	0.150464
TPSB2	250.034	-1.6691	0.628323	-2.65643	0.00789727	0.150464
AJUBA-DT	13.7034	-1.85708	0.699641	-2.65433	0.00794655	0.150964
ZFP69	34.5186	-0.969764	0.365422	-2.65382	0.00795864	0.150964
ZNF521	371.975	-0.987352	0.372012	-2.65409	0.00795228	0.150964
FGF12-AS1	7.07939	-3.78796	1.42759	-2.65339	0.00796887	0.151026
C5AR2	45.9215	1.38527	0.522478	2.65134	0.00801721	0.151375
CCDC171	111.839	-1.00407	0.378711	-2.65128	0.00801864	0.151375
MYH9	1990.95	1.22044	0.460447	2.65055	0.00803604	0.151375
NTNG1	11.4066	-2.36134	0.890764	-2.65092	0.00802738	0.151375
PPOX	64.106	-0.825345	0.31125	-2.65172	0.0080084	0.151375
PRSS22	345.694	1.74138	0.656767	2.65144	0.00801484	0.151375
ZNF701	100.764	-0.980903	0.370035	-2.65084	0.00802918	0.151375
ACAT2	209.564	1.00514	0.379923	2.64564	0.00815367	0.151655
BAG5	298.924	0.649249	0.245115	2.64875	0.00807907	0.151655
BOP1	115.646	1.05449	0.399016	2.64273	0.00822395	0.151655
C5orf46	16.9191	5.51415	2.0812	2.6495	0.00806098	0.151655
CFLAR-AS1	146.988	0.555598	0.209868	2.64737	0.00811198	0.151655
CLIC1	1416.13	0.572694	0.216391	2.64657	0.00813123	0.151655
EDNRA	421.452	-1.12775	0.426659	-2.64321	0.00821235	0.151655
EXOC3L4	8.55273	4.49771	1.70153	2.64333	0.00820948	0.151655
GABPB1	348.03	0.651616	0.246391	2.64464	0.00817783	0.151655
KCTD4	58.7505	1.18235	0.447346	2.64303	0.00821676	0.151655
LDLR-AS1	35.7673	1.69161	0.639621	2.6447	0.00817624	0.151655
LOC105373369	8.19234	-1.43187	0.540676	-2.6483	0.00808978	0.151655
LOC105373874	6.45774	-2.48612	0.939233	-2.64697	0.0081217	0.151655
LOC105375151	32.3886	-1.19637	0.451837	-2.64779	0.00810206	0.151655
LOC105376050	165.456	-1.69922	0.642514	-2.64465	0.00817765	0.151655
LOC107984018	33.492	-1.27262	0.481543	-2.64279	0.00822261	0.151655
LOC388282	20.3914	2.33678	0.8845	2.64193	0.0082436	0.151655
LONP1	71.7627	0.758358	0.286719	2.64495	0.00817029	0.151655
MBD5	433.101	-0.455909	0.172526	-2.64255	0.00822833	0.151655
MID1	391.405	-0.735352	0.278318	-2.64212	0.00823878	0.151655
NOMO2	320.627	0.89364	0.337573	2.64725	0.00811482	0.151655
PELI1	2177.47	1.30058	0.491092	2.64834	0.0080888	0.151655
PSD4	471.872	0.794089	0.300585	2.64181	0.00824645	0.151655
PSMD1	1200.3	0.677148	0.256177	2.64328	0.00821075	0.151655
TALAM1	75352.6	0.460094	0.173733	2.64829	0.00809009	0.151655
TGM2	161.711	2.79574	1.05685	2.64536	0.00816038	0.151655
TLR2	337.224	1.2722	0.481426	2.64257	0.00822804	0.151655
ZNF141	456.257	-0.628566	0.23775	-2.64381	0.00819788	0.151655
PRO1804	30.9295	-0.978412	0.370465	-2.64103	0.00826534	0.151874
TAF4	69.3003	0.755468	0.286143	2.64018	0.00828629	0.15213
PRH1-TAS2R14	43.6554	-0.73781	0.279654	-2.63829	0.0083325	0.152849
ZNF585A	179.697	-0.925214	0.350744	-2.63786	0.0083431	0.152915
ANXA2R-AS1	41.3009	-1.36254	0.516623	-2.6374	0.00835432	0.15297
CCN2	625.79	2.39988	0.910221	2.63659	0.0083743	0.15297
LOC102723638	14.3545	-2.25603	0.855604	-2.63677	0.00837005	0.15297
LOC107986426	17.9885	2.54819	0.96627	2.63714	0.0083608	0.15297
PICALM	3179.46	0.507679	0.192629	2.63553	0.00840072	0.153324
PHF21A	487.645	-0.837955	0.318087	-2.63435	0.00842974	0.153724
HMGA2-AS1	105.326	2.50593	0.95147	2.63374	0.00844493	0.153872
LOC646652	60.5052	-1.28907	0.489642	-2.63268	0.0084715	0.154227
ANKRD16	44.292	-0.852295	0.32382	-2.632	0.00848831	0.154274
ITGB1	4281.26	0.972141	0.369329	2.63218	0.0084838	0.154274
LOC107986512	49.7267	1.18142	0.44909	2.63069	0.00852119	0.154742
CACNB4	480.7	-1.48548	0.56474	-2.63038	0.00852883	0.154752
DDX23	120.966	1.04963	0.399105	2.62996	0.00853949	0.154816
SLC5A4-AS1	11.5661	-1.8283	0.695639	-2.62822	0.00858318	0.155478
LINC01482	6.05739	-2.07005	0.788054	-2.62679	0.00861946	0.155875
NOP58	1014.9	0.865346	0.329402	2.62702	0.00861361	0.155875
GNL3	1122.39	0.820584	0.312547	2.62548	0.00865274	0.155892
GTPBP1	307.359	0.762784	0.290547	2.62534	0.00865627	0.155892
LINC01994	5.07727	-1.92582	0.733316	-2.62618	0.00863485	0.155892
PTS	57.6912	0.946445	0.360491	2.62543	0.00865393	0.155892
SLITRK2	22.5285	-1.82318	0.694269	-2.62605	0.00863831	0.155892
ANP32B	184.827	0.495988	0.189015	2.62406	0.00868877	0.156218
SMIM13	156.249	0.740943	0.282341	2.62429	0.00868306	0.156218
MIR10393	2675.7	1.0247	0.3907	2.62273	0.00872292	0.156702
GCAWKR	14.4994	4.24257	1.61886	2.62071	0.00877457	0.15737
LINC01395	19.0035	-1.80777	0.689762	-2.62086	0.00877085	0.15737
HPF1	103.763	-0.541659	0.206808	-2.61914	0.0088153	0.15797
SDK2	63.2664	1.40596	0.536886	2.61872	0.00882593	0.15803
PSMA1	772.099	0.623543	0.238145	2.61834	0.00883595	0.158079
SDF4	43.9488	1.20315	0.459564	2.61803	0.0088439	0.158091
ATP6AP1L	29.8331	-1.02515	0.391953	-2.61549	0.00891	0.158564
EAF1	471.285	0.885673	0.338683	2.61505	0.00892146	0.158564
LOC102724802	27.4666	-1.21308	0.463672	-2.61624	0.00889039	0.158564
RAD51AP2	27.9676	-1.86291	0.712339	-2.61521	0.00891739	0.158564
SLC25A24	335.57	0.401455	0.153506	2.61524	0.00891635	0.158564
SLC4A1AP	205.143	0.469209	0.179344	2.61625	0.00889006	0.158564
UBQLN1	1632.54	0.442339	0.16911	2.61569	0.00890469	0.158564
DDX47	448.863	0.581583	0.222532	2.61348	0.00896245	0.159162
SERPINB5	5071.94	1.53288	0.586887	2.61188	0.00900445	0.159778
DHX15	1920.97	0.578552	0.221591	2.6109	0.00903037	0.159846
LOC105379012	6.09473	-1.8557	0.710677	-2.61118	0.00902311	0.159846
PRR9	14.7791	5.32226	2.03826	2.61118	0.00902302	0.159846
DAB2IP	262.669	0.517687	0.198409	2.60919	0.00907577	0.160428
LOC105378728	18.9522	1.83088	0.701787	2.60888	0.009084	0.160428
PCDHAC2	9.80896	-2.10207	0.805926	-2.60827	0.0091002	0.160428
ROR1	241.629	-1.19211	0.457023	-2.60843	0.00909581	0.160428
ZNF90	47.9087	-1.16996	0.448486	-2.6087	0.0090888	0.160428
CH507-145C22.1	13.8002	-1.71821	0.659098	-2.6069	0.00913649	0.160441
CHCHD2	467.791	0.59942	0.229941	2.60684	0.00913813	0.160441
DNAJA3	93.2523	0.655023	0.251376	2.60575	0.00916741	0.160441
KCNJ16	8.66878	4.48109	1.71885	2.60703	0.00913302	0.160441
LOC102724584	34.1625	1.83532	0.704147	2.60645	0.00914871	0.160441
MAP2K5	242.707	-0.598798	0.229685	-2.60704	0.00913284	0.160441
XRCC5	1481.67	0.371212	0.142455	2.60582	0.00916537	0.160441
ZNF44	285.544	-0.568216	0.218055	-2.60584	0.009165	0.160441
ZNF461	73.6164	-0.823848	0.316104	-2.60626	0.00915381	0.160441
KITLG	603.245	-0.978518	0.375714	-2.60442	0.00920295	0.160804
NOC2L	134.949	0.824566	0.316584	2.60457	0.00919893	0.160804
PALLD	1658.98	0.630512	0.242174	2.60355	0.00922647	0.161085
PACRG	45.1366	-1.60413	0.616343	-2.60265	0.00925056	0.161246
SMAD1	446.967	-0.605772	0.232751	-2.60266	0.00925026	0.161246
LOC107985192	13.1172	-1.11693	0.429252	-2.60205	0.00926694	0.161402
FAS-AS1	63.8888	-1.76116	0.677187	-2.6007	0.00930326	0.161775
MXD1	3887.32	1.19316	0.458781	2.60071	0.00930304	0.161775
LOC112268035	698.444	-1.37491	0.528738	-2.60037	0.00931244	0.161806
LOC105374545	10.6953	2.44534	0.940692	2.59951	0.00933577	0.162081
STRC	7.08582	-1.71364	0.659341	-2.59902	0.00934891	0.16218
ETV4	27.8495	1.62318	0.624832	2.59779	0.00938266	0.162328
LOC102724672	12.8586	-1.54955	0.596532	-2.59759	0.00938793	0.162328
MIR3671	12.5458	-1.70362	0.655806	-2.59775	0.00938373	0.162328
ZNF174	60.2944	-0.709805	0.273171	-2.59839	0.00936627	0.162328
ZNHIT6	258.329	0.618499	0.238128	2.59734	0.00939481	0.162328
TEPP	5.48037	-2.56978	0.989639	-2.59669	0.0094128	0.16238
THAP2	72.3475	-0.770461	0.296707	-2.5967	0.00941229	0.16238
PCNX4	897.562	-0.352209	0.135653	-2.5964	0.00942052	0.162384
LINC01527	31.9062	3.52052	1.3566	2.5951	0.00945622	0.16287
AQP5	68.7142	7.55185	2.91092	2.59432	0.00947789	0.16295
CCL24	18.2889	2.90823	1.1212	2.59386	0.00949052	0.16295
SPOPL-DT	63.326	-0.66554	0.256571	-2.59398	0.00948712	0.16295
TUFT1	295.465	1.39985	0.53968	2.59385	0.00949083	0.16295
CCT5	963.923	0.853559	0.329191	2.5929	0.00951714	0.163272
LRRC19	27.6887	-0.972315	0.375063	-2.59241	0.00953075	0.163377
MARK4	116.405	0.823354	0.317683	2.59174	0.00954913	0.163563
RBM20	38.9675	-1.86037	0.717896	-2.59142	0.00955819	0.163589
EOLA2-DT	92.5884	-0.793788	0.306371	-2.59094	0.00957143	0.163687
CLUH	217.863	0.811997	0.313446	2.59055	0.00958227	0.163743
INO80C	194.977	1.10786	0.427885	2.58914	0.00962157	0.164156
RUFY3	879.512	-0.688379	0.265864	-2.58921	0.00961951	0.164156
AXIN1	93.8205	0.797624	0.308101	2.58884	0.00962993	0.16417
LOC105372503	157.9	2.69624	1.04219	2.58709	0.00967913	0.164764
MMP13	51.7821	3.47508	1.34326	2.58706	0.00967998	0.164764
LOC102723654	40.0086	-1.7135	0.662711	-2.58559	0.00972136	0.165339
PCDH19	47.8267	-1.99109	0.770332	-2.58472	0.00974588	0.165497
SNW1	253.927	0.473131	0.183038	2.58487	0.00974152	0.165497
ELMOD3	115.494	-0.597555	0.231279	-2.5837	0.00977458	0.165855
SLC12A7	170.346	1.05517	0.408439	2.58343	0.00978235	0.165857
CCT4	529.534	0.521208	0.201799	2.5828	0.00980019	0.16603
DIS3	1035.24	0.697189	0.270003	2.58216	0.00981851	0.166211
LOC112268114	7.32619	-1.82806	0.708085	-2.5817	0.00983154	0.166227
MEFV	32.4397	2.11643	0.820075	2.58078	0.00985776	0.166227
P3R3URF-PIK3R3	112.661	0.722784	0.280048	2.58093	0.00985343	0.166227
PSMC1	461.879	0.471714	0.182753	2.58116	0.00984685	0.166227
TUBBP5	25.7282	-2.86755	1.11084	-2.58143	0.00983926	0.166227
ZNF860	77.3326	-0.860264	0.333549	-2.57912	0.00990523	0.166898
NKRF	82.0814	0.753848	0.292364	2.57846	0.0099243	0.16709
PPIF	687.46	1.70588	0.661748	2.57784	0.00994205	0.167246
SETD1A	68.8758	0.749472	0.290764	2.5776	0.00994896	0.167246
INKA2	88.8959	-0.704722	0.273566	-2.57605	0.0099935	0.167865
BCL2A1	59.0237	2.43852	0.947413	2.57387	0.0100568	0.168444
HNRNPK	1708.65	0.432448	0.167991	2.57423	0.0100463	0.168444
ULBP2	43.3342	1.9655	0.763449	2.57451	0.0100383	0.168444
VPS37D	5.87564	-1.52755	0.593502	-2.57379	0.010059	0.168444
MSS51	64.3748	-0.692377	0.269109	-2.57285	0.0100864	0.168643
SLITRK3	9.72397	-3.75658	1.46008	-2.57286	0.0100861	0.168643
IGF2BP2-AS1	19.6224	1.64252	0.638557	2.57224	0.0101044	0.168813
EPGN	1425.63	2.24657	0.873603	2.57161	0.0101227	0.168989
LOC105375957	20.6579	-0.980938	0.381576	-2.57076	0.0101477	0.169276
LOC101927827	24.3842	-1.3868	0.539592	-2.57009	0.0101673	0.169366
UTP15	301.316	0.826863	0.321731	2.57004	0.0101687	0.169366
LIG4	152.844	0.749002	0.291647	2.56818	0.0102234	0.169498
LOC105373456	87.4052	-0.779626	0.303548	-2.56838	0.0102176	0.169498
LRP2BP	115.26	-0.819015	0.318797	-2.56908	0.0101969	0.169498
LSM7	40.4352	0.801386	0.312026	2.56833	0.010219	0.169498
MAFK	106.836	0.91736	0.357064	2.56918	0.010194	0.169498
PKP2	227.372	2.01246	0.783402	2.56887	0.010203	0.169498
ALDH1A3	357.448	1.99169	0.775979	2.56668	0.0102678	0.169975
DARS2	257.829	0.447249	0.174236	2.56691	0.010261	0.169975
ACTR3	2749.93	0.665266	0.259333	2.5653	0.0103087	0.170263
INKA1	25.6236	-1.29414	0.504459	-2.5654	0.0103058	0.170263
JDP2	184.933	-1.15991	0.452115	-2.56553	0.0103018	0.170263
ARSK	76.0449	-0.997422	0.389057	-2.56369	0.0103566	0.170923
FAU	508.678	0.498419	0.194533	2.56214	0.0104031	0.171041
GDA	80.2204	3.58234	1.39763	2.56315	0.0103726	0.171041
LAMP5	13.5876	3.16568	1.23537	2.56255	0.0103907	0.171041
LOC105374812	39.46	-1.53261	0.598018	-2.56281	0.0103828	0.171041
LOC107987115	17.358	-1.21469	0.474088	-2.56217	0.010402	0.171041
LINC01943	52.5176	2.51441	0.981607	2.56152	0.0104214	0.171213
MAML3	310.973	-1.08504	0.423648	-2.56117	0.0104321	0.171258
CT75	7.27124	-2.2552	0.88139	-2.55868	0.0105069	0.171796
FAM107B	647.154	1.36141	0.532111	2.55851	0.0105123	0.171796
SERPINB9-AS1	24.8122	1.80553	0.705487	2.55926	0.0104894	0.171796
SPTAN1	2305.16	0.539371	0.210748	2.55932	0.0104876	0.171796
VRK2	662.757	0.61741	0.241299	2.5587	0.0105065	0.171796
WARS2-AS1	65.3077	-0.793244	0.309979	-2.55903	0.0104966	0.171796
RAD52	173.797	-0.593181	0.23189	-2.55803	0.0105267	0.171883
TMPRSS3	9.3339	4.57185	1.78754	2.55762	0.0105392	0.171883
ZNF808	297.184	-0.730774	0.285733	-2.55755	0.0105414	0.171883
LOC101928152	316.196	2.43973	0.954096	2.55712	0.0105544	0.171967
CANX	2593.07	0.698866	0.27353	2.55499	0.0106191	0.17227
CCT6A	965.633	0.663253	0.259527	2.55563	0.0105997	0.17227
DAPK3	40.9818	1.39479	0.545834	2.55533	0.0106086	0.17227
EEIG1	445.13	0.668297	0.261542	2.55522	0.0106121	0.17227
HEMK1	133.31	-0.738285	0.288964	-2.55494	0.0106206	0.17227
SUPT16H	711.511	0.497471	0.194667	2.5555	0.0106036	0.17227
LOC105375659	50.6818	-1.48353	0.581195	-2.55256	0.0106935	0.173323
CCDC88B	49.0375	1.03602	0.40593	2.55222	0.0107038	0.173358
LOC105377406	17.3018	-1.90415	0.746151	-2.55197	0.0107117	0.173358
PRSS37	10.3572	-1.29122	0.506146	-2.55108	0.010739	0.173671
IL12A-AS1	9.30875	-2.51431	0.98582	-2.55048	0.0107575	0.173712
XPO5	368.527	0.736086	0.288606	2.55049	0.0107573	0.173712
LRFN2	11.9185	-2.82644	1.10867	-2.5494	0.0107908	0.174119
MYO1E	888.358	0.758493	0.29762	2.54853	0.0108178	0.174408
SLC25A25	439.827	1.51942	0.596246	2.54831	0.0108247	0.174408
SNORD96A	12.8651	1.68336	0.660655	2.54803	0.0108335	0.17442
BATF	34.8049	1.34613	0.528517	2.547	0.0108653	0.174544
CD274	173.376	1.73709	0.681988	2.5471	0.0108624	0.174544
RAP2C	532.994	0.543516	0.213387	2.54709	0.0108626	0.174544
LOC105369559	13.9288	3.10571	1.21996	2.54574	0.0109047	0.175047
LOC105369820	5.14674	-1.69167	0.664662	-2.54516	0.0109228	0.175079
TCAF2	239.666	-0.847123	0.332814	-2.54534	0.0109173	0.175079
SLC37A3	243.354	0.851767	0.334721	2.5447	0.010937	0.175178
BACH1	1398.73	0.667625	0.26246	2.54372	0.0109679	0.175424
CXCR4	228.566	1.64889	0.64829	2.54344	0.0109766	0.175424
LINC02312	9.43018	3.687	1.44953	2.54359	0.0109719	0.175424
IL2RA	134.823	1.78238	0.700849	2.54318	0.0109849	0.175427
FAM78B-AS1	22.3131	-1.06406	0.418496	-2.54259	0.0110036	0.175489
FOXN3	2249.27	-0.53324	0.209727	-2.54254	0.0110049	0.175489
CAVIN2-AS1	13.3849	-1.93141	0.760367	-2.5401	0.0110821	0.176073
LOC110091768	18.603	-1.11374	0.438445	-2.54021	0.0110787	0.176073
RCOR3	707.802	-0.701182	0.276032	-2.54022	0.0110782	0.176073
SLC27A3	37.6649	-0.773111	0.3043	-2.54062	0.0110655	0.176073
ZNF273	271.02	-1.2803	0.503858	-2.54099	0.0110538	0.176073
HMGA2	80.4739	2.69694	1.06198	2.53954	0.0110999	0.176098
MALRD1	6.3482	-3.01773	1.18821	-2.53973	0.0110937	0.176098
ATP13A2	90.0196	1.3399	0.527737	2.53895	0.0111187	0.176134
GOLGA2P10	165.776	-1.51243	0.595748	-2.5387	0.0111264	0.176134
ZFP30	73.355	-0.785932	0.309553	-2.53893	0.0111192	0.176134
PKIA-AS1	20.7438	-1.06124	0.418098	-2.53826	0.0111406	0.176229
SENP3	167.49	0.539097	0.212501	2.53692	0.0111834	0.176777
RC3H1	2489.65	-0.362911	0.143084	-2.53636	0.0112013	0.176931
CBARP	10.3639	1.92863	0.760497	2.53601	0.0112124	0.176978
KCNJ2	142.451	-1.11916	0.441367	-2.53566	0.0112235	0.177025
LOC107986715	15.0263	-1.07281	0.423242	-2.53473	0.0112533	0.177365
IDO1	116.895	2.93136	1.15672	2.53421	0.0112702	0.177503
NAV3	412.482	-1.71099	0.675759	-2.53195	0.011343	0.178461
NFIA-AS1	41.1729	-1.27356	0.503073	-2.53156	0.0113556	0.178461
POR	176.567	0.585108	0.231103	2.5318	0.0113478	0.178461
SESN2	150.52	1.19406	0.471724	2.53126	0.0113653	0.178484
TIMM23	398.035	0.689071	0.272252	2.531	0.0113738	0.178488
CCDC59	163.268	0.615295	0.243162	2.53039	0.0113936	0.178603
LOC105375469	30.8849	-1.97049	0.778768	-2.53027	0.0113976	0.178603
FAM117B	391.14	-1.19738	0.473299	-2.52986	0.011411	0.178668
THBS1	3909.95	2.28629	0.903802	2.52963	0.0114182	0.178668
LOC107984016	10.3682	-1.42037	0.561742	-2.52851	0.0114549	0.179113
LINC00994	5.07183	-1.6402	0.648939	-2.52751	0.0114876	0.179174
LTV1	189.819	0.74098	0.293181	2.52738	0.0114917	0.179174
NUP50	908.343	0.623387	0.24659	2.52803	0.0114704	0.179174
STRN4	144.992	0.73832	0.292109	2.52755	0.0114862	0.179174
SNHG22	38.8898	1.01579	0.402326	2.52479	0.0115769	0.180372
ATXN7L1	293.08	-0.723414	0.286577	-2.52433	0.0115919	0.180476
ZNF738	128.885	-0.866571	0.343377	-2.52368	0.0116135	0.180683
CTSG	74.9113	-1.6836	0.66729	-2.52304	0.0116345	0.180804
GLDN	150.044	-1.37884	0.546702	-2.5221	0.0116658	0.180804
HLA-H	386.32	1.08428	0.429984	2.52168	0.0116795	0.180804
NOP2	268.23	0.853755	0.338561	2.52172	0.0116784	0.180804
PTPRH	8.08078	2.79618	1.10861	2.52224	0.011661	0.180804
RFTN2	179.553	-0.992011	0.393197	-2.52294	0.0116379	0.180804
SPATA13-AS1	5.44846	3.7992	1.50646	2.52193	0.0116713	0.180804
LOC112267938	36.0907	-1.00004	0.396639	-2.52128	0.011693	0.180883
TIAM2	59.6992	-0.839178	0.333027	-2.51985	0.0117405	0.181489
SARS1	1232.99	0.60126	0.238652	2.5194	0.0117556	0.181593
KHDC1L	10.6845	3.90003	1.54973	2.51659	0.0118497	0.181958
KLHDC8B	110.905	-1.32983	0.528335	-2.51702	0.0118351	0.181958
LOC100132077	24.0076	2.25971	0.898069	2.51619	0.011863	0.181958
LOC105372064	81.1727	1.12668	0.447404	2.51826	0.0117936	0.181958
LOC107986529	11.486	-1.39978	0.555953	-2.5178	0.011809	0.181958
LOC107987245	164.606	1.04277	0.414343	2.51668	0.0118465	0.181958
MTERF1	150.74	-0.569197	0.226202	-2.51632	0.0118588	0.181958
OSGEPL1	104.998	-0.763342	0.303191	-2.51769	0.0118127	0.181958
SIK1	247.812	1.28603	0.510856	2.51741	0.011822	0.181958
WNT5B	30.61	-0.987591	0.392368	-2.517	0.0118358	0.181958
CD80	56.4405	2.53951	1.00947	2.51569	0.0118798	0.182056
NAA40	97.6084	-0.521633	0.207367	-2.51551	0.0118861	0.182056
TIMM10	34.9611	0.953075	0.379091	2.5141	0.0119335	0.182652
B4GALT6	91.4907	-1.00155	0.398607	-2.51263	0.0119836	0.18329
GSTA2	8.55663	-3.07508	1.22462	-2.51105	0.0120373	0.183816
SLMO2-ATP5E	225.638	0.894305	0.356165	2.51093	0.0120413	0.183816
TANK	687.173	0.419514	0.167079	2.51087	0.0120434	0.183816
ABCC3	129.205	1.23626	0.492505	2.51015	0.0120679	0.184061
RNA28SN2	1.10397e+06	1.08452	0.432139	2.50965	0.012085	0.184193
HPSE2	9.2558	-2.66063	1.06078	-2.50819	0.0121352	0.184827
EBNA1BP2	76.4869	1.02912	0.410481	2.5071	0.0121725	0.185133
FAM88F	7.55006	-1.96131	0.782454	-2.50661	0.0121893	0.185133
MAMDC2-AS1	43.2379	-1.73136	0.690664	-2.5068	0.012183	0.185133
SGMS2	933.508	1.10186	0.439542	2.50682	0.0121821	0.185133
C9	19.6754	2.77786	1.10898	2.50487	0.0122495	0.185473
EIF3B	725.747	0.699174	0.279205	2.50416	0.0122743	0.185473
ERN2	16.9272	5.51796	2.20388	2.50375	0.0122886	0.185473
LINC00639	7.59418	-1.58547	0.633185	-2.50396	0.0122812	0.185473
LOC105373000	13.2733	3.63744	1.4517	2.50563	0.0122232	0.185473
LOC107986488	37.3627	-0.744101	0.29712	-2.50438	0.0122666	0.185473
MDFIC	840.12	-0.483447	0.193008	-2.50481	0.0122519	0.185473
ZNF334	37.9817	-1.65612	0.661435	-2.50384	0.0122855	0.185473
ZNF395	377.075	-0.827922	0.330547	-2.5047	0.0122556	0.185473
LOC107984043	24.8613	0.994547	0.397297	2.50328	0.0123046	0.18557
PA2G4	992.03	0.79201	0.316446	2.50283	0.0123206	0.18557
TNNT2	38.0673	1.89479	0.756989	2.50307	0.0123123	0.18557
COL11A1	41.8298	-3.00339	1.20016	-2.50249	0.0123323	0.185616
NOMO3	196.472	0.851544	0.340423	2.50143	0.0123693	0.185788
NUDC	122.462	0.791477	0.316382	2.50165	0.0123617	0.185788
USP21	126.668	-0.657993	0.263038	-2.50151	0.0123663	0.185788
KCNK12	13.4015	-1.27695	0.510546	-2.50114	0.0123794	0.185811
AAR2	68.2671	0.883484	0.353371	2.50016	0.0124137	0.185811
LRRC28	322.026	-0.583458	0.233347	-2.50039	0.0124056	0.185811
MARCKSL1	71.4616	1.57891	0.631466	2.50039	0.0124057	0.185811
RRP1	42.8306	0.986259	0.394387	2.50074	0.0123933	0.185811
ALK	110.237	-1.20032	0.48027	-2.49926	0.0124454	0.185902
CARD10	80.0695	1.10389	0.441643	2.49952	0.0124363	0.185902
ZNF626	139.15	-1.19523	0.478216	-2.49935	0.012442	0.185902
LOC101927080	134.042	-0.576181	0.230573	-2.4989	0.0124578	0.18596
FLII	390.722	0.69467	0.278155	2.49742	0.0125102	0.18638
KLRC3	39.4156	2.39099	0.957402	2.49737	0.0125117	0.18638
LOC105370047	14.9483	1.38363	0.554016	2.49745	0.0125089	0.18638
RABEP1	523.858	0.491352	0.196783	2.49692	0.0125277	0.18649
RASGEF1A	34.2474	1.4982	0.600232	2.49603	0.012559	0.186829
LINC02175	7.93628	-1.88336	0.754793	-2.4952	0.0125885	0.187091
VIPAS39	266.829	-0.458186	0.183638	-2.49505	0.0125939	0.187091
CSRP3-AS1	6.76219	-2.27109	0.910505	-2.49432	0.0126198	0.187228
MBD1	435.542	0.789255	0.316454	2.49406	0.012629	0.187228
RBM43	172.338	-1.03339	0.414327	-2.49414	0.0126264	0.187228
BMS1	293.836	0.525998	0.21097	2.49323	0.0126586	0.187459
PDIA3	1495.93	0.711332	0.285315	2.49314	0.0126618	0.187459
SOD2	4392.21	1.26849	0.50886	2.49281	0.0126738	0.187509
ESCO1	346.911	0.447546	0.179606	2.49182	0.012709	0.187773
LOC102724159	34.278	1.08817	0.436665	2.492	0.0127026	0.187773
CCAT1	231.905	2.76378	1.1097	2.49057	0.0127539	0.188309
LOC112268252	228.776	2.29927	0.923798	2.48893	0.0128129	0.18897
MED12L	69.2891	-0.730837	0.293674	-2.4886	0.0128248	0.18897
XBP1	3130.46	2.45646	0.987015	2.48877	0.0128185	0.18897
DBF4	270.211	0.608888	0.244768	2.48761	0.0128603	0.189157
GLDC	19.7509	2.75568	1.10791	2.48728	0.0128723	0.189157
JPX	70.3294	-0.700512	0.281629	-2.48736	0.0128696	0.189157
ZNF578	13.898	-1.40181	0.563524	-2.48757	0.0128618	0.189157
ARPC5L	147.549	0.926896	0.372727	2.48679	0.0128901	0.189168
DUSP8	30.964	1.66501	0.669545	2.48678	0.0128905	0.189168
FCER1A	154.131	-1.692	0.680933	-2.48483	0.0129612	0.189194
LBP	7.31364	5.70257	2.29497	2.48481	0.012962	0.189194
LOC105370504	47.8296	-0.853254	0.343376	-2.4849	0.0129588	0.189194
LOC105376228	8.40075	-1.69295	0.681301	-2.48488	0.0129597	0.189194
LOC112268256	26.6038	-0.850333	0.341998	-2.48637	0.0129054	0.189194
TNFRSF10A	242.401	1.31263	0.528115	2.48549	0.0129372	0.189194
USP7-AS1	7.00956	2.15414	0.866764	2.48526	0.0129455	0.189194
ZNF486	124.23	-1.26522	0.509022	-2.48559	0.0129337	0.189194
PPARD	320.137	0.934127	0.376161	2.48332	0.0130164	0.189606
ROR1-AS1	23.0749	-1.96172	0.789947	-2.48336	0.0130151	0.189606
ZC3H12A	572.353	1.39257	0.560752	2.48339	0.0130138	0.189606
OXSR1	744.532	0.811251	0.326758	2.48273	0.013038	0.189793
HOMEZ	160.971	-0.560262	0.225721	-2.4821	0.0130612	0.190004
LOC107985037	18.6201	-1.81845	0.732726	-2.48176	0.0130735	0.190056
ITGB6	845.888	1.41545	0.570654	2.4804	0.0131237	0.190654
LILRA5	21.082	2.99864	1.20905	2.48016	0.0131322	0.190654
GSTM1	59.9259	-2.11657	0.853629	-2.4795	0.0131566	0.190881
LINC01238	12.2608	2.10434	0.848846	2.47906	0.0131729	0.190989
CDRT15P1	10.729	-1.58376	0.639201	-2.47771	0.0132228	0.191394
DUSP16	537.356	0.603231	0.243498	2.47735	0.013236	0.191394
MFSD10	79.9214	0.87921	0.354831	2.47783	0.0132184	0.191394
RELB	97.7657	1.49966	0.605345	2.47737	0.0132354	0.191394
ASTN2	56.424	2.38668	0.964062	2.47565	0.0132995	0.191732
C6orf136	53.0096	-0.643654	0.260116	-2.47448	0.0133429	0.191732
DUSP7	595.866	1.52042	0.614542	2.47407	0.0133585	0.191732
E2F6	75.1415	0.790547	0.319497	2.47435	0.013348	0.191732
EHBP1L1	185.937	0.891798	0.360355	2.47478	0.013332	0.191732
LOC105376486	98.5396	1.18918	0.480491	2.47492	0.0133264	0.191732
LOC105379011	5.09024	-1.95378	0.788965	-2.47638	0.0132721	0.191732
MFSD12	80.3476	1.24329	0.502568	2.47388	0.0133654	0.191732
PSMD7	727.825	0.453447	0.183273	2.47416	0.0133548	0.191732
SEZ6L2	18.0324	3.60298	1.45627	2.47412	0.0133566	0.191732
SPDYE2	175.096	0.81787	0.330327	2.47594	0.0132885	0.191732
UBE3C	998.781	0.590532	0.238614	2.47485	0.0133293	0.191732
LRRC8E	98.9463	1.52488	0.616541	2.47328	0.0133878	0.1918
SNORA41	12.3463	1.82188	0.736614	2.47332	0.0133866	0.1918
SPRR4	68.6536	2.91067	1.17709	2.47276	0.0134074	0.191955
PSMA7	525.688	0.542667	0.219517	2.47209	0.0134324	0.19209
SND1	672.566	0.680242	0.275175	2.47204	0.0134345	0.19209
ARMCX4	70.4648	-0.766967	0.310304	-2.47167	0.0134485	0.192163
C1orf105	11.8919	-1.49451	0.605127	-2.46975	0.0135206	0.192185
CLIP1-AS1	29.2346	1.20878	0.489265	2.47061	0.0134882	0.192185
IFI30	695.22	1.72146	0.697086	2.46951	0.0135297	0.192185
LOC101929902	8.26209	-2.51617	1.01843	-2.47064	0.013487	0.192185
LOC105370826	12.1651	2.90891	1.17774	2.4699	0.0135152	0.192185
MMP10	70.1186	3.64839	1.47634	2.47124	0.0134647	0.192185
PLCD3	46.7926	0.875688	0.354478	2.47036	0.0134978	0.192185
QSOX1	438.987	1.3402	0.54267	2.46964	0.0135249	0.192185
RPN1	1513	0.615364	0.249127	2.47008	0.0135084	0.192185
PSMD2	1069.58	0.901003	0.364977	2.46866	0.0135621	0.192519
CA1	32.5602	-1.32096	0.535194	-2.46819	0.0135799	0.192646
PIP4K2B	433.752	-0.446813	0.18108	-2.46748	0.0136066	0.192774
SLC19A2	563.773	1.70981	0.692874	2.46771	0.013598	0.192774
ILF3	719.695	0.692027	0.280499	2.46713	0.0136202	0.192841
PARS2	28.0932	-0.938612	0.380498	-2.4668	0.0136328	0.192892
PACSIN1	5.3805	3.8177	1.54793	2.46633	0.0136505	0.193018
LOC105373288	6.26033	-1.83536	0.744308	-2.46586	0.0136686	0.193148
LIMK1	90.3725	0.983918	0.399143	2.46508	0.0136984	0.193407
NOP14	163.429	0.858483	0.348282	2.46491	0.0137047	0.193407
C9orf64	61.0175	-0.821405	0.333321	-2.4643	0.013728	0.193478
HSD11B1L	12.2526	-1.23247	0.500096	-2.46447	0.0137217	0.193478
LOC105370846	73.9955	-0.939103	0.381145	-2.4639	0.0137436	0.193478
TMEM255A	61.6316	-0.966158	0.392134	-2.46385	0.0137454	0.193478
FGGY-DT	19.3214	-1.59771	0.648525	-2.46362	0.0137544	0.193479
UPF1	202.306	1.03716	0.421176	2.46254	0.0137955	0.193932
CACHD1	266.901	-0.924743	0.37567	-2.46159	0.0138325	0.194325
LOC107984007	8.63599	2.89901	1.17788	2.46121	0.0138468	0.194402
ADGRV1	92.0589	2.01154	0.817621	2.46024	0.0138846	0.194806
FGF14	138.433	-1.12851	0.458945	-2.45892	0.0139354	0.19529
SDE2	313.155	0.630873	0.256618	2.45842	0.0139551	0.19529
TRBV29OR9-2	22.2141	2.38918	0.971709	2.45874	0.0139425	0.19529
UTP14A	178.439	0.714573	0.290652	2.45852	0.0139511	0.19529
AHCTF1	1505.21	0.781178	0.317846	2.45772	0.0139821	0.19551
TICAM1	176.959	0.921157	0.374841	2.45746	0.0139923	0.19551
TM4SF19-AS1	19.582	2.3027	0.937079	2.45732	0.0139978	0.19551
H4C8	251.308	-0.476047	0.193745	-2.45708	0.0140072	0.195516
ALAD	170.98	-0.831026	0.338355	-2.45608	0.0140463	0.195701
FAM172A	1103.67	-0.497054	0.202519	-2.45436	0.0141136	0.195701
GPAT4	212.169	0.714403	0.29092	2.45567	0.0140621	0.195701
IQGAP1	4779.78	0.394968	0.160803	2.45623	0.0140405	0.195701
LOC105371090	16.8957	-1.51115	0.615428	-2.45544	0.0140712	0.195701
MGAM2	93.2094	4.88641	1.99014	2.45531	0.0140763	0.195701
MRPL10	148.156	-0.51856	0.211295	-2.45421	0.0141196	0.195701
OGDH	800.271	0.493	0.20084	2.45469	0.0141007	0.195701
TMCO5A	5.2629	-2.24289	0.91386	-2.4543	0.0141159	0.195701
ULK4P1	6.08727	-1.52152	0.61976	-2.45501	0.014088	0.195701
ULK4P2	8.26292	-1.3278	0.540641	-2.45598	0.0140501	0.195701
IFI6	696.866	2.28961	0.933642	2.45234	0.0141929	0.195929
IL1B	648.078	2.545	1.03762	2.45273	0.0141775	0.195929
LINC03022	5.12491	-1.9039	0.776208	-2.45282	0.014174	0.195929
LOC101929863	20.5523	3.28692	1.33994	2.45304	0.0141656	0.195929
LOC105375634	9.38826	-1.97193	0.804229	-2.45195	0.0142082	0.195929
LOC112267988	17.97	-0.982963	0.400746	-2.45283	0.0141736	0.195929
OGFOD1	313.997	-0.528493	0.215537	-2.45199	0.0142069	0.195929
ZNF573	48.1404	-0.847854	0.345722	-2.45241	0.0141902	0.195929
TRPV6	23.686	-1.67475	0.683189	-2.45137	0.0142314	0.196
ZNF146	491.6	0.416438	0.169872	2.45149	0.0142268	0.196
OLFML1	217.583	-1.25692	0.512842	-2.45089	0.0142502	0.196134
DNAJC9	151.125	0.443535	0.180989	2.45062	0.0142609	0.196157
ADTRP	44.5203	1.68123	0.68615	2.45024	0.0142762	0.196243
CDHR3	19.7719	-0.903585	0.369014	-2.44865	0.0143393	0.196483
COX17	155.126	0.881034	0.359747	2.44904	0.0143238	0.196483
LOC101929028	11.44	-2.85973	1.16788	-2.44866	0.0143389	0.196483
NCF1	32.3036	1.09397	0.446764	2.44866	0.0143387	0.196483
PHLDA1	1471.24	1.35822	0.554611	2.44897	0.0143267	0.196483
TPPP	80.9089	0.665781	0.271921	2.44843	0.0143479	0.196483
ZC3H11B	119.285	0.458862	0.187458	2.44781	0.0143728	0.196701
LINC02928	7.8092	-1.38784	0.567717	-2.44459	0.0145017	0.198229
SALL2	19.1464	-1.29761	0.530866	-2.44434	0.0145119	0.198229
SOX21-AS1	53.9269	-1.6868	0.690045	-2.44447	0.0145064	0.198229
LOC112268284	215466	1.35564	0.554807	2.44344	0.0145481	0.198598
AFF4	4148.25	0.451124	0.184764	2.44162	0.0146213	0.199194
CDKN1A	1606.61	1.34927	0.552544	2.44193	0.0146091	0.199194
HEATR1	1028.66	0.417299	0.170923	2.44145	0.0146284	0.199194
PPP1R14C	123.397	1.47007	0.602063	2.44172	0.0146175	0.199194
BRIX1	392.652	0.891144	0.365103	2.4408	0.0146548	0.199427
HSPB8	423.336	1.52982	0.626829	2.44058	0.0146639	0.199427
STMN2	20.0311	2.16612	0.887746	2.44002	0.0146863	0.199489
USP35	92.7854	0.589192	0.241471	2.44001	0.0146868	0.199489
CCKAR	11.5204	2.94401	1.20718	2.43875	0.0147381	0.199634
LOC105377116	13.5946	-0.971455	0.398339	-2.43876	0.0147377	0.199634
PUS3	119.304	0.669571	0.27457	2.43862	0.0147434	0.199634
SP1	2458.27	-0.465745	0.190961	-2.43895	0.01473	0.199634
TYMP	513.128	1.80065	0.738271	2.43901	0.0147277	0.199634
KLHDC4	43.2228	1.19354	0.489512	2.43822	0.0147599	0.199733
LOC105377394	46.6146	-1.5562	0.638399	-2.43766	0.0147825	0.199913
LOC105376993	8.8486	-2.61749	1.07417	-2.43675	0.01482	0.200296
LOC102724120	47.1498	-1.25933	0.51693	-2.43617	0.0148437	0.200384
ZFP3	183.213	-0.83197	0.341512	-2.43614	0.014845	0.200384
PUM3	652.631	0.933656	0.383468	2.43477	0.0149014	0.201021
MMP27	26.8732	-1.63023	0.669755	-2.43406	0.0149304	0.201287
SLC10A6	167.166	1.99536	0.819902	2.43365	0.0149472	0.201389
LOC105376204	8.63238	-1.47913	0.608053	-2.43256	0.0149924	0.201798
PGLYRP2	8.44834	5.92965	2.43771	2.43247	0.0149962	0.201798
DENND3	153.266	1.26851	0.521674	2.43162	0.0150315	0.202148
CLDN3	13.5116	5.18715	2.1344	2.43026	0.0150879	0.202782
ACTB	16525.6	0.834249	0.343308	2.43003	0.0150977	0.202787
LYPLAL1-AS1	6.34676	-1.83724	0.7562	-2.42956	0.015117	0.202921
DESI1	530.346	0.687617	0.283139	2.42855	0.0151594	0.203126
FBRSL1	153.366	0.75356	0.310295	2.42853	0.0151603	0.203126
SRA1	121.977	0.455898	0.187708	2.42876	0.0151504	0.203126
LOC101927293	10.1192	-2.39849	0.987734	-2.42828	0.0151707	0.20314
EIF1B-AS1	11.2971	-1.85143	0.762597	-2.4278	0.0151906	0.203257
FUT10	139.468	-0.90996	0.374836	-2.42762	0.0151982	0.203257
FRAT2	70.4125	-1.05555	0.434851	-2.42738	0.0152082	0.203266
GNPNAT1	357.072	0.645573	0.266038	2.42662	0.0152403	0.203569
ZFP91-CNTF	114.884	0.550698	0.226998	2.42601	0.0152659	0.203787
DOT1L	176.712	0.913149	0.376611	2.42465	0.0153233	0.204397
RSAD2	177.59	2.69694	1.11238	2.42448	0.0153305	0.204397
LOC105372130	12.4346	4.11238	1.69649	2.42405	0.0153484	0.20451
HSP90AB1	6229.11	0.546379	0.225428	2.42374	0.0153616	0.204561
FAM88B	19.0678	-1.10178	0.454722	-2.42298	0.0153937	0.204862
KRT24	22.0662	-3.0724	1.26825	-2.42256	0.0154117	0.204937
YOD1	1390.19	1.55525	0.642027	2.42241	0.0154181	0.204937
CARF	244.251	-0.754263	0.311478	-2.42156	0.0154541	0.20505
DNAJA4	405.552	1.23662	0.510659	2.42162	0.0154513	0.20505
LOC107986334	91.0491	1.37992	0.569855	2.42152	0.0154558	0.20505
RC3H2	1141.85	0.457402	0.188906	2.42132	0.0154644	0.20505
LOC105378281	27.5736	1.20938	0.499562	2.42089	0.0154825	0.205165
LOC284600	5.48902	5.30835	2.19321	2.42036	0.0155053	0.205216
LRP8	225.666	1.41571	0.584917	2.42037	0.0155049	0.205216
WNT7A	7.1804	4.23976	1.75187	2.42013	0.0155149	0.205218
ASCC3	2000.8	0.64623	0.267142	2.41905	0.0155611	0.205329
EHD4-AS1	26.642	1.37513	0.568453	2.41908	0.01556	0.205329
PINLYP	22.8264	-1.28684	0.531958	-2.41906	0.0155608	0.205329
ZFAND4	115.605	-0.502574	0.207752	-2.41911	0.0155587	0.205329
CD72	13.1782	2.21085	0.914586	2.41732	0.0156353	0.205434
CEMIP2	646.088	1.16156	0.480405	2.41788	0.0156113	0.205434
LOC105369763	10.2431	3.09835	1.28119	2.41835	0.0155913	0.205434
LOC107985861	7.11128	4.24518	1.75573	2.4179	0.0156103	0.205434
YARS1	253.758	0.773548	0.319943	2.41777	0.0156161	0.205434
YJU2	45.1546	0.782381	0.323648	2.41738	0.0156327	0.205434
ZNF135	64.9939	-1.47018	0.608161	-2.41743	0.0156307	0.205434
HYKK	39.1257	-0.741574	0.306844	-2.41678	0.0156585	0.205615
HMGB3	120.256	0.616642	0.25525	2.41584	0.015699	0.206022
ACTN1	911.838	1.13555	0.470179	2.41514	0.015729	0.206245
SLC51B	7.80379	-1.46704	0.607469	-2.41501	0.015735	0.206245
NBN	767.338	0.547308	0.226679	2.41446	0.0157585	0.206429
ARPIN	291.03	-0.577167	0.239115	-2.41377	0.0157886	0.206501
HSPE1	193.384	0.851441	0.352754	2.41369	0.0157917	0.206501
QSOX2	77.2567	1.09983	0.455665	2.41367	0.0157926	0.206501
PDP1	671.686	0.959641	0.397719	2.41286	0.0158278	0.206837
LOC105374879	10.0815	-1.21938	0.50542	-2.41261	0.0158387	0.206856
DEPDC5	233.452	-0.417289	0.172981	-2.41234	0.0158505	0.206885
ABRAXAS1	189.922	-0.619047	0.256953	-2.40918	0.0159883	0.206924
FAT4	779.524	-1.13069	0.469423	-2.40868	0.0160105	0.206924
GMFB	704.453	0.531293	0.220597	2.40843	0.0160213	0.206924
HSD11B1	28.46	2.07918	0.863223	2.40863	0.0160125	0.206924
HSPA13	313.989	1.30249	0.540731	2.40876	0.016007	0.206924
IRF2BP2	730.882	0.462466	0.191812	2.41104	0.0159073	0.206924
LOC105369477	295.134	-0.610074	0.253115	-2.41027	0.0159408	0.206924
LOC105374748	15.8985	-1.13269	0.470308	-2.4084	0.0160226	0.206924
LOC105375752	183.55	2.68569	1.11494	2.40881	0.0160047	0.206924
LOC112268474	34.1578	-1.0839	0.44978	-2.40984	0.0159594	0.206924
MAP4K3-DT	27.7581	-0.851648	0.353348	-2.41023	0.0159427	0.206924
NCF2	200.006	1.11483	0.462371	2.41112	0.0159035	0.206924
SINHCAF	537.139	0.809974	0.336319	2.40835	0.0160249	0.206924
SLC25A17	137.464	0.579034	0.240268	2.40995	0.0159547	0.206924
TP53TG1	34.0965	-0.835728	0.346554	-2.41154	0.0158854	0.206924
VPS4B	753.609	0.814298	0.337813	2.4105	0.0159306	0.206924
XAB2	95.3644	0.570924	0.236784	2.41116	0.0159018	0.206924
YBEY	61.5312	-0.755892	0.31377	-2.40906	0.0159935	0.206924
FAM20C	43.6472	1.22843	0.510154	2.40796	0.0160421	0.207022
STRA6	43.6911	1.85235	0.769378	2.40759	0.0160581	0.207105
EVA1A	15.7223	3.07138	1.27586	2.40731	0.0160706	0.207144
TNIP2	108.077	0.898001	0.373075	2.40702	0.0160832	0.207183
LOC102724122	7.09859	-1.70626	0.709548	-2.40471	0.0161851	0.208126
LOC107987081	767.293	-0.332721	0.138346	-2.40499	0.0161729	0.208126
TREM2	15.1824	2.31781	0.963804	2.40485	0.0161789	0.208126
HYAL4	5.48384	3.84994	1.60114	2.4045	0.0161948	0.208127
ITK	206.671	1.26095	0.524535	2.40393	0.0162198	0.208325
COA7	132.186	0.690294	0.287184	2.40366	0.0162317	0.208354
ARRDC3	2634.19	-0.666682	0.277486	-2.40258	0.0162801	0.208853
LOC105375520	141.713	1.77065	0.737434	2.4011	0.0163457	0.209446
PNPLA3	9.38157	3.05047	1.27041	2.40117	0.0163429	0.209446
RNA5-8SN5	1080.44	1.32075	0.550563	2.39891	0.0164442	0.210584
CLEC16A	268.408	0.39972	0.166694	2.39793	0.0164878	0.210703
DYSF	92.3608	1.52031	0.634034	2.39784	0.0164922	0.210703
TJP2	480.115	0.593619	0.24755	2.39798	0.0164858	0.210703
TSC22D1	1338.27	0.823368	0.343314	2.3983	0.0164716	0.210703
DPH5	654.325	0.40821	0.170257	2.39761	0.0165025	0.21071
CRTAP	814.992	-0.675743	0.28204	-2.39591	0.016579	0.211562
ABCA12	1123.27	2.37127	0.990087	2.39501	0.0166198	0.211811
LOC107986583	19.7964	-0.957618	0.399876	-2.39479	0.01663	0.211811
SUPT20H	795.76	-0.469708	0.196106	-2.39517	0.0166128	0.211811
WHAMMP3	33.7177	-0.89479	0.373667	-2.39462	0.0166375	0.211811
GCSAML	17.6089	-1.65366	0.690841	-2.3937	0.0166796	0.211932
LOC101928263	41.3437	-1.79362	0.749219	-2.39399	0.0166663	0.211932
NUDT7	27.1541	-0.919791	0.384254	-2.3937	0.0166793	0.211932
REXO1	77.2553	0.752495	0.314384	2.39355	0.016686	0.211932
PES1	249.452	0.614934	0.256942	2.39328	0.0166986	0.211968
IRAK2	120.132	1.08958	0.45534	2.3929	0.0167158	0.212062
COPG2IT1	63.5232	-0.978739	0.409271	-2.39142	0.0167832	0.212528
HARS1	257.281	0.46138	0.192945	2.39125	0.0167911	0.212528
LOC112267947	9.34746	-2.54693	1.06489	-2.39173	0.0167693	0.212528
SETD1B	191.79	0.60679	0.253755	2.39124	0.0167916	0.212528
ESM1	7.70109	4.35071	1.82081	2.38943	0.0168746	0.213396
ZKSCAN4	57.8026	-0.728175	0.304763	-2.38931	0.0168799	0.213396
OLFM5P	5.89613	-2.02931	0.849874	-2.38778	0.0169504	0.214038
TOMM40	146.147	1.01262	0.424061	2.38791	0.0169443	0.214038
BCL2L1-AS1	16.4966	1.52896	0.640422	2.38742	0.016967	0.214123
SENP5	601.523	0.724765	0.303631	2.387	0.0169867	0.214248
AGO2	1336.2	0.750939	0.31469	2.38628	0.0170198	0.21454
LOC107986649	101.626	1.55182	0.650437	2.3858	0.0170418	0.214585
METTL1	68.2386	0.943752	0.395574	2.38578	0.0170431	0.214585
SEMA3C	431.077	1.09141	0.457579	2.38518	0.0170707	0.214808
HMGN3-AS1	41.8662	-0.972726	0.407963	-2.38435	0.0171095	0.214902
IRS1	360.491	1.19887	0.502847	2.38417	0.0171177	0.214902
MTHFD1L	174.866	1.52902	0.641192	2.38466	0.017095	0.214902
TRNR	517.767	-1.64315	0.689139	-2.38435	0.0171094	0.214902
NCR3LG1	104.729	1.38148	0.579643	2.38334	0.0171565	0.215254
PBX3	95.4769	-0.746409	0.313232	-2.38293	0.0171755	0.215254
ZC2HC1A	839.243	-0.830064	0.348331	-2.38297	0.0171735	0.215254
CRACR2A	103.384	2.31612	0.972193	2.38237	0.0172018	0.215335
RNF165	45.4189	-1.15687	0.485584	-2.38242	0.0171992	0.215335
ZNF625-ZNF20	32.3582	-0.800291	0.335999	-2.38183	0.0172269	0.215525
EBF1	1744.53	-1.13605	0.47708	-2.38125	0.017254	0.215739
LOC112267941	182.514	-0.819384	0.344227	-2.38036	0.0172957	0.216012
PAX3	70.0615	-3.18152	1.33655	-2.38039	0.0172942	0.216012
ARHGAP33	24.4525	-0.906405	0.380991	-2.37907	0.0173563	0.2166
GOLGA2	274.666	0.743653	0.312616	2.37881	0.0173687	0.2166
ZNF593	79.04	1.07475	0.451817	2.37872	0.0173727	0.2166
FMO4	92.779	-0.920215	0.3872	-2.37659	0.0174736	0.217235
LOC112268072	6.01721	-1.40223	0.589873	-2.37716	0.0174463	0.217235
NDUFAF2	124.344	0.77321	0.325292	2.37697	0.0174555	0.217235
PRIMA1	39.4918	-1.35346	0.569371	-2.37712	0.0174483	0.217235
ZNF605	220.376	-0.89046	0.374664	-2.37669	0.0174689	0.217235
HNRNPF	1154.71	0.517727	0.217866	2.37635	0.0174848	0.21725
LINC00900	13.6337	-1.82319	0.767401	-2.37581	0.0175107	0.217323
LOC107987073	29.556	-1.50219	0.632261	-2.3759	0.0175062	0.217323
IL34	63.0416	-0.982791	0.413793	-2.37508	0.0175451	0.217502
KIF27	144.293	-0.50526	0.212718	-2.37525	0.017537	0.217502
LOC112267917	12.6649	-1.56363	0.658546	-2.37437	0.017579	0.217773
PTRH2	245.568	0.699116	0.294464	2.3742	0.0175871	0.217773
PDIK1L	172.488	-0.554834	0.233732	-2.37381	0.0176058	0.217881
SDSL	12.8381	1.66184	0.700316	2.37299	0.0176449	0.217992
TAFA2	15.5238	-1.36234	0.574085	-2.37307	0.017641	0.217992
VEGFA	846.07	1.56684	0.660229	2.37318	0.0176359	0.217992
LINC02137	7.56915	4.26635	1.79814	2.37265	0.0176612	0.21805
RSL1D1-DT	171.461	0.711591	0.299937	2.37247	0.0176697	0.21805
CAP1	1880.34	0.460141	0.194012	2.37171	0.0177059	0.218125
CHERP	111.57	0.652751	0.275201	2.37191	0.0176965	0.218125
ZNF585B	245.943	-0.831592	0.350569	-2.37212	0.0176863	0.218125
L3MBTL1	28.2407	-0.749992	0.316267	-2.37139	0.0177214	0.218192
LOC101926935	13.0894	-1.10975	0.468088	-2.37081	0.0177491	0.218399
MYO16	40.9142	1.54973	0.653722	2.37062	0.0177583	0.218399
C8orf44	63.2528	-1.02507	0.432499	-2.37011	0.0177826	0.21845
CCDC122	63.4848	-0.968613	0.40867	-2.37016	0.0177804	0.21845
CSPG4	183.927	1.2901	0.544512	2.36928	0.0178226	0.218583
LOC105370546	55.2582	-0.869441	0.366998	-2.36906	0.0178331	0.218583
LOC105378979	6.0865	-1.78901	0.755158	-2.36905	0.0178337	0.218583
ZNF724	65.6998	-0.642237	0.271048	-2.36946	0.0178142	0.218583
GOLGA8H	48.4449	-0.986002	0.416299	-2.36849	0.0178607	0.218791
ADH4	59.8245	-1.37355	0.580103	-2.36777	0.0178956	0.218874
DGCR11	23.9283	1.05124	0.444017	2.36756	0.0179056	0.218874
GOLGA6L5P	43.9317	-0.904747	0.382109	-2.36777	0.0178956	0.218874
NUP153-AS1	36.6898	0.920987	0.389009	2.36752	0.0179078	0.218874
ANO3	27.7574	-1.23293	0.521546	-2.36399	0.0180793	0.219137
AVPI1	175.414	1.12788	0.477007	2.36449	0.0180547	0.219137
AZGP1	234.421	4.76013	2.01346	2.36416	0.0180712	0.219137
BZW1-AS1	27.5075	1.06311	0.449755	2.36376	0.0180907	0.219137
CEACAM3	13.3559	2.56685	1.08538	2.36493	0.0180337	0.219137
FPR1	93.0992	1.82975	0.773471	2.36563	0.0179994	0.219137
HIVEP1	1120.19	0.762045	0.322199	2.36514	0.0180233	0.219137
HSPA9	1099.37	0.46874	0.198205	2.36493	0.0180336	0.219137
LYZ	2977.74	2.63372	1.1137	2.36484	0.0180378	0.219137
MGST2	487.923	-0.986416	0.417291	-2.36385	0.0180859	0.219137
NRON	8.96799	-1.51379	0.640285	-2.36424	0.0180672	0.219137
SCARNA28	143.915	1.61616	0.682859	2.36676	0.0179447	0.219137
SRSF9	65.9209	0.6022	0.254563	2.36562	0.0179999	0.219137
TRAF2	40.6403	1.25786	0.532013	2.36434	0.0180624	0.219137
TRIP12	4133.08	0.314376	0.132984	2.36401	0.0180781	0.219137
TULP3	443.834	-0.658847	0.278388	-2.36665	0.0179498	0.219137
FBLN7	166.49	-0.491649	0.208051	-2.36312	0.0181217	0.21939
ANGEL2	258.362	-0.498774	0.211137	-2.36232	0.018161	0.219743
MYO10	377.456	0.796513	0.33735	2.36109	0.0182215	0.220353
UNK	243.26	-0.502025	0.21266	-2.3607	0.0182406	0.220461
ITSN2	1057.89	0.472018	0.199977	2.36036	0.0182571	0.220537
APTX	157.383	0.691601	0.29307	2.35985	0.0182825	0.220665
SMG5	493.42	0.485469	0.20573	2.35973	0.018288	0.220665
EPHA6	33.0507	-2.5647	1.08714	-2.35914	0.0183175	0.220898
NARF-AS2	18.5189	-0.931693	0.395171	-2.35769	0.0183888	0.221274
NHS	256.632	-0.773322	0.327922	-2.35825	0.0183612	0.221274
NIP7	212.103	0.998941	0.423696	2.35768	0.0183894	0.221274
RNASEH1	198.869	0.529096	0.224391	2.35792	0.0183775	0.221274
CYCS	1277.09	0.893398	0.378988	2.35732	0.0184072	0.221366
SYT2	52.899	-0.998299	0.423647	-2.35644	0.0184512	0.221771
CELSR1	426.303	0.696357	0.295646	2.35538	0.0185039	0.221787
DNAJB5	254.933	1.49094	0.632994	2.35539	0.0185035	0.221787
LOC102723338	44.6543	-1.70159	0.722541	-2.35501	0.0185221	0.221787
MRPL36	58.396	0.804876	0.34173	2.3553	0.0185077	0.221787
OSM	59.637	3.23273	1.37272	2.35497	0.018524	0.221787
TLR3	188.563	-1.15973	0.492283	-2.35583	0.0184815	0.221787
TMEM186	19.7597	-0.838828	0.356011	-2.35618	0.0184637	0.221787
YKT6	473.368	0.557186	0.236661	2.35436	0.0185545	0.222031
LOC101926915	38.6586	-1.24376	0.528338	-2.3541	0.0185674	0.222063
C9orf85	87.5527	-0.731893	0.31099	-2.35343	0.0186011	0.222093
ELF3	357.231	1.70157	0.722955	2.35363	0.0185911	0.222093
LOC105373652	8.35114	2.11446	0.89861	2.35303	0.0186211	0.222093
PMS2P9	69.4575	-0.889107	0.377796	-2.3534	0.0186025	0.222093
TMED7	1574.7	0.495062	0.210388	2.3531	0.0186178	0.222093
DUS4L	48.1176	-0.702379	0.298618	-2.35209	0.018668	0.222531
AGPAT5	110.624	0.96241	0.409373	2.35093	0.0187263	0.223103
LOC107984510	29.2444	-2.09902	0.893056	-2.35038	0.0187541	0.223272
RNF10	494.232	0.398536	0.169572	2.35025	0.018761	0.223272
RSPO1	34.9207	-1.75466	0.746961	-2.34907	0.0188204	0.223856
WASL	703.754	0.515995	0.219683	2.34882	0.0188331	0.223884
RNF5	273.063	-0.506432	0.215644	-2.34847	0.0188509	0.223973
CYYR1-AS1	21.3558	-1.45135	0.618166	-2.34783	0.0188833	0.224235
LOC105374809	71.5569	-1.68663	0.718538	-2.3473	0.0189099	0.22437
MIR99AHG	552.526	-1.61625	0.688588	-2.3472	0.0189153	0.22437
KCNJ5-AS1	32.4942	-1.26467	0.539074	-2.346	0.0189762	0.22448
KLF13	949.059	0.587307	0.250316	2.34626	0.0189629	0.22448
LGALS8	1221.72	-0.286364	0.122045	-2.34639	0.0189563	0.22448
LIAS	63.9098	-0.992306	0.422936	-2.34623	0.0189643	0.22448
TMEM87A	685.64	0.620031	0.26429	2.34602	0.0189749	0.22448
CGAS	184.243	1.21783	0.519269	2.34528	0.0190128	0.224789
DIAPH1-AS1	113.862	1.02158	0.435964	2.34326	0.0191162	0.225889
RBP2	6.59254	-1.68844	0.720719	-2.34272	0.0191439	0.226094
AHCYL2	474.363	-0.712713	0.304352	-2.34174	0.0191942	0.226564
LOC101928561	6.95304	-1.45901	0.623368	-2.34053	0.0192563	0.227175
CFB	477.233	1.62703	0.695224	2.3403	0.0192685	0.227194
TCF12	1550.37	-0.292667	0.125088	-2.33969	0.0192997	0.227366
WWC2	274.12	0.593328	0.253615	2.33949	0.0193102	0.227366
ZNF514	237.073	-0.960044	0.41038	-2.33941	0.0193145	0.227366
MAP3K7	682.94	0.450744	0.192691	2.3392	0.019325	0.227368
AKAP13	2486.06	0.589055	0.251949	2.33799	0.0193875	0.227726
BUD31	249.966	0.487233	0.208436	2.33757	0.0194098	0.227726
HM13-AS1	16.2916	1.23578	0.528685	2.33745	0.0194157	0.227726
LOC100130027	14.9303	-1.26329	0.540468	-2.3374	0.0194184	0.227726
LOC107985000	16.0268	-1.06738	0.456524	-2.33807	0.0193837	0.227726
PSG4	6.09353	4.04239	1.72926	2.33764	0.0194061	0.227726
SLC18B1	184.675	-0.639995	0.273831	-2.33719	0.0194293	0.22773
MCM3AP	262.702	0.609506	0.26082	2.33688	0.0194453	0.227795
LOC646030	5.62852	-1.63202	0.698523	-2.33639	0.0194709	0.227972
TLX1	10.206	4.78055	2.04632	2.33617	0.0194821	0.227981
CNST	442.542	0.849029	0.363542	2.33544	0.0195207	0.228278
CX3CR1	108.715	-1.4525	0.622032	-2.33508	0.019539	0.228278
NEO1	377.012	-0.625039	0.267664	-2.33516	0.019535	0.228278
LHX4	76.8739	-0.572675	0.245368	-2.33395	0.0195984	0.228849
ZNF329	120.147	-0.524102	0.224724	-2.3322	0.0196902	0.229797
NARS1	1570.55	0.483754	0.207509	2.33124	0.0197405	0.230259
LOC102723750	16.7241	-1.22126	0.524086	-2.33027	0.0197919	0.230488
LOC105372178	8.37642	-1.32862	0.570113	-2.33045	0.0197824	0.230488
NAALAD2	101.058	-1.01916	0.437303	-2.33055	0.0197772	0.230488
BBS9	331.51	-0.521382	0.223897	-2.32867	0.0198763	0.231099
BCL2L15	9.71997	-1.13512	0.48744	-2.32873	0.0198733	0.231099
LOC105376512	11.7135	1.40254	0.602264	2.32877	0.019871	0.231099
CYB5R2	178.154	0.861304	0.369968	2.32805	0.0199094	0.231281
POLR2H	181.64	0.732637	0.31471	2.32798	0.0199132	0.231281
AATF	208.173	0.619876	0.266418	2.3267	0.019981	0.231697
CLDN18	25.7101	-0.849389	0.365044	-2.32681	0.0199754	0.231697
MIR3936HG	29.4523	-1.00435	0.431643	-2.32681	0.0199753	0.231697
GLT1D1	9.84471	3.76659	1.6198	2.32534	0.0200536	0.232043
KATNAL1	200.04	-0.807071	0.347054	-2.32549	0.0200457	0.232043
SLC35G1	44.1122	-0.791435	0.340303	-2.32568	0.0200358	0.232043
TFPI2	7.51612	2.64176	1.13605	2.3254	0.0200506	0.232043
LDB2	428.819	-1.44367	0.621077	-2.32447	0.0201005	0.232338
TNFSF4	355.629	-0.952354	0.409678	-2.32464	0.0200914	0.232338
REV3L	1872.47	-0.657722	0.283011	-2.32401	0.0201248	0.232495
ELF2	647.414	-0.396469	0.17068	-2.32288	0.0201856	0.233069
GMDS	447.604	1.03605	0.446055	2.32269	0.0201959	0.233069
FEM1A	145.699	0.988037	0.425541	2.32184	0.0202418	0.233103
LINC02981	17.8475	-1.39204	0.599447	-2.3222	0.0202221	0.233103
PSMA6	659.502	0.541706	0.233287	2.32206	0.0202298	0.233103
ZC3H3	95.3322	0.884041	0.380732	2.32195	0.0202356	0.233103
LOC107987150	162.718	-0.687328	0.296082	-2.32141	0.0202646	0.233242
UPK1B	85.8286	3.00616	1.29533	2.32076	0.0202995	0.23352
LOC102723415	15.5289	-2.00004	0.86213	-2.31988	0.0203475	0.233646
LOC107986326	5.31947	-1.61392	0.695821	-2.31945	0.0203709	0.233646
PKDREJ	14.7192	-1.16659	0.502977	-2.31937	0.0203751	0.233646
POLR1B	286.303	0.763657	0.329217	2.31962	0.0203615	0.233646
SEPSECS-AS1	20.9516	-0.88724	0.382375	-2.32034	0.0203226	0.233646
TMEM232	48.6356	-1.2223	0.526977	-2.31945	0.0203708	0.233646
EMX2OS	46.2803	-1.61793	0.697655	-2.3191	0.0203894	0.233687
CAPN2	1719.11	0.97456	0.420393	2.31821	0.0204379	0.233925
LOC100506730	22.0044	-0.990521	0.42733	-2.31793	0.0204533	0.233925
LOC105375457	11.6126	-1.239	0.534521	-2.31796	0.0204516	0.233925
RPS6KA1	87.5809	1.05923	0.456938	2.31811	0.0204435	0.233925
PAN3-AS1	35.8667	-0.690182	0.297847	-2.31723	0.020491	0.234234
GOLGA3	506.096	0.721395	0.311473	2.31608	0.0205541	0.234585
KLK9	65.343	3.24245	1.3999	2.31621	0.0205469	0.234585
SCAF1	67.1963	0.718784	0.310312	2.31633	0.0205404	0.234585
BAG3	364.351	1.50783	0.651421	2.31467	0.0206309	0.235214
TGM7	11.8237	-3.6755	1.58781	-2.31482	0.0206229	0.235214
EIF2S1	1120.7	0.695306	0.300502	2.31381	0.020678	0.23539
RCC1	100.816	0.790019	0.341439	2.31379	0.0206791	0.23539
SEMA6A-AS1	34.9457	-1.12583	0.486616	-2.3136	0.0206897	0.23539
TPTE2P3	7.59857	-1.78199	0.770189	-2.31371	0.0206836	0.23539
DHX38	114.789	0.796427	0.344309	2.31312	0.020716	0.235566
PPP2CA	1482.07	0.614342	0.265653	2.31257	0.0207462	0.235786
SLC1A5	497.851	0.937259	0.405595	2.31083	0.0208424	0.236755
CDC42EP4	315.705	0.851048	0.368382	2.31023	0.0208755	0.236773
DNAJC9-AS1	22.5153	-0.873641	0.37823	-2.30981	0.0208985	0.236773
LOC105377581	8.52997	2.16451	0.937052	2.30992	0.0208927	0.236773
ZBTB21	722.905	0.648167	0.280608	2.30987	0.0208953	0.236773
ZNF613	65.1855	-0.575772	0.249229	-2.31021	0.0208764	0.236773
LUCAT1	45.6189	2.52193	1.09209	2.30927	0.0209288	0.236993
ASPA	54.7042	-1.706	0.739009	-2.3085	0.0209715	0.237229
LOC107985511	12.5245	4.14815	1.79685	2.30857	0.0209674	0.237229
LSG1	193.199	0.749221	0.324592	2.3082	0.0209883	0.237295
BCL2L1	265.476	1.02974	0.44642	2.30665	0.0210742	0.237457
CXCL2	158.532	2.456	1.06447	2.30725	0.021041	0.237457
IL4I1	34.0946	1.75312	0.759852	2.30718	0.0210448	0.237457
KIFC3	190.403	1.2704	0.550777	2.30656	0.0210791	0.237457
TNFAIP3	1544.93	1.69073	0.73294	2.30677	0.0210674	0.237457
TOP1MT	43.1919	0.862821	0.373963	2.30724	0.0210416	0.237457
YTHDF2	258.476	0.519662	0.225292	2.30662	0.021076	0.237457
MAPKAPK2	551.892	1.03519	0.448853	2.3063	0.021094	0.237502
ELOA	552.842	0.558443	0.242254	2.3052	0.0211556	0.237533
FKBP7	87.1542	-0.672188	0.291527	-2.30575	0.0211247	0.237533
HDAC1	336.107	0.506999	0.219913	2.30545	0.0211413	0.237533
LILRB4	159.664	1.59358	0.691239	2.30539	0.0211447	0.237533
LOC105369143	13.5649	-1.86522	0.809179	-2.30507	0.0211624	0.237533
POLR2J2	481.007	1.41092	0.61187	2.30592	0.0211154	0.237533
LOC101929356	238.743	-1.0846	0.470633	-2.30456	0.0211913	0.237539
MSX1	16.2795	-1.25746	0.54565	-2.30452	0.0211937	0.237539
UBALD1	87.4718	0.672334	0.291751	2.30448	0.0211957	0.237539
ACSL3-AS1	21.2931	1.53155	0.664784	2.30384	0.0212318	0.237698
ANKRD11	278.737	0.60299	0.261733	2.30384	0.0212318	0.237698
LOC154761	80.4951	-1.10014	0.477596	-2.3035	0.0212509	0.237789
TRHDE	60.0321	-2.15154	0.934163	-2.30317	0.0212691	0.23787
DRAP1	262.149	1.18602	0.51506	2.30268	0.021297	0.23806
DNAJA1	707.619	1.01683	0.441819	2.30146	0.0213654	0.238702
RASA2	776.622	0.597477	0.25973	2.30038	0.021427	0.239266
RCC2	385.8	0.802642	0.34905	2.29951	0.0214762	0.239569
ZNF225	43.3266	-0.830086	0.360979	-2.29954	0.0214743	0.239569
ABHD4	249.517	-0.639733	0.278261	-2.29904	0.0215029	0.239657
MMP9	61.9762	2.75033	1.19643	2.29879	0.0215171	0.239657
PI4KAP1	76.0747	-1.28174	0.557574	-2.29878	0.0215172	0.239657
GAK	292.789	0.789691	0.343629	2.29809	0.0215567	0.239974
DLGAP1-AS5	14.2916	-2.52876	1.10051	-2.29781	0.0215725	0.240028
TNIP3	65.2953	2.76022	1.20141	2.29749	0.0215907	0.240106
ACP6	165.941	-1.27034	0.553016	-2.29711	0.0216126	0.240227
ARMCX5-GPRASP2	190.123	-0.573318	0.249663	-2.29637	0.0216548	0.240396
GATA2	37.6396	-1.43363	0.624332	-2.29626	0.021661	0.240396
PKD1L2	5.79235	-2.83534	1.23459	-2.29658	0.0216426	0.240396
LOC101927830	25.8426	-0.80525	0.35088	-2.29495	0.0217363	0.240985
LOC107986566	14.6894	1.62172	0.70661	2.29507	0.021729	0.240985
LINC00654	32.1066	-0.851084	0.370965	-2.29425	0.0217764	0.241307
LOC107986298	78.2323	1.10825	0.483155	2.29378	0.0218031	0.24148
LOC102723791	36.7364	-1.24497	0.542822	-2.29351	0.0218187	0.241481
NTRK3	141.649	-1.86927	0.815067	-2.29339	0.0218255	0.241481
PSMD4	411.814	0.474228	0.206854	2.29257	0.0218727	0.24188
COPB1	1155.93	0.623164	0.271933	2.29161	0.0219281	0.242
HOMER1	303.937	1.08143	0.471879	2.29175	0.0219202	0.242
KCNN2	9.89548	-2.09119	0.912443	-2.29186	0.0219137	0.242
THRA	160.497	-0.750692	0.327539	-2.29192	0.0219105	0.242
TMEM107	167.154	-1.23022	0.536883	-2.29141	0.0219397	0.242006
E2F8	109.258	-1.25236	0.546699	-2.29077	0.0219765	0.242289
PRELID3B	798.486	0.817862	0.357071	2.29048	0.0219937	0.242354
RELT	73.2887	1.09346	0.477566	2.28966	0.0220409	0.242751
ETDC	8.22068	-1.25192	0.546957	-2.28889	0.0220859	0.24285
HELZ2	193.602	1.25581	0.548683	2.28877	0.0220928	0.24285
LOC105373067	5.09355	-2.54746	1.11309	-2.28864	0.0221004	0.24285
NEURL1	30.5058	1.71189	0.748025	2.28855	0.0221057	0.24285
ZEB1-AS1	57.5181	-0.93588	0.408845	-2.28908	0.0220745	0.24285
ADAMTSL1	84.036	-1.802	0.787469	-2.28834	0.0221175	0.242856
NONO	724.372	0.401824	0.175666	2.28744	0.0221703	0.243282
RPL3L	15.6236	-2.56588	1.1218	-2.28729	0.0221787	0.243282
MUC16	715.808	2.39143	1.04562	2.28708	0.022191	0.243295
HLA-A	3691.13	1.13712	0.497282	2.28667	0.022215	0.243435
LOC102723728	146.247	0.767123	0.335536	2.28626	0.0222391	0.243453
SLCO4A1-AS1	15.2946	1.68815	0.738347	2.28639	0.0222315	0.243453
GRIN3A	39.4638	-0.918865	0.402081	-2.28528	0.0222967	0.243659
HAT1	405.557	0.481319	0.21062	2.28525	0.0222979	0.243659
LOC105378721	34.1623	0.843925	0.369255	2.28548	0.0222846	0.243659
MYO9B	392.659	1.05072	0.4598	2.28517	0.0223028	0.243659
GLCE	857.393	-0.92129	0.403208	-2.2849	0.0223187	0.243711
CDC37	132.305	0.965083	0.422452	2.28448	0.0223434	0.243857
CASP9	83.7096	0.608215	0.266298	2.28396	0.0223739	0.244067
RETSAT	455.287	-0.800028	0.350324	-2.28368	0.0223904	0.244125
DYNC1LI2	857.397	0.342331	0.149978	2.28255	0.0224571	0.244484
DZANK1	30.0458	-0.734016	0.321554	-2.28271	0.0224472	0.244484
SLCO5A1	48869.5	1.38067	0.604809	2.28281	0.0224413	0.244484
FAM83A-AS1	32.0034	1.42456	0.624428	2.28139	0.0225255	0.244881
MICAL2	425.773	1.65439	0.725079	2.28166	0.0225092	0.244881
SNORA5C	17.2498	1.15241	0.505185	2.28117	0.0225387	0.244881
[truncated: 37,376 more rows]

## Sheet: S2
Table S2. DESeq2 result for the dataset GSE125866
Genes	baseMean	log2FoldChange	lfcSE	stat	pvalue	padj
GSTM1	686.56	-12.8261	2.0918	-6.13162	8.69893e-10	1.76414e-05
HORMAD1	959.97	10.1569	1.75468	5.78846	7.10331e-09	5.79734e-05
IGHV3-7	202.507	6.92544	1.20302	5.75673	8.57594e-09	5.79734e-05
C1orf105	280.968	11.6425	2.34816	4.95813	7.11736e-07	0.0036085
MIR4330	183.018	23.3818	4.78504	4.88643	1.02678e-06	0.00416463
PM20D1-AS1	96.5454	-8.57468	1.87084	-4.58333	4.5763e-06	0.0154679
CSAG4	177.298	9.58091	2.19006	4.37473	1.21583e-05	0.0352244
ART3	124.273	5.66245	1.30573	4.3366	1.44705e-05	0.0353449
IP6K3	278.371	6.96288	1.61221	4.31883	1.56856e-05	0.0353449
MYOG	432.525	6.8347	1.6049	4.25865	2.05661e-05	0.0417081
CFAP276	118.604	10.3976	2.48027	4.19213	2.76348e-05	0.0509484
IGKV2D-40	61.0097	-6.96525	1.67724	-4.15281	3.2841e-05	0.0555014
NEDD4	83.8776	7.58801	1.83927	4.12556	3.69836e-05	0.0576945
LDHA	52.3045	6.762	1.66318	4.06571	4.78862e-05	0.0693666
MYH8	6076.43	8.33535	2.05959	4.04709	5.18593e-05	0.0701138
VTA1P1	283.6	8.82328	2.23962	3.93963	8.16087e-05	0.0975891
SHLD1	1350.96	6.20696	1.57575	3.93905	8.18055e-05	0.0975891
RNU6-940P	702.094	6.7847	1.76893	3.83548	0.000125318	0.141192
TRAPPC2LP1	330.576	-4.49982	1.19227	-3.77417	0.000160542	0.170247
IGKV1D-13	218.226	-4.99371	1.32706	-3.76299	0.000167896	0.170247
TBC1D3I	31.7758	-8.39511	2.24548	-3.73866	0.000185001	0.171232
ST8SIA3	141.085	7.08132	1.8946	3.73764	0.000185754	0.171232
LINC02945	141.542	8.37878	2.25573	3.71445	0.000203648	0.179565
CCDC7	23.7085	8.07693	2.18456	3.69728	0.000217925	0.184147
LINC00158	45.6304	9.01888	2.45512	3.6735	0.00023925	0.194079
DMRTA2	37.0441	-6.24209	1.72585	-3.61682	0.000298248	0.232634
SEC14L4	52.881	-6.11655	1.70009	-3.59778	0.000320941	0.241063
IGKV2-29	99.6654	4.73407	1.32271	3.57907	0.000344815	0.249744
TMEFF1	1432.08	5.34113	1.49829	3.56481	0.00036412	0.254633
IGKV1D-43	28.9344	6.95173	1.96913	3.53036	0.000414994	0.271828
HOXC11	103.046	-3.92242	1.11125	-3.52975	0.000415955	0.271828
RPS26P20	33.0132	8.55152	2.42829	3.52162	0.00042892	0.271828
LRRC39	529.658	5.6243	1.60629	3.50142	0.000462787	0.284404
CERNA2	1181.6	-3.93178	1.13062	-3.47753	0.000506052	0.296968
RPL21P103	91.6164	6.91275	1.99344	3.46775	0.000524835	0.296968
TXNP4	18.1481	7.69134	2.23426	3.44245	0.000576469	0.296968
NEXN	6690.13	3.93999	1.14535	3.44	0.00058172	0.296968
MTCYBP38	70.3515	9.64499	2.80572	3.43762	0.000586856	0.296968
IGHVII-62-1	117.031	-4.26059	1.24033	-3.43506	0.000592423	0.296968
FAM153CP	68.611	5.16438	1.50349	3.43492	0.000592722	0.296968
PRF1	312.61	-4.52892	1.31983	-3.43144	0.00060038	0.296968
TMEM255A	279.879	6.14661	1.81134	3.39341	0.000690274	0.333304
CLLU1	27.7899	5.97389	1.77164	3.37195	0.000746379	0.349555
RPS13P2	1501.47	5.44078	1.61565	3.36755	0.000758402	0.349555
KCNJ11	49.5528	4.62377	1.38975	3.32704	0.000877731	0.388897
CST2P1	1264.12	7.61605	2.29583	3.31734	0.000908801	0.388897
HTN1	2945.49	7.10771	2.14371	3.31562	0.000914415	0.388897
NBEAP3	81.5883	-5.14554	1.55679	-3.30522	0.000949024	0.388897
B3GALT1	55.163	6.02194	1.82289	3.30351	0.000954818	0.388897
ABCC6	188.682	-4.00958	1.21416	-3.30234	0.000958819	0.388897
ARPP21	698.231	7.53639	2.28621	3.29646	0.000979131	0.389349
MYOT	1698.47	6.75018	2.05377	3.28672	0.00101363	0.395315
NKX2-5	35.8714	4.81258	1.46889	3.27633	0.00105165	0.402405
AKIRIN1P1	556.279	5.95613	1.82597	3.26189	0.00110671	0.415633
SCARNA23	29.0206	8.36849	2.57176	3.254	0.00113793	0.418856
COL19A1	106.759	5.15502	1.58647	3.24937	0.0011566	0.418856
CACNG8	120.681	5.30134	1.64154	3.22948	0.00124014	0.44123
NDUFA8	14.8719	7.40072	2.30529	3.21032	0.00132586	0.462197
HNRNPCP9	19.8123	7.81409	2.43988	3.20266	0.00136166	0.462197
UCN2	78.9475	-4.19791	1.31126	-3.20144	0.00136745	0.462197
KLRC2	189.253	-3.45263	1.08461	-3.18328	0.00145616	0.484115
TBC1D3D	16.9595	-7.49033	2.36041	-3.17332	0.00150708	0.488609
CHAT	50.448	-9.05882	2.85655	-3.17125	0.00151787	0.488609
USP22	53.3421	4.31915	1.36892	3.15516	0.0016041	0.508299
AQP10	75.2614	-4.78359	1.52337	-3.14013	0.00168872	0.518846
NEK4P2	51.9624	-4.0707	1.297	-3.13854	0.0016979	0.518846
LINC00608	17.4115	7.62752	2.43244	3.13575	0.00171414	0.518846
MIR9-2HG	14.2589	7.33961	2.34773	3.12626	0.00177044	0.528007
KCNJ1	453.327	-4.50031	1.44356	-3.1175	0.00182391	0.529564
SMIM28	14.3246	7.34615	2.35691	3.11686	0.00182788	0.529564
C4orf54	523.28	5.51071	1.77121	3.11127	0.00186283	0.532088
AMTN	2064.87	-4.58319	1.48173	-3.09313	0.00198055	0.557856
CPT1C	41.0267	-3.92809	1.27303	-3.08563	0.00203118	0.562673
SIM1	55.3002	3.87054	1.25567	3.08244	0.00205314	0.562673
KLHL41	9440.06	6.59763	2.14444	3.07662	0.00209361	0.566113
PAICSP5	21.631	5.61242	1.82684	3.0722	0.00212489	0.56701
LRRC15	789.572	-4.51954	1.47697	-3.06002	0.00221322	0.573693
MT-ND5	22.994	8.02946	2.62479	3.05909	0.00222011	0.573693
COL11A1	2625.44	-5.34899	1.75124	-3.0544	0.00225513	0.573693
UBE2I	121.455	4.95335	1.62601	3.04631	0.00231665	0.573693
PRKAG3	168.999	6.2573	2.0543	3.04596	0.00231941	0.573693
PAUPAR	23.304	6.52365	2.14176	3.04592	0.00231967	0.573693
RN7SL233P	953.112	6.30442	2.07974	3.03134	0.00243469	0.594885
CYP26A1	26.1656	5.74281	1.90152	3.02012	0.00252676	0.605649
COL7A1	11003.7	-3.62663	1.20138	-3.01872	0.00253847	0.605649
RNA5SP512	14.7988	-7.29406	2.42661	-3.00587	0.00264825	0.624493
LIF	302.51	-4.60266	1.5345	-2.99945	0.00270466	0.630466
ST13P13	31.0158	-5.41721	1.80979	-2.99328	0.00275997	0.636049
PTGES3P3	111.493	5.8471	1.95773	2.98667	0.00282038	0.636557
SFTPC	2254.72	-3.66473	1.22724	-2.98617	0.00282496	0.636557
ARB2BP	14.9066	-7.30458	2.45152	-2.97961	0.00288614	0.637225
VPS51P1	269.994	4.87553	1.63769	2.97707	0.00291017	0.637225
WASHC3P1	854.5	4.43181	1.49181	2.97076	0.0029706	0.637225
RNU7-84P	240.868	6.76989	2.27906	2.97048	0.00297338	0.637225
CUZD1	42.2758	-5.4645	1.84141	-2.96757	0.00300164	0.637225
AGRN	7876.33	-3.5857	1.20891	-2.96606	0.00301645	0.637225
LINC01213	35.3522	4.11241	1.39584	2.94619	0.00321714	0.653718
SPANXN1	13.6168	7.27252	2.47853	2.93421	0.00334402	0.653718
DTNA-AS1	110.125	5.77757	1.96935	2.93374	0.00334908	0.653718
POLDIP3	18.9061	-6.21089	2.11723	-2.93349	0.00335172	0.653718
LGALS12	307.27	5.50527	1.87965	2.92888	0.00340183	0.653718
SLC10A2	13.9744	7.30992	2.49889	2.92527	0.00344162	0.653718
LINC00113	29.1812	8.37607	2.86557	2.92301	0.00346668	0.653718
TMEM273	29.1812	8.37607	2.86557	2.92301	0.00346668	0.653718
RPL7P9	1908.44	4.36558	1.49465	2.9208	0.00349134	0.653718
EPHB2	635.26	-4.20695	1.44088	-2.91971	0.00350354	0.653718
CCDC63	88.0604	4.85427	1.66262	2.91966	0.00350418	0.653718
CHSY3-AS1	19.9738	6.41598	2.19818	2.91877	0.00351414	0.653718
RN7SL397P	12.9674	7.202	2.46766	2.91856	0.00351656	0.653718
RNA5SP351	13.3249	7.24122	2.4833	2.91597	0.00354581	0.653718
KCNQ2-AS1	16.2147	7.5248	2.593	2.90197	0.00370824	0.677506
SDS	50.7207	-7.65835	2.64185	-2.89886	0.00374527	0.678162
DDIT4L	3412.82	5.7988	2.00397	2.89365	0.00380789	0.683397
SILC1	11.1138	6.98014	2.42509	2.8783	0.00399823	0.711264
HSPB3	385.717	3.84682	1.34126	2.86806	0.00412998	0.715786
ABHD17AP3	20.1307	5.35654	1.86898	2.86602	0.00415664	0.715786
MIR4729	19.3179	5.45137	1.90829	2.85667	0.00428111	0.715786
SNHG21	115.661	4.9779	1.74311	2.85575	0.00429351	0.715786
SHMT2	3628.13	5.10236	1.78864	2.85265	0.00433568	0.715786
A2ML1-AS1	12.8068	7.18392	2.51869	2.85224	0.00434119	0.715786
GTF3AP1	3950.35	3.40187	1.19308	2.85135	0.00435347	0.715786
RNA5SP493	10.3256	6.87667	2.41207	2.85094	0.00435895	0.715786
HADHBP1	359.853	4.27117	1.49999	2.84746	0.00440695	0.715786
PDZK1	186.362	-4.9039	1.72255	-2.84689	0.00441491	0.715786
CHRNG	25.788	8.19785	2.8847	2.84184	0.00448544	0.715786
LINCMD1	25.788	8.19785	2.8847	2.84184	0.00448544	0.715786
MRFAP1P1	15.9478	-5.96529	2.10097	-2.8393	0.00452122	0.715786
ENAM	27.409	6.88623	2.42564	2.83893	0.00452653	0.715786
LINC02222	12.1574	7.10881	2.50569	2.83706	0.00455308	0.715786
PSMA6P3	23530	-4.01697	1.41804	-2.83277	0.00461472	0.719896
RPS26P15	23.0606	6.62918	2.34367	2.82855	0.00467591	0.721033
CASQ2	2030.48	4.98577	1.76467	2.82532	0.00472333	0.721033
ADRM1	4497.64	-3.12218	1.10703	-2.82033	0.00479747	0.721033
PALD1	19.0033	6.3446	2.25098	2.8186	0.00482342	0.721033
RAP1BL	107.839	5.03764	1.78881	2.81619	0.00485973	0.721033
BMP8A	190.872	-4.45234	1.58251	-2.81346	0.00490108	0.721033
CHST1	25.6146	4.20887	1.49599	2.81343	0.00490163	0.721033
TCHHL1	72.1046	6.31559	2.24505	2.81311	0.00490643	0.721033
ASB5	1651.9	5.57293	1.9895	2.80117	0.00509173	0.738434
RBMXP3	13.2301	7.23088	2.58172	2.8008	0.00509767	0.738434
IGHV3-25	86.9827	-4.12913	1.47763	-2.79443	0.00519914	0.74779
UGT2B7	15.5113	4.97368	1.78761	2.78232	0.00539724	0.770818
FAM13B-AS1	10.4352	6.88881	2.47906	2.7788	0.00545604	0.773765
LINC02053	9.88052	6.81084	2.45847	2.77035	0.00559955	0.788603
LINC01562	19.9748	5.50706	1.9907	2.7664	0.00566794	0.789235
CRLS1	176.709	-3.60088	1.3033	-2.76289	0.00572924	0.789235
RPS15AP34	158.813	4.73582	1.71468	2.76192	0.00574619	0.789235
TMEM30BP1	60.211	5.16584	1.87107	2.7609	0.00576428	0.789235
TMC8	16.8943	6.17262	2.2447	2.74987	0.0059619	0.789235
MYO3B-AS1	13.2958	7.23809	2.6352	2.7467	0.00601979	0.789235
CALML6	35.4869	7.26474	2.64803	2.74345	0.00607964	0.789235
PGLYRP1	26.2177	4.33306	1.58007	2.74232	0.00610075	0.789235
PICART1	26.2429	-5.6461	2.05892	-2.74226	0.00610184	0.789235
CDH17	20.4336	6.45305	2.3532	2.74225	0.00610207	0.789235
AJAP1	416.478	-3.56894	1.3025	-2.74006	0.00614277	0.789235
CPSF4L	848.204	-3.37523	1.23196	-2.73972	0.00614917	0.789235
TRIML1	15.7228	4.99621	1.82383	2.7394	0.00615512	0.789235
DMXL1-DT	15.8873	6.08225	2.22097	2.73856	0.00617092	0.789235
NR2E1	63.0294	4.86365	1.77657	2.73766	0.00618779	0.789235
LYZ	5610.83	4.02718	1.47518	2.72996	0.00633419	0.794657
KRT18P51	11.0555	6.97156	2.55764	2.72578	0.00641502	0.794657
SNRPCP20	12.0625	7.09742	2.60483	2.72472	0.0064357	0.794657
POU5F1P5	1463.73	5.52949	2.02975	2.72422	0.00644529	0.794657
IGHVIII-13-1	3514.51	-3.90162	1.4326	-2.72345	0.00646032	0.794657
MYOZ2	1123.64	5.57121	2.04596	2.72303	0.00646857	0.794657
CHRNA1	668.695	4.4199	1.62425	2.7212	0.00650459	0.794657
TEX13D	84.567	4.63381	1.70683	2.71486	0.0066303	0.805165
ERG28	12.712	7.17323	2.64621	2.71075	0.00671303	0.807478
TIAM1-AS1	14.2371	7.33707	2.70826	2.70915	0.0067456	0.807478
CAMK2A	365.241	3.80111	1.40365	2.70801	0.0067688	0.807478
EXOGP1	107.115	3.18908	1.17921	2.70442	0.00684227	0.807626
RPL7P12	185.536	4.53989	1.6801	2.70215	0.0068893	0.807626
EPS8L1	25.6896	5.30915	1.96522	2.70155	0.00690161	0.807626
VPREB1	445.786	3.38124	1.2523	2.70002	0.0069335	0.807626
TNFRSF25	302.473	-2.73497	1.01358	-2.69831	0.00696916	0.807626
RPS27AP5	423.916	3.82716	1.41999	2.69521	0.00703452	0.810568
EYA4	122.194	3.66392	1.36095	2.69218	0.00709859	0.81333
TPM1-AS	51.6792	3.94895	1.47224	2.68227	0.00731237	0.824187
TNNI1	6903.27	4.69529	1.75122	2.68115	0.00733705	0.824187
CYP1B1	708.802	3.11059	1.16123	2.6787	0.00739087	0.824187
MIR3664	10.4717	6.89323	2.57398	2.67805	0.00740528	0.824187
RPL23P4	10.4717	6.89323	2.57398	2.67805	0.00740528	0.824187
PTPRN	34.8793	-7.11588	2.65907	-2.67608	0.00744897	0.824187
RPS20P12	10.8293	6.94166	2.59522	2.67478	0.00747783	0.824187
EEF1DP6	12.1282	7.10532	2.65823	2.67295	0.00751864	0.824205
SMARCA1	577.271	-4.55429	1.70884	-2.66513	0.00769596	0.831099
HS1BP3-IT1	20.9899	-7.79659	2.92567	-2.66489	0.00770141	0.831099
CCT2	636.607	4.81275	1.80751	2.66265	0.00775287	0.831099
GPR42	19.7194	5.49395	2.06593	2.65931	0.00782998	0.831099
CBLC	7371.52	-3.48706	1.31141	-2.65901	0.00783712	0.831099
GRID2	9.33326	6.72769	2.53223	2.65683	0.00788797	0.831099
ZBTB44-DT	844.302	-4.36486	1.6429	-2.65681	0.00788841	0.831099
SMOC1	74.5922	3.5547	1.33875	2.65524	0.00792522	0.831099
RN7SKP297	15.8581	6.08116	2.29117	2.65417	0.00795035	0.831099
RPS7P3	174.873	4.13738	1.56082	2.65077	0.00803078	0.833192
CMYA5	10102.1	4.75944	1.79611	2.64986	0.00805255	0.833192
TXLNB	908.818	4.09337	1.54647	2.64691	0.00812312	0.834071
ZCCHC12	13.0696	7.21346	2.72899	2.64327	0.00821092	0.834071
LINC02513	17.8065	6.25242	2.3669	2.64161	0.00825122	0.834071
MYL1	20454.1	6.20555	2.35078	2.63978	0.00829595	0.834071
GGTA2P	78.6773	4.97483	1.88606	2.63769	0.00834737	0.834071
NHSL2	166.179	3.61225	1.37016	2.63637	0.00837985	0.834071
HCP5	68.6914	-3.02307	1.14718	-2.63523	0.00840811	0.834071
CSMD2	360.469	-4.21807	1.60139	-2.634	0.00843864	0.834071
CA1	3270.72	5.51851	2.09537	2.63367	0.00844666	0.834071
PYCARD-AS1	8.97568	6.67157	2.53421	2.63261	0.00847325	0.834071
LHFPL7	14.5592	5.95548	2.26358	2.631	0.00851345	0.834071
OR7E116P	31.5951	4.88315	1.85717	2.62935	0.00855487	0.8341
H1-4	121.481	-2.89861	1.10596	-2.62089	0.00876998	0.842696
SMN2	249.93	3.18982	1.21731	2.62039	0.00878286	0.842696
C1orf226	987.724	-2.94102	1.12349	-2.61775	0.00885116	0.842696
LINC01806	201.085	2.84575	1.08713	2.61767	0.00885323	0.842696
CDHR1	9.10705	6.69212	2.55689	2.61729	0.00886317	0.842696
DMD-AS3	36.1177	4.31288	1.64926	2.61504	0.00892165	0.842696
AIDAP2	16.2814	6.12088	2.34106	2.61457	0.00893391	0.842696
C2CD6	71.9205	-3.25022	1.24792	-2.60451	0.00920068	0.845985
CLDN1	11384	-3.12601	1.20077	-2.60335	0.00923181	0.845985
ORC5	8.42105	6.58071	2.52804	2.60309	0.00923881	0.845985
IGHVII-49-1	796.731	-3.06502	1.17893	-2.59983	0.00932706	0.845985
HSD11B1L	8.74947	6.63456	2.55748	2.59417	0.00948185	0.845985
LINC01811	8.74947	6.63456	2.55748	2.59417	0.00948185	0.845985
LINC00501	10.3112	6.87082	2.65043	2.59234	0.0095325	0.845985
C8A	9.23842	6.71245	2.59096	2.59072	0.00957758	0.845985
CCNY-AS1	10.9606	6.95909	2.68685	2.59006	0.00959605	0.845985
EXOSC5	16.1144	5.19112	2.00443	2.58982	0.00960259	0.845985
DES	19005.9	5.41591	2.09217	2.58865	0.00963522	0.845985
RPL7P23	503.069	3.7138	1.43479	2.5884	0.00964219	0.845985
MIR4696	2021.92	3.69183	1.42661	2.58784	0.0096579	0.845985
AIM2	2533.42	4.00822	1.54898	2.58766	0.00966317	0.845985
LINC01170	11.8225	5.65095	2.18458	2.58674	0.0096888	0.845985
HMGB3	15.6976	6.06756	2.34577	2.58659	0.00969305	0.845985
NPY6R	283.687	5.52906	2.13814	2.58592	0.00971194	0.845985
ADAMTS12	1865.86	-4.46437	1.7266	-2.58565	0.00971965	0.845985
KLHL31	662.89	4.12681	1.59735	2.58353	0.00977951	0.847558
CXCL11	19755.4	5.18264	2.01339	2.57408	0.0100506	0.867348
FBXO16	17.3186	5.30199	2.06207	2.5712	0.0101347	0.868197
CDX1	22.8769	-4.97395	1.93532	-2.57009	0.0101672	0.868197
CARD17P	85.0255	3.42079	1.33196	2.56825	0.0102214	0.868197
LINC02281	10.6687	6.9201	2.69485	2.5679	0.0102317	0.868197
TRDN	8686.2	5.56904	2.17018	2.56617	0.0102829	0.868908
TAGLN3	44.5697	-5.22856	2.04396	-2.55806	0.0105258	0.872865
ASB18	14.29	5.01077	1.95993	2.55661	0.0105698	0.872865
KCNJ3	33.7825	4.21129	1.64743	2.55628	0.0105797	0.872865
COL3A1	137936	-4.04038	1.58146	-2.55484	0.0106238	0.872865
RN7SL326P	8.52326	6.59657	2.58312	2.55372	0.0106579	0.872865
SPRR2F	296.392	-4.39604	1.72148	-2.55364	0.0106603	0.872865
RPL38P2	15.0727	5.87045	2.2993	2.55315	0.0106753	0.872865
TPBGL-AS1	9.46984	-6.65088	2.60545	-2.55268	0.0106899	0.872865
CAP2	1773.05	2.9142	1.14243	2.55087	0.0107454	0.872865
CASP14	11.6101	7.0424	2.7613	2.55039	0.0107602	0.872865
GRM4	18.1133	-4.11969	1.61631	-2.54882	0.0108087	0.873309
HSP90AB7P	17.5137	7.63679	2.99803	2.54727	0.010857	0.873732
NBEAP6	140.554	-4.10539	1.61405	-2.54354	0.0109736	0.875197
KCTD14	32.7078	4.57549	1.80134	2.54004	0.0110839	0.875197
PRPF38AP2	466.479	3.11251	1.22554	2.53971	0.0110944	0.875197
FAM3B	23991.4	3.34014	1.31566	2.53875	0.0111248	0.875197
TRIM54	514.298	5.92529	2.33408	2.5386	0.0111296	0.875197
EPGN	4585.03	3.52692	1.3908	2.53589	0.011216	0.875197
RPP30	590.242	3.95939	1.56178	2.53518	0.0112388	0.875197
SPOCK3	187.171	4.43692	1.75194	2.53257	0.0113231	0.875197
MIR4307	11.4576	5.60826	2.21614	2.53065	0.0113853	0.875197
TRIM64C	8.65463	6.61825	2.61526	2.53063	0.0113858	0.875197
LINC02015	53.6006	4.82324	1.9063	2.53016	0.0114011	0.875197
ABHD2	27.6318	4.24994	1.68009	2.52959	0.0114197	0.875197
PLAC9	42.9766	-3.06149	1.21163	-2.52675	0.0115123	0.875197
RN7SL308P	11.9613	5.66735	2.24337	2.52627	0.0115281	0.875197
IL25	86.5258	5.41718	2.14476	2.52577	0.0115445	0.875197
ASB15-AS1	2628.03	6.1698	2.44336	2.52512	0.0115657	0.875197
LINC01081	9.07789	6.68691	2.65341	2.52012	0.0117316	0.877202
RNU6-137P	8.23136	6.54632	2.59777	2.51998	0.0117361	0.877202
CAGE1	62.4216	4.27269	1.69569	2.51974	0.0117443	0.877202
ZDHHC8	12.4502	5.72645	2.27321	2.51911	0.0117652	0.877202
FNDC8	817.858	5.8092	2.30795	2.51704	0.0118345	0.878267
LINC01789	9.43547	6.74264	2.6798	2.5161	0.0118661	0.878267
BLOC1S3	19796.9	5.52669	2.19971	2.51247	0.011989	0.88225
ASB9	210.976	4.37851	1.74308	2.51194	0.0120069	0.88225
IGKV1-13	8.46225	-6.48807	2.59258	-2.50255	0.0123302	0.898531
RPL35AP37	15.8347	7.49482	2.99786	2.50006	0.0124174	0.898531
HNRNPA1P26	14.1477	4.28252	1.71307	2.49991	0.0124226	0.898531
LINC01990	26.3109	4.9372	1.97898	2.49482	0.0126019	0.898531
CYCSP2	232.216	4.48761	1.80035	2.49263	0.0126801	0.898531
NANOG	14.7207	5.05902	2.02978	2.4924	0.0126885	0.898531
ENSAP1	16.4355	-7.44411	2.98795	-2.49138	0.0127248	0.898531
LINC02783	8.57001	-6.50666	2.61183	-2.49123	0.0127302	0.898531
DACT3-AS1	8.78599	6.63972	2.66555	2.49094	0.0127406	0.898531
VTRNA2-2P	7.61105	6.43487	2.58458	2.48972	0.0127845	0.898531
LINC02253	11.8007	5.64788	2.26961	2.48848	0.0128292	0.898531
CIBAR1P2	10.7344	6.92911	2.78509	2.48793	0.0128488	0.898531
LINC01946	10.7344	6.92911	2.78509	2.48793	0.0128488	0.898531
PRELID3BP8	10.7344	6.92911	2.78509	2.48793	0.0128488	0.898531
HJV	450.325	5.90857	2.37902	2.48361	0.0130057	0.906335
COL4A1	26786.6	-3.67267	1.47948	-2.48241	0.0130498	0.906335
PTK2	11.8664	5.6562	2.28237	2.47821	0.0132043	0.912604
RNU6-667P	38.9319	4.51279	1.82294	2.47555	0.0133029	0.912604
PYCARD	505.001	4.28798	1.73223	2.47541	0.0133083	0.912604
TMEM106A	398.232	2.98933	1.20801	2.47459	0.0133388	0.912604
HSPG2	7415	-3.00001	1.21332	-2.47257	0.0134145	0.912604
LINC01048	34567.5	-4.1174	1.66597	-2.47147	0.0134559	0.912604
FABP9	486.711	3.35965	1.35952	2.4712	0.013466	0.912604
SLC39A13	74.785	5.23285	2.12125	2.46687	0.0136301	0.912604
RPL36AP16	33.7297	4.09753	1.66106	2.46682	0.0136319	0.912604
ZFP36	740.062	-2.5884	1.04967	-2.46592	0.0136661	0.912604
IGHVIII-2-1	84.9151	-2.92058	1.18446	-2.46574	0.0136731	0.912604
ATCAY	13.852	4.97282	2.01726	2.46514	0.0136961	0.912604
RN7SKP250	15.2889	4.27481	1.73464	2.46438	0.0137251	0.912604
SLC15A4	18.8802	5.44024	2.20933	2.46239	0.0138013	0.913394
CDC42-AS1	8.4941	6.59093	2.67855	2.46063	0.0138692	0.913394
MS4A7	8.85168	6.6504	2.7028	2.46056	0.0138721	0.913394
OR7A15P	11.5745	5.61975	2.28748	2.45674	0.0140203	0.92017
TMEM109	969.697	-2.94431	1.20068	-2.45219	0.0141988	0.925291
GFRAL	12.713	5.75857	2.34885	2.45165	0.0142201	0.925291
BTF3P11	8.13652	6.52899	2.66456	2.45031	0.0142734	0.925291
C4BPA	11.516	-5.49324	2.24374	-2.44825	0.014355	0.925291
CLEC7A	131.847	3.95266	1.61479	2.44779	0.0143736	0.925291
TPX2	294.661	5.2398	2.14101	2.44735	0.0143911	0.925291
NME2P1	8.39497	-6.46785	2.64352	-2.44668	0.0144177	0.925291
CACFD1	131.772	-4.18029	1.71226	-2.44139	0.0146308	0.926041
MIR4733	7.71326	6.45233	2.64338	2.44094	0.0146492	0.926041
RNU6-1084P	731.75	-2.59755	1.06437	-2.44046	0.0146687	0.926041
TRBV10-1	7.65267	-6.34192	2.60307	-2.43633	0.0148373	0.926041
STAT6	11382.4	-2.61629	1.07412	-2.43575	0.014861	0.926041
IGHV3-6	24.291	4.21924	1.73252	2.43531	0.0148788	0.926041
MBNL3	854.127	-3.80329	1.56301	-2.43331	0.0149615	0.926041
LINC02917	64.6926	4.36619	1.79464	2.43291	0.0149781	0.926041
RNU6-50P	8.55978	6.60197	2.71539	2.43131	0.0150442	0.926041
RPL21P109	8.55978	6.60197	2.71539	2.43131	0.0150442	0.926041
PRCD	12.7283	4.84314	1.99306	2.43001	0.0150986	0.926041
MYL3	1302.02	5.67279	2.33452	2.42996	0.0151007	0.926041
MTND5P28	14.3695	5.94039	2.44542	2.42919	0.0151325	0.926041
MIR4752	15.0493	-7.31716	3.01494	-2.42697	0.0152256	0.926041
PCDHGB7	459.63	-2.64775	1.09099	-2.42692	0.0152276	0.926041
FEZF1	29.2994	-4.09179	1.68634	-2.42643	0.0152482	0.926041
AARSD1	85.0582	3.25441	1.34132	2.42627	0.0152551	0.926041
COX6CP7	618.664	-3.55109	1.46436	-2.42502	0.0153076	0.926041
VN1R93P	419.032	2.82024	1.16399	2.42291	0.0153968	0.926041
GADL1	23.8142	6.51408	2.68998	2.4216	0.0154521	0.926041
IGFBP1	15642.7	-3.52116	1.45521	-2.4197	0.0155335	0.926041
IL17REL	16.5283	-4.4791	1.85152	-2.41915	0.0155567	0.926041
CASP1P2	49.1613	4.34298	1.79552	2.41879	0.0155722	0.926041
CACUL1	20.9546	4.5922	1.89988	2.4171	0.0156446	0.926041
PCMTD1-DT	18.3923	4.81467	1.99295	2.41585	0.0156986	0.926041
LINC02920	21.3468	5.62932	2.33158	2.41438	0.0157619	0.926041
HLA-K	32.6036	-4.05539	1.67984	-2.41415	0.0157718	0.926041
UBR5-DT	11.7716	5.64543	2.33881	2.4138	0.0157872	0.926041
LARP4B-DT	12.1292	5.68975	2.35745	2.41352	0.0157993	0.926041
RNU6ATAC28P	7.15863	6.346	2.63033	2.41263	0.0158379	0.926041
MIR5693	82.9202	3.16965	1.31386	2.41247	0.015845	0.926041
ERLEC1P1	7.35568	6.38416	2.64923	2.40982	0.0159605	0.928826
FAUP2	7.09294	6.33308	2.62863	2.40928	0.0159842	0.928826
NT5C1A	296.537	4.24412	1.76753	2.40116	0.0163431	0.943419
ARHGAP29-AS1	8.26789	6.55186	2.72909	2.40075	0.0163615	0.943419
SPATA8-AS1	14.3028	7.34435	3.06008	2.40005	0.0163929	0.943419
RPL13AP7	17.7637	4.12157	1.71914	2.39746	0.0165093	0.943419
CNTNAP5-DT	7.91031	6.48813	2.70755	2.39631	0.016561	0.943419
CYP7A1	7.91031	6.48813	2.70755	2.39631	0.016561	0.943419
HNRNPA3P9	7.91031	6.48813	2.70755	2.39631	0.016561	0.943419
TRAV1-2	7.48705	6.40916	2.67692	2.39423	0.0166553	0.944379
TREM2	165.796	-3.38884	1.41599	-2.39326	0.0166992	0.944379
FBXO40	264.852	4.23729	1.7708	2.39286	0.0167176	0.944379
FRS2	41898.6	3.46932	1.45086	2.39121	0.0167929	0.946002
RPS15AP19	197.351	3.17018	1.32693	2.3891	0.0168895	0.948805
RNU2-32P	14.0809	-5.78383	2.42416	-2.38591	0.0170368	0.951989
R3HCC1	2782.17	-3.7852	1.58766	-2.38413	0.0171194	0.951989
EBF4	506.115	-3.68639	1.54732	-2.38243	0.0171988	0.951989
CGRRF1	20.3308	6.45678	2.71131	2.38142	0.017246	0.951989
LINC02118	7.55273	6.42154	2.69721	2.38081	0.0172748	0.951989
MIR1271	7.55273	6.42154	2.69721	2.38081	0.0172748	0.951989
RNU1-8P	7.55273	6.42154	2.69721	2.38081	0.0172748	0.951989
TPT1P6	11.3729	5.45544	2.2949	2.3772	0.0174447	0.953423
IGF2-AS	14.0593	-7.21911	3.0376	-2.37659	0.0174737	0.953423
NKD2	98.9008	-2.99406	1.26041	-2.37545	0.0175274	0.953423
PSG7	11.9645	-5.5527	2.3377	-2.37529	0.0175353	0.953423
RN7SL718P	1979.34	-3.14414	1.32369	-2.37528	0.0175358	0.953423
IGKV2-30	1363.26	-3.51661	1.48141	-2.37383	0.0176045	0.9545
CECR9	102.182	3.03597	1.28066	2.37063	0.017758	0.9545
H3P39	11.1403	4.47541	1.88846	2.36987	0.0177942	0.9545
ERMN	51.539	-3.09478	1.3061	-2.36947	0.0178136	0.9545
RNU6-1066P	7.97599	6.49996	2.7438	2.36896	0.017838	0.9545
RNU6-58P	7.97599	6.49996	2.7438	2.36896	0.017838	0.9545
LINC02766	15.8956	5.18447	2.1918	2.3654	0.0180107	0.961203
GAPDHP70	11.6001	4.53372	1.92072	2.36043	0.0182536	0.966934
FTH1P16	17.7783	5.35546	2.26952	2.35973	0.018288	0.966934
USP29	8.33357	6.56326	2.78211	2.35909	0.0183196	0.966934
MYBPH	1144.29	5.18777	2.1996	2.35851	0.0183485	0.966934
KLRF1	53.2481	3.24158	1.37531	2.35699	0.018424	0.966934
LCE3C	9.71108	-6.67815	2.83382	-2.35659	0.0184435	0.966934
PAX8-AS1	871.225	-2.54893	1.08169	-2.35642	0.0184518	0.966934
DIRC1	13.6632	-7.17794	3.04738	-2.35544	0.0185006	0.966989
MOS	11.2535	5.57995	2.37232	2.3521	0.0186676	0.972015
TDRD7	743.883	4.47342	1.9023	2.35159	0.0186935	0.972015
ADGRB2	99.4044	-3.38401	1.44039	-2.34937	0.0188052	0.972015
KIF21B	231.063	-2.75891	1.17432	-2.34936	0.0188058	0.972015
TICRR	159.445	-2.82535	1.20444	-2.34579	0.0189869	0.972015
TMOD4	783.411	4.74925	2.0257	2.3445	0.0190526	0.972015
UBQLN1-AS1	253.565	2.54553	1.08594	2.34408	0.0190743	0.972015
FHAD1-AS1	7.26084	6.36467	2.71529	2.34401	0.0190776	0.972015
PPP1R1A	94.9284	5.77732	2.4664	2.34242	0.0191594	0.972015
TTN	27362.7	4.42347	1.8896	2.34096	0.0192343	0.972015
PRR33	7760.17	4.91262	2.0991	2.34034	0.0192662	0.972015
CASQ1	2286.59	4.94568	2.11376	2.33975	0.0192965	0.972015
METTL5P4	4619.63	4.78423	2.04648	2.33778	0.0193985	0.972015
CYB5AP2	11.9686	5.67164	2.42637	2.3375	0.0194134	0.972015
PIGH	11.9686	5.67164	2.42637	2.3375	0.0194134	0.972015
GPR156	168.672	-4.78328	2.04763	-2.33601	0.0194908	0.972015
GSTM3P2	7.6841	6.44612	2.75963	2.33586	0.0194985	0.972015
LINC02742	7.6841	6.44612	2.75963	2.33586	0.0194985	0.972015
TNF	14.0456	-4.83836	2.07149	-2.33569	0.0195074	0.972015
ETNPPL	12.6678	7.17319	3.07427	2.3333	0.0196324	0.975846
RPL36P16	1369.38	-2.86083	1.2275	-2.33061	0.0197738	0.976731
NPSR1	13.4341	-4.77026	2.04769	-2.32958	0.0198284	0.976731
IGKV5-2	24.9996	-4.08374	1.7538	-2.32851	0.0198848	0.976731
TMEFF2	6.64052	6.2375	2.68027	2.32719	0.0199554	0.976731
RRM1	7.32652	6.37746	2.74165	2.32614	0.0200113	0.976731
SRRM1P3	7.32652	6.37746	2.74165	2.32614	0.0200113	0.976731
ST7-AS2	7.32652	6.37746	2.74165	2.32614	0.0200113	0.976731
GJD2	2032.7	4.91702	2.11463	2.32524	0.0200591	0.976731
CHORDC1	6.83757	6.27858	2.70176	2.32388	0.0201318	0.976731
LINC01821	6.83757	6.27858	2.70176	2.32388	0.0201318	0.976731
CIART	95.1439	-2.62182	1.12929	-2.32165	0.0202517	0.978158
MYOZ3	759.548	4.35096	1.87599	2.31929	0.0203793	0.978158
MLIP-AS1	13.2977	4.91437	2.12002	2.31808	0.0204449	0.978158
RPL12P47	16.1053	4.84695	2.09111	2.31788	0.0204558	0.978158
HSBP1P2	8.69115	6.62406	2.85924	2.31672	0.0205191	0.978158
ANAPC15P2	11.9622	4.75266	2.05448	2.31331	0.0207054	0.978158
NRSN2-AS1	1028.49	-3.01859	1.30513	-2.31286	0.0207302	0.978158
SEMA5A	3804.56	-3.31442	1.43351	-2.31209	0.0207726	0.978158
DYNLT2B	158.365	3.88696	1.68261	2.31007	0.0208842	0.978158
IGFL2-AS1	79.9684	-2.76761	1.19847	-2.30929	0.0209277	0.978158
PTK7	5407.16	-2.72493	1.1811	-2.30711	0.0210484	0.978158
SEPSECS-AS1	103.326	2.77905	1.20584	2.30467	0.0211851	0.978158
HNRNPABP1	2113.21	4.15626	1.80378	2.30419	0.0212118	0.978158
PARPBP	148.076	2.49005	1.08125	2.30293	0.0212827	0.978158
LINC03028	12.5515	7.15572	3.10753	2.3027	0.0212957	0.978158
ZNF335	923.36	-3.95389	1.71797	-2.3015	0.0213636	0.978158
WNT3A	184.668	-2.86669	1.2456	-2.30145	0.0213664	0.978158
CUL1P1	7.39221	6.3902	2.77672	2.30134	0.0213722	0.978158
TBC1D15	17.5658	3.6315	1.5782	2.30104	0.0213893	0.978158
ZIC1	61.9974	2.96551	1.28953	2.29968	0.0214661	0.978158
MIR643	6249.84	3.19327	1.389	2.29897	0.0215069	0.978158
DBNDD2	11.3849	5.59835	2.43711	2.29713	0.0216113	0.978158
DISP3	19.4339	-6.26643	2.72846	-2.29669	0.0216366	0.978158
CCDC141	60.8744	2.84106	1.23727	2.29622	0.0216632	0.978158
LINC01610	39.7946	3.80207	1.65592	2.29605	0.0216732	0.978158
PLCH2	1602.16	-2.65169	1.15617	-2.29352	0.0218184	0.978158
FTSJ1	938.424	-2.98779	1.30363	-2.29189	0.0219119	0.978158
TEP1	73.3888	4.90085	2.13862	2.29159	0.0219293	0.978158
PRB3	11.9892	7.09384	3.09576	2.29147	0.0219363	0.978158
SERPINA7	220.693	4.99248	2.17906	2.29111	0.0219571	0.978158
LINC02827	19.2359	-6.25152	2.73026	-2.28971	0.0220379	0.978158
HLF	7.03463	6.31878	2.76097	2.28861	0.0221021	0.978158
TRPV1	8.39926	6.57471	2.87281	2.2886	0.0221029	0.978158
CCDC200	109.964	-3.11686	1.36288	-2.28696	0.0221981	0.978158
SUMO2P16	6.3121	6.1666	2.69652	2.28687	0.0222035	0.978158
FAM153A	19.9812	3.28499	1.43669	2.2865	0.0222251	0.978158
ACTBP7	14.4361	5.04255	2.20669	2.28511	0.0223061	0.978158
DSTNP2	421.527	-2.88708	1.26435	-2.28345	0.0224038	0.978158
RN7SL200P	16.1829	5.02719	2.20234	2.28266	0.0224503	0.978158
IL17A	6.51982	-6.10664	2.67581	-2.28216	0.0224797	0.978158
TNNC1	6564.98	5.36206	2.35003	2.2817	0.022507	0.978158
SYPL2	655.185	4.45058	1.95099	2.28119	0.0225369	0.978158
H3P5	6.54568	6.2157	2.72483	2.28113	0.0225406	0.978158
MLXIPL	12.2907	4.79595	2.10292	2.28061	0.0225716	0.978158
MANSC1	37.1014	2.81881	1.23611	2.28039	0.0225843	0.978158
PKD2L2-DT	84.1645	2.51785	1.10526	2.27806	0.0227231	0.978158
RNU1-67P	16.027	5.2029	2.28417	2.2778	0.0227383	0.978158
RNU6-333P	33.0951	3.68124	1.61759	2.27575	0.022861	0.978158
RNU6-1167P	40.2427	3.83699	1.68613	2.27562	0.0228685	0.978158
ZBTB8B	6.61136	6.22977	2.73812	2.2752	0.022894	0.978158
CCN6	72.0974	-4.42944	1.94734	-2.27462	0.0229288	0.978158
ANK2-AS1	11.8674	4.74263	2.08533	2.27428	0.0229491	0.978158
CD79B	11.8674	4.74263	2.08533	2.27428	0.0229491	0.978158
NEU4	28.146	5.17496	2.27585	2.27385	0.0229747	0.978158
STYXL2	378.802	5.1646	2.27271	2.27244	0.0230597	0.978158
PGAM3P	17.2548	4.29918	1.89209	2.27219	0.0230753	0.978158
GNG10P1	3216.28	-4.05051	1.78697	-2.26669	0.0234092	0.978158
RNA5SP367	20346.7	5.69728	2.51409	2.26614	0.0234428	0.978158
LINC02537	7.10031	6.33202	2.79521	2.26531	0.0234936	0.978158
SMC2	7.10031	6.33202	2.79521	2.26531	0.0234936	0.978158
LDLRAD3	6.67705	6.24374	2.75628	2.26527	0.0234958	0.978158
CCNB3P1	7.45789	6.4029	2.82873	2.26352	0.0236035	0.978158
LINC02822	7.45789	6.4029	2.82873	2.26352	0.0236035	0.978158
SNUPN	7.45789	6.4029	2.82873	2.26352	0.0236035	0.978158
ATP1A2	2753.43	4.56504	2.01716	2.26311	0.0236292	0.978158
GLIPR1L2	71.3301	-2.66702	1.17848	-2.2631	0.0236297	0.978158
COL9A1	15.4074	3.60507	1.59303	2.26303	0.023634	0.978158
RN7SL401P	12.0791	-7.00039	3.09412	-2.26249	0.0236674	0.978158
YES1P1	580.626	3.98273	1.76038	2.26243	0.0236711	0.978158
EMILIN1	650.246	-3.04162	1.34443	-2.2624	0.0236729	0.978158
SUMF2	278.434	4.94312	2.18492	2.26238	0.0236737	0.978158
IGKV1D-17	18.4961	4.07649	1.80216	2.262	0.0236971	0.978158
RPL21P16	63.5348	-5.49579	2.43007	-2.26157	0.0237238	0.978158
CTU2	2094.07	-2.25624	0.998274	-2.26014	0.0238128	0.978158
PCSK4	228.992	-2.33315	1.03239	-2.25996	0.0238238	0.978158
CUX2	8.10736	6.52361	2.88733	2.25939	0.0238592	0.978158
RPLP0P9	453.504	3.35084	1.48324	2.25913	0.0238752	0.978158
LINC02944	6.18074	6.13725	2.72152	2.25508	0.024128	0.985338
TKTL1	47324.2	-2.64839	1.17457	-2.25477	0.0241476	0.985338
TRIM46	18.8598	-3.68254	1.63845	-2.24757	0.0246035	0.990448
KBTBD6	42.6711	3.53181	1.57183	2.24694	0.0246435	0.990448
TIMM29	11.4104	4.50623	2.00601	2.24637	0.0246804	0.990448
ZNF74	109.538	-2.90196	1.2937	-2.24314	0.0248877	0.990448
IGHV3-71	100.384	-2.8061	1.25125	-2.24263	0.0249208	0.990448
KIF12	2688.71	-2.72841	1.21666	-2.24254	0.0249267	0.990448
P2RY6	961.13	-2.64172	1.1784	-2.24178	0.0249753	0.990448
NEB	21149	4.60181	2.0532	2.24129	0.0250072	0.990448
HSPE1	2297.72	2.63386	1.17571	2.24024	0.0250755	0.990448
ERAP2	4739.82	-3.20685	1.43152	-2.24017	0.0250801	0.990448
SLC6A2	8.68475	5.19904	2.32272	2.23834	0.0251987	0.990448
HOXA9	47.4438	4.00183	1.78834	2.23774	0.0252383	0.990448
ACSL3P1	6.25379	6.14995	2.75009	2.23627	0.0253341	0.990448
LINC00924	9.79401	5.37612	2.4041	2.23623	0.0253368	0.990448
RBM24	532.593	4.11733	1.84136	2.23602	0.0253502	0.990448
MDM4P1	17.5175	4.32438	1.93396	2.23602	0.0253504	0.990448
ASIP	26.9969	4.9886	2.23182	2.23521	0.0254034	0.990448
SNX5	28.4157	-4.28514	1.91735	-2.23493	0.0254219	0.990448
HTRA3	913.721	-3.24088	1.45062	-2.23413	0.0254747	0.990448
GMPSP1	44.2575	3.85018	1.72339	2.23408	0.0254778	0.990448
AHCTF1P1	108.445	2.95346	1.32226	2.23364	0.0255065	0.990448
RPL21P98	10.5092	5.48091	2.45464	2.23288	0.0255567	0.990448
KRTAP11-1	6.05673	6.10507	2.73566	2.23166	0.0256375	0.990448
LLPHP3	34.0319	3.67563	1.64742	2.23115	0.0256714	0.990448
TEAD1	7.81547	6.47063	2.9029	2.22902	0.0258125	0.990448
WWOX	7.81547	6.47063	2.9029	2.22902	0.0258125	0.990448
C18orf63	7.16599	6.34523	2.8468	2.2289	0.0258204	0.990448
KAT7P1	7.16599	6.34523	2.8468	2.2289	0.0258204	0.990448
LINC01516	6.80842	6.27141	2.81527	2.22764	0.0259046	0.990448
SERPINA11	17.9327	6.09618	2.73726	2.22711	0.02594	0.990448
TMEM256-PLSCR3	854.207	-2.57457	1.15703	-2.22515	0.0260714	0.990448
ZSWIM9	11.2836	4.66822	2.09796	2.22513	0.0260726	0.990448
RPSAP12	28535	3.41258	1.53389	2.22479	0.0260956	0.990448
DKK3	9.98433	-5.28711	2.3771	-2.22418	0.0261361	0.990448
PI15	6.38515	6.17925	2.77962	2.22306	0.0262119	0.990448
ZBED5	123.582	2.85954	1.28643	2.22284	0.0262263	0.990448
RNU6-567P	68.9454	3.21765	1.44772	2.22256	0.0262454	0.990448
RASD2	20603.1	5.31678	2.39253	2.22224	0.0262669	0.990448
FTLP6	1642.45	-2.43081	1.09402	-2.22191	0.0262897	0.990448
SLC35F3	430.945	-2.9054	1.30775	-2.22167	0.0263053	0.990448
ASTN2-AS1	9.01317	5.25326	2.36461	2.22162	0.026309	0.990448
IGHVII-28-1	455.939	-2.39973	1.08028	-2.2214	0.026324	0.990448
FGGY-DT	56.795	2.64405	1.19149	2.21912	0.0264787	0.990542
PFKFB4	510.167	-2.45255	1.10525	-2.21899	0.0264871	0.990542
LINC02831	11.3493	4.67748	2.10817	2.21874	0.0265047	0.990542
TNN	82.1292	-3.19311	1.44068	-2.21639	0.0266646	0.990542
IGHV3-57	610.992	-2.74048	1.23676	-2.21585	0.0267017	0.990542
MIR1-1	10.8581	6.95102	3.138	2.21511	0.0267526	0.990542
RPSAP4	9.8597	5.38647	2.43203	2.2148	0.0267735	0.990542
LINC02391	16.7467	3.40086	1.5358	2.21439	0.0268021	0.990542
KRT34	18.771	-4.68754	2.11813	-2.21305	0.026894	0.990542
PDLIM3	4944.05	3.61538	1.63408	2.21248	0.0269333	0.990542
LINC01415	11.415	4.68681	2.11997	2.21079	0.0270501	0.990542
LINC01823	9.50212	5.33167	2.4119	2.21056	0.0270661	0.990542
ARL6IP1P1	10.2173	5.43954	2.4612	2.21012	0.027097	0.990542
ARL2BPP1	6.45084	6.19375	2.80349	2.2093	0.0271537	0.990542
GTF3C1	6.45084	6.19375	2.80349	2.2093	0.0271537	0.990542
RNA5SP209	6.45084	6.19375	2.80349	2.2093	0.0271537	0.990542
RNU6ATAC9P	11.092	6.9772	3.1583	2.20916	0.0271633	0.990542
HS3ST6	680.286	3.48158	1.57686	2.20792	0.0272496	0.990542
PRDM6-AS1	11.1981	-5.44715	2.46717	-2.20785	0.0272546	0.990542
SLC6A17	59.0931	-3.82765	1.73511	-2.206	0.0273843	0.991621
DENND4C	11.8081	5.65476	2.56429	2.20519	0.0274407	0.991621
CEACAMP9	57.9903	-5.36114	2.43173	-2.20466	0.0274777	0.991621
PYCR1	102.517	5.46053	2.47877	2.20292	0.0276005	0.991621
OR11G1P	11.4807	4.69623	2.13354	2.20115	0.0277257	0.991621
NELFB	632.629	-2.79463	1.26965	-2.2011	0.0277289	0.991621
TNS2	4354.93	-2.35801	1.07136	-2.20094	0.0277402	0.991621
POLR3G	1363.06	2.90722	1.32251	2.19825	0.0279311	0.991621
TPM3P3	7.52357	6.41564	2.91945	2.19755	0.0279809	0.991621
ADAMTS2	2819.93	-3.57471	1.62689	-2.19726	0.0280017	0.991621
GPR50-AS1	516.466	10.319	4.69698	2.19694	0.0280248	0.991621
POLM	5944.78	-2.97396	1.35381	-2.19674	0.0280391	0.991621
SLC9A3-AS1	273.581	-2.77789	1.2651	-2.19579	0.0281073	0.991621
CCR10	218.182	-2.84378	1.29561	-2.19494	0.028168	0.991621
PRG4	109.55	3.15828	1.43896	2.19483	0.0281759	0.991621
NDUFAF4P2	123.32	-2.48	1.13056	-2.1936	0.028264	0.991621
IGHVII-60-1	6.8741	6.28517	2.86619	2.19286	0.0283173	0.991621
RPL5P24	6.8741	6.28517	2.86619	2.19286	0.0283173	0.991621
CMKLR2-AS	10.5749	5.49113	2.50485	2.1922	0.0283651	0.991621
SIGLEC1	753.282	-2.72069	1.24113	-2.19211	0.0283719	0.991621
SH3TC1	852.562	-2.29132	1.04597	-2.19062	0.0284796	0.991621
RNU6-77P	714.879	3.26745	1.49172	2.19038	0.0284964	0.991621
IDI1	5.96189	6.08108	2.77787	2.18912	0.0285883	0.991621
RNU6-636P	5.96189	6.08108	2.77787	2.18912	0.0285883	0.991621
RPL15P22	5.89621	6.06554	2.77091	2.18901	0.0285961	0.991621
SNHG16	25.4822	-2.97977	1.36189	-2.18796	0.0286725	0.991621
IFIH1	15467	3.19235	1.46019	2.18625	0.0287971	0.991621
BMS1P8	6.02758	6.09649	2.78898	2.18592	0.0288217	0.991621
PPME1	6.02758	6.09649	2.78898	2.18592	0.0288217	0.991621
QRFPR	6.02758	6.09649	2.78898	2.18592	0.0288217	0.991621
SNTB1-AS1	6.30474	6.16823	2.8225	2.18538	0.0288609	0.991621
HSPE1P8	14.2756	5.03231	2.30304	2.18507	0.0288835	0.991621
RNU6-1157P	5.96077	-5.97958	2.73738	-2.18442	0.0289316	0.991621
UBE2D3P2	9.21022	5.2858	2.42	2.18421	0.0289467	0.991621
MFSD3	259.625	-2.37651	1.08974	-2.1808	0.0291981	0.996923
CIZ1	392.329	-3.0158	1.38297	-2.18068	0.0292073	0.996923
RDH12	5.76484	6.03401	2.76775	2.18011	0.029249	0.996923
PROP1	6.09326	6.11177	2.80519	2.17874	0.0293513	0.997059
RNU6-777P	6.09326	6.11177	2.80519	2.17874	0.0293513	0.997059
NTMT2	17.9789	-4.62328	2.12345	-2.17725	0.029462	0.998716
RGS7	21.0522	3.24507	1.49078	2.17676	0.0294986	0.998716
CYP2C18	9.05675	5.26926	2.42154	2.17599	0.0295557	0.998984
ACTN2	7435.5	4.44885	2.04652	2.17386	0.0297156	0.999979
RN7SL834P	8.52819	-5.0487	2.32374	-2.17267	0.0298055	0.999979
LBP	23.7159	3.95724	1.82168	2.1723	0.0298329	0.999979
TRDN-AS1	11.0353	4.64434	2.14369	2.16652	0.0302717	0.999979
HSPE1P20	6.15894	6.12693	2.82813	2.16643	0.0302786	0.999979
RPL35AP28	6.15894	6.12693	2.82813	2.16643	0.0302786	0.999979
YWHAEP5	6.15894	6.12693	2.82813	2.16643	0.0302786	0.999979
RNF126	1111.96	-3.16491	1.46121	-2.16596	0.0303145	0.999979
SNORA68	113.137	3.68751	1.70261	2.16579	0.0303269	0.999979
APOOP5	7.23168	6.35847	2.93753	2.16456	0.0304212	0.999979
SIGLEC7	7.23168	6.35847	2.93753	2.16456	0.0304212	0.999979
BCL6-AS1	13.3922	-4.16739	1.92565	-2.16415	0.030453	0.999979
DDX50P2	9.63348	5.35308	2.47562	2.16232	0.0305938	0.999979
RNU2-51P	22.0957	3.32021	1.53647	2.16093	0.0307007	0.999979
MTHFD2L	632.842	2.60419	1.20668	2.15815	0.0309159	0.999979
PGAM1P7	21.7637	4.13317	1.91568	2.15754	0.0309634	0.999979
LINC01611	7.90391	5.06195	2.34808	2.15578	0.0311008	0.999979
GBP1P1	611.225	3.04164	1.41115	2.15543	0.0311283	0.999979
LINC01653	6.58221	6.2225	2.88752	2.15497	0.0311646	0.999979
PCAT5	6.58221	6.2225	2.88752	2.15497	0.0311646	0.999979
PRKDC	6.58221	6.2225	2.88752	2.15497	0.0311646	0.999979
SERPINB4	20082.5	3.85998	1.79458	2.15091	0.0314835	0.999979
HERC6	8702.21	2.4813	1.15442	2.14939	0.0316037	0.999979
RAI14-DT	5.76275	-5.9306	2.76042	-2.14844	0.0316789	0.999979
PLXNA1	4923.64	-2.57601	1.19989	-2.14687	0.0318036	0.999979
HSPB1	10.9324	5.54172	2.58153	2.14668	0.0318186	0.999979
F11-AS1	6.22463	6.14199	2.86142	2.14648	0.0318345	0.999979
RN7SKP290	6.22463	6.14199	2.86142	2.14648	0.0318345	0.999979
MKLN1	87.2953	3.19956	1.49105	2.14584	0.0318855	0.999979
CYP11B2	80.9957	3.15565	1.47233	2.1433	0.032089	0.999979
ALG8	34.9725	3.23516	1.51082	2.14132	0.0322482	0.999979
WDR89	10.4736	4.55884	2.12958	2.14072	0.0322967	0.999979
NMI	6312.53	2.8653	1.33877	2.14025	0.0323344	0.999979
RCCD1-AS1	71.7165	3.52885	1.64928	2.13963	0.0323847	0.999979
JAM2	5.67	6.00877	2.80851	2.13948	0.0323966	0.999979
TIMM50	5.67	6.00877	2.80851	2.13948	0.0323966	0.999979
RGPD8	106.681	-2.49037	1.16411	-2.13928	0.0324129	0.999979
UBE2L5	11.7434	4.73532	2.21431	2.13851	0.0324757	0.999979
JKAMPP1	5.73568	6.02494	2.8183	2.13779	0.0325335	0.999979
CXCL5	1828.85	-2.82512	1.32187	-2.13721	0.0325807	0.999979
CXCL10	30030.2	3.8079	1.78205	2.13681	0.032613	0.999979
CYP3A51P	13.9863	3.6521	1.71167	2.13365	0.0328714	0.999979
RN7SKP90	824.144	2.72476	1.27713	2.13351	0.0328833	0.999979
DLGAP1-AS3	5.53863	5.97595	2.80167	2.13299	0.0329252	0.999979
SNORD58B	36.3023	-3.74222	1.75495	-2.13238	0.0329759	0.999979
LINC01049	5.80136	6.04097	2.83331	2.13213	0.0329963	0.999979
OR7E162P	6.93978	6.29895	2.95689	2.13026	0.0331502	0.999979
GPR153	799.137	-2.36375	1.1112	-2.12721	0.0334025	0.999979
GYS2	657.062	3.34335	1.57241	2.12626	0.0334818	0.999979
ANKRD33B	1273.5	-2.68415	1.26243	-2.12619	0.0334879	0.999979
MAFA-AS1	71.9013	4.45166	2.09523	2.12467	0.0336144	0.999979
CHN2	12.6993	3.60503	1.69727	2.12401	0.0336691	0.999979
LHFPL4	9.92441	6.81657	3.20941	2.12393	0.0336759	0.999979
NPM1P10	9.92441	6.81657	3.20941	2.12393	0.0336759	0.999979
OR7A2P	9.92441	6.81657	3.20941	2.12393	0.0336759	0.999979
MST1R	582.444	-2.19363	1.03307	-2.12341	0.0337199	0.999979
SSC4D	80.611	-2.45429	1.15601	-2.12306	0.0337488	0.999979
CDRT15P9	78.735	-3.61942	1.70549	-2.12222	0.0338197	0.999979
AGT	205.981	3.17967	1.49926	2.12082	0.0339368	0.999979
FABP3	697.554	3.35393	1.58222	2.11976	0.0340266	0.999979
KIAA2012-AS1	10.0503	4.49684	2.12144	2.11971	0.0340306	0.999979
RNA5SP378	80.2239	-2.42353	1.14351	-2.11938	0.0340588	0.999979
MRPL15P1	1347.65	-2.49488	1.17903	-2.11604	0.0343416	0.999979
HNRNPUL1	2473.41	-2.27359	1.07574	-2.11351	0.0345573	0.999979
IGHV1OR15-4	15.7587	5.89855	2.79321	2.11175	0.034708	0.999979
MIR133B	9.50084	6.75857	3.20148	2.11108	0.0347656	0.999979
E2F6P4	20941.9	3.71657	1.7606	2.11097	0.0347748	0.999979
TSPAN9-IT1	1697.65	2.81784	1.33701	2.10758	0.0350678	0.999979
EFHB	22.5335	2.97456	1.41265	2.10567	0.0352334	0.999979
NAP1L1P3	10.3486	5.46113	2.59462	2.10479	0.0353095	0.999979
MRGPRX2	5002.65	4.94253	2.34823	2.10478	0.0353101	0.999979
MAEL	10.7363	4.59929	2.18595	2.10402	0.0353767	0.999979
RAD21	26.6524	2.89524	1.37627	2.10368	0.0354062	0.999979
H3P35	9.63252	6.77346	3.22384	2.10105	0.0356362	0.999979
KRT18P33	9.63252	6.77346	3.22384	2.10105	0.0356362	0.999979
FAM86DP	177.064	2.69504	1.2828	2.1009	0.0356497	0.999979
MIR219A2HG	1716.23	-2.6326	1.25315	-2.10078	0.0356599	0.999979
LINC01340	7.58286	4.99983	2.38033	2.10048	0.0356868	0.999979
CNMD	5.8005	-5.93456	2.82538	-2.10045	0.0356897	0.999979
SGCA	101449	-3.63185	1.72988	-2.09948	0.035775	0.999979
UQCR11	9.40727	5.31915	2.53384	2.09925	0.0357953	0.999979
ATP5F1B	42180.1	2.80162	1.335	2.09859	0.0358533	0.999979
KIF6	66.3165	2.86537	1.36697	2.09616	0.0360683	0.999979
TMEM98	18.5837	-4.24716	2.02742	-2.09485	0.0361839	0.999979
PPP1R3D	197.763	-4.48721	2.14238	-2.0945	0.0362159	0.999979
FAM9A	6.64789	6.23687	2.97814	2.09422	0.0362405	0.999979
PAK5	6.64789	6.23687	2.97814	2.09422	0.0362405	0.999979
PRKCB	6.64789	6.23687	2.97814	2.09422	0.0362405	0.999979
RNF138P2	6.64789	6.23687	2.97814	2.09422	0.0362405	0.999979
KRT73	1199.93	4.13843	1.977	2.09328	0.0363238	0.999979
ATP5IF1	4305.91	2.58092	1.23335	2.09261	0.0363843	0.999979
LINC01050	12458.1	3.33132	1.59217	2.09232	0.03641	0.999979
TNFSF9	7.91128	5.0616	2.4216	2.09019	0.0366007	0.999979
SMYD1	1443.02	5.05794	2.42078	2.08939	0.0366729	0.999979
TMT1B	15.6509	3.54131	1.69491	2.08938	0.0366739	0.999979
PPIAP2	386.386	-2.3234	1.11208	-2.08924	0.0366861	0.999979
AK6	1526.9	2.51547	1.20443	2.08851	0.0367519	0.999979
RNA5SP480	5.27589	5.90815	2.82893	2.08848	0.0367545	0.999979
EEF1DP3	5.44379	5.94967	2.85072	2.08708	0.0368812	0.999979
ATP6V1E1P2	9.5614	4.42266	2.11916	2.08698	0.0368898	0.999979
PIN1	855.627	-2.21046	1.0593	-2.08672	0.0369132	0.999979
KCNK17	5.52973	-5.86726	2.81175	-2.0867	0.0369155	0.999979
ECM1	13995.8	-3.08954	1.48153	-2.08537	0.0370361	0.999979
OPN4	1702.33	4.29642	2.06097	2.08466	0.0371	0.999979
RNU6-306P	8.7578	5.21282	2.50109	2.08422	0.0371404	0.999979
HAUS7	4065.67	-2.68464	1.28867	-2.08326	0.0372274	0.999979
EDDM13	5.50947	5.96654	2.86435	2.08303	0.0372481	0.999979
SUCLA2-AS1	5.50947	5.96654	2.86435	2.08303	0.0372481	0.999979
BICRA-AS1	4891.78	-2.36903	1.13735	-2.08295	0.0372561	0.999979
RPL19P4	82.4934	3.23557	1.55479	2.08103	0.037431	0.999979
LMNTD1	7.97696	5.07391	2.4382	2.08101	0.0374331	0.999979
MYADM	8.40022	5.15076	2.47539	2.08079	0.0374534	0.999979
OPRPN	13233	5.17275	2.48681	2.08008	0.0375183	0.999979
TECRL	23.8937	5.235	2.51691	2.07994	0.0375314	0.999979
RPS21	6.62484	-6.13643	2.9504	-2.07986	0.037538	0.999979
LINC00973	9.50485	-6.6551	3.20227	-2.07825	0.0376867	0.999979
SNORD77B	9.34062	6.72902	3.23959	2.07712	0.0377901	0.999979
CKS2	5.43947	-5.84419	2.81417	-2.0767	0.037829	0.999979
LINC02967	6178.95	-2.62052	1.26187	-2.0767	0.0378296	0.999979
DCAF10	11.4469	4.50828	2.1712	2.0764	0.0378574	0.999979
LINC01958	13.6471	4.09011	1.97046	2.07572	0.0379203	0.999979
FLYWCH1-AS1	129.543	-2.86953	1.38289	-2.07503	0.0379842	0.999979
RNU6-1266P	10.4315	-4.38688	2.11414	-2.07502	0.0379851	0.999979
R3HDM4	454.35	-2.15203	1.0375	-2.07425	0.038056	0.999979
SLC36A2	121.662	4.12745	1.9899	2.0742	0.0380608	0.999979
NPAP1	5.57515	5.98325	2.88498	2.07393	0.0380855	0.999979
NSG2	5.57515	5.98325	2.88498	2.07393	0.0380855	0.999979
RPL12P46	5.57515	5.98325	2.88498	2.07393	0.0380855	0.999979
OLA1P3	5.99842	6.08837	2.93611	2.07362	0.0381144	0.999979
RNA5SP470	5.99842	6.08837	2.93611	2.07362	0.0381144	0.999979
RNU6-867P	5.99842	6.08837	2.93611	2.07362	0.0381144	0.999979
SNORD124	234.744	-2.39638	1.15575	-2.07345	0.0381304	0.999979
NONO	74.7985	3.50657	1.6932	2.07097	0.0383612	0.999979
LINC02626	8.22774	4.96539	2.39832	2.07036	0.0384184	0.999979
NRXN1-DT	10.8677	4.62044	2.23208	2.07002	0.0384503	0.999979
FAM20A	8.6446	4.08986	1.97734	2.06836	0.0386062	0.999979
FHP1	33.0177	2.59603	1.25537	2.06794	0.0386453	0.999979
NID1	4615.32	-3.06866	1.48493	-2.06653	0.0387784	0.999979
TMSB10P1	23.6275	4.18894	2.02736	2.06621	0.0388088	0.999979
RNY1P10	14.9222	3.22004	1.55987	2.0643	0.0389894	0.999979
TCERG1P2	1966.83	-2.29611	1.11237	-2.06415	0.0390032	0.999979
MARK3	1577.54	-2.76044	1.33786	-2.06333	0.0390814	0.999979
RAMP1	217.011	2.8043	1.36052	2.0612	0.0392835	0.999979
NT5C3A	7714.2	2.6153	1.2693	2.06042	0.0393579	0.999979
ARCN1	1551.57	-2.41265	1.1711	-2.06016	0.0393829	0.999979
RNU6-1041P	12.2323	4.80394	2.33302	2.05911	0.0394838	0.999979
RNU2-26P	9.27544	-5.07245	2.46479	-2.05797	0.0395932	0.999979
ANKRD44-DT	5.64084	5.99984	2.91577	2.05772	0.0396167	0.999979
SCUBE1-AS2	5.64084	5.99984	2.91577	2.05772	0.0396167	0.999979
DEFB129	6.356	6.17201	3.00092	2.05671	0.0397146	0.999979
RPL23AP19	6.356	6.17201	3.00092	2.05671	0.0397146	0.999979
TRMT61A-DT	6.356	6.17201	3.00092	2.05671	0.0397146	0.999979
ZNF25-DT	6.356	6.17201	3.00092	2.05671	0.0397146	0.999979
IGFBP2	5504.32	-2.70346	1.31469	-2.05635	0.0397487	0.999979
COL6A3	41784.9	-3.07423	1.49585	-2.05518	0.0398618	0.999979
CHORDC1P1	22.0109	3.74463	1.82205	2.05517	0.0398625	0.999979
CCM2	78.7175	-2.44864	1.19164	-2.05485	0.0398935	0.999979
NDUFAF2P1	39.4397	3.3555	1.6331	2.05468	0.0399098	0.999979
DAAM2-AS1	11.0746	-3.69383	1.79812	-2.05427	0.0399491	0.999979
ACTN4	31.0365	-2.89284	1.40912	-2.05294	0.0400779	0.999979
CELSR2	5928.96	-2.20389	1.07371	-2.0526	0.0401115	0.999979
KIAA0753	47.2074	-2.41108	1.17518	-2.05167	0.0402021	0.999979
JUP	1448	-2.83451	1.38232	-2.05055	0.0403104	0.999979
RN7SL591P	229.362	-2.6127	1.27415	-2.05055	0.0403108	0.999979
LINC02816	5.50949	-5.86951	2.86307	-2.05008	0.040357	0.999979
NPM1P40	8.78237	5.05627	2.46666	2.04985	0.0403793	0.999979
ZNF841	1854.78	2.81357	1.37265	2.04974	0.0403895	0.999979
EOGT-DT	64.1332	2.8213	1.37649	2.04963	0.040401	0.999979
RN7SKP69	26692.2	-2.35054	1.14728	-2.04879	0.0404823	0.999979
USP38-DT	26.5987	2.93329	1.43388	2.0457	0.0407856	0.999979
CD40	47.1404	-3.47617	1.69959	-2.04529	0.0408261	0.999979
CORO2A	2254.34	-2.22019	1.08576	-2.04482	0.0408723	0.999979
CIAO2AP2	226.418	3.51465	1.72212	2.04088	0.0412627	0.999979
OSBPL10-AS1	16.3509	3.89065	1.90682	2.04038	0.0413124	0.999979
NUP210L	18.1433	2.96147	1.45256	2.0388	0.0414704	0.999979
AMH	263.444	3.21333	1.57613	2.03875	0.0414745	0.999979
CXCR5	2388.05	-2.20066	1.08025	-2.03717	0.0416327	0.999979
RPL7P61	9.47296	5.33112	2.61762	2.03663	0.041687	0.999979
TLCD1	9.47296	5.33112	2.61762	2.03663	0.041687	0.999979
SYNPO2	9747.4	3.33081	1.63765	2.03389	0.0419623	0.999979
DPPA4P3	173.854	2.94847	1.44991	2.03355	0.0419968	0.999979
LINC01428	5.15189	5.87027	2.88674	2.03353	0.0419988	0.999979
PCBP2P2	5.15189	5.87027	2.88674	2.03353	0.0419988	0.999979
LINC01790	8.596	6.61434	3.25448	2.03238	0.0421154	0.999979
PMCHL2	5.21758	5.88806	2.89876	2.03123	0.0422315	0.999979
RNA5SP72	5.21758	5.88806	2.89876	2.03123	0.0422315	0.999979
RPL12P44	5.21758	5.88806	2.89876	2.03123	0.0422315	0.999979
RSU1P3	5.21758	5.88806	2.89876	2.03123	0.0422315	0.999979
LINC02790	5.70652	6.01634	2.96393	2.02985	0.042372	0.999979
OLFM1	5.70652	6.01634	2.96393	2.02985	0.042372	0.999979
RNU6-1165P	5.70652	6.01634	2.96393	2.02985	0.042372	0.999979
SST	5.70652	6.01634	2.96393	2.02985	0.042372	0.999979
SHD	6.22881	-6.04765	2.98217	-2.02794	0.0425667	0.999979
FMN2	10.0467	3.75639	1.85265	2.02757	0.0426041	0.999979
DCX	8.75684	6.63581	3.27353	2.02711	0.0426512	0.999979
HIF1AN	8.75684	6.63581	3.27353	2.02711	0.0426512	0.999979
CYP4F24P	13.3316	3.78864	1.86945	2.0266	0.0427029	0.999979
LINC01873	75.2346	-3.93343	1.94276	-2.02466	0.0429021	0.999979
LINC03021	5.28326	5.90568	2.91796	2.02391	0.0429796	0.999979
SH3GL1P3	5.28326	5.90568	2.91796	2.02391	0.0429796	0.999979
LINC02223	10.6415	4.59125	2.26931	2.0232	0.043053	0.999979
SLC7A14	9.74746	3.71291	1.83524	2.02312	0.0430609	0.999979
MIR662	220.875	-2.07465	1.02601	-2.02204	0.0431719	0.999979
DHRS7C	10.2839	4.53846	2.24581	2.02085	0.0432952	0.999979
PRIM1	11.4479	3.95716	1.95821	2.0208	0.0433001	0.999979
ARSI	441.999	-2.32387	1.15049	-2.0199	0.0433941	0.999979
CPSF6	12.8653	4.49807	2.22977	2.01728	0.0436663	0.999979
GRB14	134.6	4.23786	2.10088	2.01718	0.0436767	0.999979
OR11H6	6.0641	6.10409	3.02631	2.01701	0.0436944	0.999979
TWSG1-DT	6.0641	6.10409	3.02631	2.01701	0.0436944	0.999979
LINC03067	27.3567	-3.79399	1.88155	-2.01642	0.0437562	0.999979
PDGFRB	4609.5	-2.8503	1.41382	-2.01603	0.043797	0.999979
TMEM182	845.112	2.70231	1.34051	2.01588	0.0438125	0.999979
SCGB1A1	177379	-2.10284	1.04364	-2.0149	0.0439147	0.999979
PRKG1-AS1	713.072	-2.82578	1.403	-2.0141	0.0439985	0.999979
TMEM200A	590.874	2.8543	1.41721	2.01403	0.0440066	0.999979
LINC00366	181.474	4.40729	2.18904	2.01335	0.0440783	0.999979
ACTR3P2	4529.97	-2.49429	1.24001	-2.0115	0.0442723	0.999979
LINC01725	38.0765	2.50624	1.24649	2.01064	0.0443638	0.999979
AMPD1	565.455	3.93853	1.95908	2.0104	0.0443887	0.999979
MESP1	13.997	-3.80552	1.89298	-2.01033	0.0443961	0.999979
ASH1L-IT1	5.34894	5.92316	2.94748	2.00957	0.0444769	0.999979
DKKL1	5.34894	5.92316	2.94748	2.00957	0.0444769	0.999979
LINC02048	5.34894	5.92316	2.94748	2.00957	0.0444769	0.999979
LINC02207	5.34894	5.92316	2.94748	2.00957	0.0444769	0.999979
NLRP6	345.725	-2.3883	1.18861	-2.00932	0.0445033	0.999979
COL8A2	957.46	-3.04146	1.51368	-2.00932	0.0445037	0.999979
CASP8	5885.41	2.95781	1.47211	2.00923	0.0445127	0.999979
HORMAD2	14.5658	3.60696	1.79591	2.00842	0.0445983	0.999979
TSPAN14-AS1	8.1329	4.94215	2.46075	2.00839	0.0446017	0.999979
LAMB3	31011.5	-2.81807	1.40473	-2.00614	0.0448416	0.999979
IBA57-DT	5.09595	-5.75508	2.8716	-2.00414	0.0450556	0.999979
TBC1D3E	5.09595	-5.75508	2.8716	-2.00414	0.0450556	0.999979
LINC00941	730.376	-2.64891	1.32217	-2.00346	0.0451275	0.999979
TOP2A	63.1911	2.98497	1.49164	2.00114	0.0453776	0.999979
LINC01609	8.46494	6.58685	3.29225	2.00071	0.0454233	0.999979
NCCRP1	8.46494	6.58685	3.29225	2.00071	0.0454233	0.999979
RNU6-1228P	8.46494	6.58685	3.29225	2.00071	0.0454233	0.999979
RPL7P11	8.46494	6.58685	3.29225	2.00071	0.0454233	0.999979
MT-TN	245.724	2.63498	1.31737	2.00019	0.0454798	0.999979
UGT3A2	29.3433	4.0928	2.04826	1.99818	0.0456968	0.999979
LTK	11.3567	4.69381	2.34951	1.99779	0.0457397	0.999979
ZNF628	196.341	-2.30099	1.15189	-1.99757	0.0457635	0.999979
ACE2	7.88212	5.05748	2.5325	1.99703	0.0458219	0.999979
PHKBP2	19.7803	-3.01773	1.51124	-1.99685	0.0458412	0.999979
CYP24A1	4027.99	2.86951	1.43815	1.99528	0.0460121	0.999979
LINC01320	8.88277	4.31423	2.16444	1.99323	0.0462363	0.999979
ZFAND4	8.80972	4.30504	2.16078	1.99235	0.0463322	0.999979
MYO3B	382.516	2.79279	1.40177	1.99233	0.0463347	0.999979
RPL29P25	5401.38	4.53461	2.27732	1.9912	0.0464585	0.999979
HSPE1P25	12.298	4.81729	2.42112	1.98969	0.0466248	0.999979
LINC01287	8.14358	6.53641	3.2855	1.98947	0.0466493	0.999979
ICAM4-AS1	46.4346	-3.87142	1.94626	-1.98916	0.0466835	0.999979
CDS2	9.40238	5.15629	2.59259	1.98885	0.0467173	0.999979
IGHG2	1506.56	-2.41899	1.21631	-1.98879	0.046724	0.999979
OR51E2	6.83854	4.84732	2.43803	1.98821	0.0467879	0.999979
LINC02821	15038.1	2.67321	1.34466	1.98802	0.0468098	0.999979
GASK1B-AS1	32.3029	-3.42396	1.72262	-1.98764	0.0468516	0.999979
AKAP6	7.52454	4.98836	2.50986	1.98751	0.0468664	0.999979
STAG2	7.52454	4.98836	2.50986	1.98751	0.0468664	0.999979
BAG2	978.835	2.57996	1.2981	1.98749	0.0468681	0.999979
RPS26P45	9385.02	2.76817	1.39313	1.98701	0.0469214	0.999979
RNU7-24P	6.77286	4.83343	2.43494	1.98503	0.0471413	0.999979
SLC26A6	332.057	-2.1969	1.1068	-1.98492	0.0471539	0.999979
KIRREL3-AS4	7.03559	4.88867	2.4633	1.9846	0.0471892	0.999979
PGM5-AS1	7.03559	4.88867	2.4633	1.9846	0.0471892	0.999979
CDK12	5.41463	5.94052	2.99458	1.98375	0.0472832	0.999979
MYLKP1	5.41463	5.94052	2.99458	1.98375	0.0472832	0.999979
PCSK2	266.728	-2.27273	1.14576	-1.98361	0.0472995	0.999979
RPLP0P3	11.8711	4.01359	2.02408	1.98292	0.0473758	0.999979
RPL24P6	63.7869	3.6838	1.85863	1.982	0.0474798	0.999979
YEATS4	13.1316	5.62665	2.83982	1.98134	0.0475532	0.999979
TTYH3	2152.22	-2.33187	1.17697	-1.98124	0.0475638	0.999979
ACKR3	2191.61	-2.27499	1.1486	-1.98067	0.0476287	0.999979
IL26	1885.19	2.72572	1.37646	1.98025	0.0476759	0.999979
PPP3CB	254.476	2.37967	1.20206	1.97966	0.0477415	0.999979
SEMA3B	683.065	-2.41494	1.21989	-1.97964	0.0477444	0.999979
C19orf73	810.493	4.58008	2.31527	1.97821	0.0479051	0.999979
MDGA1	221.602	-2.17813	1.10129	-1.9778	0.0479514	0.999979
IGLV3-26	539.42	-2.33411	1.18051	-1.9772	0.0480189	0.999979
ATG4AP1	4.92568	5.80508	2.9371	1.97646	0.0481022	0.999979
EIF4BP2	4.92568	5.80508	2.9371	1.97646	0.0481022	0.999979
LINC03102	4.92568	5.80508	2.9371	1.97646	0.0481022	0.999979
SH3GL2	4.92568	5.80508	2.9371	1.97646	0.0481022	0.999979
ASAH1-AS1	7.84101	4.8865	2.47256	1.97629	0.0481223	0.999979
LINC00609	7.84101	4.8865	2.47256	1.97629	0.0481223	0.999979
PTTG1P1	11.0648	4.65516	2.35568	1.97614	0.0481388	0.999979
WDR54	314.476	-2.47312	1.25167	-1.97585	0.0481719	0.999979
DPPA3P9	5.77221	6.03283	3.05352	1.9757	0.0481889	0.999979
FAM247A	5.77221	6.03283	3.05352	1.9757	0.0481889	0.999979
GRB2	5.77221	6.03283	3.05352	1.9757	0.0481889	0.999979
NEUROD4	5.77221	6.03283	3.05352	1.9757	0.0481889	0.999979
RN7SL183P	5.77221	6.03283	3.05352	1.9757	0.0481889	0.999979
UMODL1-AS1	5.77221	6.03283	3.05352	1.9757	0.0481889	0.999979
VN1R7P	5.77221	6.03283	3.05352	1.9757	0.0481889	0.999979
IDH3B	406.797	-3.71622	1.88181	-1.97481	0.0482901	0.999979
RNASEH1P2	9.25819	-4.21279	2.1334	-1.97468	0.0483041	0.999979
LINC02986	47.5376	4.16765	2.11058	1.97465	0.0483079	0.999979
GCGR	281.253	4.51255	2.28572	1.97424	0.048355	0.999979
ACTA1	18925.1	4.72041	2.39109	1.97417	0.0483625	0.999979
PPFIA2	10.0577	4.50737	2.28369	1.97372	0.048413	0.999979
RNU7-49P	2232.09	2.8154	1.42648	1.97367	0.0484193	0.999979
ATF1P1	8.17305	6.53617	3.31221	1.97336	0.0484548	0.999979
RMDN2	404.242	2.16842	1.09946	1.97227	0.048579	0.999979
PTGES3P1	355.034	2.67691	1.35793	1.97131	0.048688	0.999979
HS6ST2-AS1	4.99137	5.82371	2.95463	1.97105	0.0487182	0.999979
PHC1P1	4.99137	5.82371	2.95463	1.97105	0.0487182	0.999979
PPP4R2	10590.1	2.6038	1.32164	1.97013	0.0488236	0.999979
RNF167	6016.05	4.1662	2.11637	1.96856	0.0490036	0.999979
RPSAP71	7.16696	4.91613	2.49784	1.96815	0.0490507	0.999979
PDE4DIPP1	7.91737	6.49581	3.30199	1.96724	0.049155	0.999979
TRMT10A	712.934	2.20805	1.1238	1.9648	0.0494371	0.999979
KIAA2012	13.5624	3.93886	2.00659	1.96297	0.0496499	0.999979
RBM26	171.675	2.13379	1.0871	1.96282	0.0496666	0.999979
PAQR9	10.8957	3.75364	1.91317	1.962	0.0497628	0.999979
BCAN-AS1	8.59727	5.18823	2.64522	1.96136	0.0498372	0.999979
FABP6-AS1	5.05705	5.84218	2.98265	1.95872	0.0501459	0.999979
MTND2P41	5.05705	5.84218	2.98265	1.95872	0.0501459	0.999979
RFKP2	5.05705	5.84218	2.98265	1.95872	0.0501459	0.999979
SLC30A2	19.352	5.09266	2.60146	1.95761	0.0502754	0.999979
MTND6P4	2310.02	2.66584	1.36409	1.9543	0.050666	0.999979
LINC01561	7.48343	4.81741	2.46549	1.95394	0.0507085	0.999979
AMBP	39.1627	-2.42737	1.243	-1.95283	0.0508395	0.999979
EPCIP-AS1	11.0292	4.04897	2.07375	1.95249	0.0508804	0.999979
LTV1	2269.5	2.52444	1.29368	1.95137	0.0510132	0.999979
HINT1P1	42.6188	3.05553	1.56606	1.95109	0.0510461	0.999979
NUDT13	35.7196	3.23226	1.65685	1.95085	0.0510747	0.999979
LMOD3	2624.71	3.7593	1.92856	1.94928	0.0512622	0.999979
INVS	4.79017	-5.66446	2.90667	-1.94878	0.051322	0.999979
TBX4	17.3223	4.59136	2.35714	1.94785	0.0514327	0.999979
PPIAP86	6.7437	4.8261	2.4798	1.94617	0.0516346	0.999979
ADA2	7.88115	6.48365	3.33353	1.94498	0.0517774	0.999979
FABP5P1	7.88115	6.48365	3.33353	1.94498	0.0517774	0.999979
HCFC2	7.88115	6.48365	3.33353	1.94498	0.0517774	0.999979
RN7SL703P	7.88115	6.48365	3.33353	1.94498	0.0517774	0.999979
SMPD4P2	7.88115	6.48365	3.33353	1.94498	0.0517774	0.999979
RPL23AP8	9.72567	3.7055	1.90592	1.94421	0.0518699	0.999979
PCDHGA10	188.269	-2.61744	1.3468	-1.94344	0.0519626	0.999979
TBX18	436.559	-2.1461	1.10486	-1.94242	0.0520868	0.999979
MFAP4	35.2712	2.67915	1.37974	1.94178	0.0521632	0.999979
MTATP6P27	24.7224	2.92509	1.50694	1.94107	0.0522496	0.999979
FBXW8	6.80938	4.84039	2.49406	1.94077	0.0522865	0.999979
KANK3	6.80938	4.84039	2.49406	1.94077	0.0522865	0.999979
MATN4	16545.6	-2.35746	1.21587	-1.93891	0.0525126	0.999979
HMGB1P41	7.97237	4.90619	2.53324	1.93672	0.0527794	0.999979
OR5BB1P	10.823	3.73416	1.92812	1.93669	0.0527835	0.999979
RPL7P24	28.3227	3.10263	1.60262	1.93597	0.0528717	0.999979
HLCS-IT1	5.12273	5.8605	3.02734	1.93586	0.0528853	0.999979
RN7SL464P	5.12273	5.8605	3.02734	1.93586	0.0528853	0.999979
CD93	12.4384	3.8086	1.9681	1.93517	0.0529699	0.999979
LINC02075	899.029	-2.63236	1.36088	-1.93431	0.0530747	0.999979
LINC01091	95.8816	2.4349	1.2589	1.93415	0.0530946	0.999979
CEL	19.0447	3.27139	1.69151	1.934	0.0531125	0.999979
RPL11P4	28.547	3.35091	1.7327	1.93392	0.0531224	0.999979
AKAIN1	14.4682	3.70269	1.915	1.93352	0.053172	0.999979
ATP1A4	22.9698	2.61066	1.35063	1.93292	0.0532465	0.999979
TIMM17B	620.361	-2.00325	1.03664	-1.93245	0.0533037	0.999979
ANKRD40	5.48031	5.95787	3.08342	1.93222	0.0533318	0.999979
PDCD6IPP2	5.48031	5.95787	3.08342	1.93222	0.0533318	0.999979
TUBAP15	5.48031	5.95787	3.08342	1.93222	0.0533318	0.999979
UBBP3	5.48031	5.95787	3.08342	1.93222	0.0533318	0.999979
SCCPDH	1724.61	1.95735	1.01304	1.93215	0.0533415	0.999979
DNTTIP1	2562.56	3.98628	2.06327	1.93202	0.053357	0.999979
RPEP2	6.87507	4.85467	2.51287	1.93192	0.053369	0.999979
SLC27A4	855.396	2.843	1.47164	1.93186	0.0533768	0.999979
DERL2	1795.15	-1.98047	1.02524	-1.9317	0.0533962	0.999979
NFYCP2	25.0245	-4.2347	2.19395	-1.93017	0.0535858	0.999979
PLOD1	4680.38	-2.29708	1.1901	-1.93016	0.0535864	0.999979
RN7SL337P	56.5401	-3.07872	1.59541	-1.92973	0.0536402	0.999979
RAB11AP2	31445.7	2.65572	1.37689	1.92878	0.0537576	0.999979
SNORA70G	27.3629	3.18636	1.65276	1.92791	0.0538668	0.999979
CLSTN1	24074.2	-2.03187	1.05403	-1.92772	0.0538903	0.999979
CKMT2	1521.43	4.55975	2.3654	1.92768	0.0538943	0.999979
MOBP	9.05066	4.34676	2.25533	1.92733	0.0539385	0.999979
PER3	1158.97	-2.26171	1.17395	-1.92658	0.0540316	0.999979
RFX7	704.825	2.24982	1.16794	1.92632	0.0540647	0.999979
H1-3	29.8004	-2.99445	1.55472	-1.92604	0.0541	0.999979
LINC01192	19.4826	2.86862	1.49096	1.92401	0.054353	0.999979
HMGA2-AS2	8.49603	4.24913	2.20886	1.92368	0.0543947	0.999979
TBX2-AS1	375.079	-2.59793	1.35062	-1.9235	0.054417	0.999979
ENTPD8	1265.92	-1.98961	1.03441	-1.92343	0.0544262	0.999979
RPL29P31	348.334	-1.95854	1.01861	-1.92276	0.0545107	0.999979
PAQR9-AS1	8.29898	4.21351	2.19148	1.92267	0.0545212	0.999979
SNORA3C	43.6845	-3.89756	2.02782	-1.92205	0.0545999	0.999979
FABP5P8	10.0805	3.91168	2.03577	1.92148	0.0546714	0.999979
ZSCAN30	9.84509	3.59054	1.86886	1.92124	0.0547012	0.999979
HNRNPA1P54	11.9139	3.39686	1.76814	1.92115	0.0547123	0.999979
TPM3P8	9.8315	4.47598	2.3302	1.92086	0.0547495	0.999979
RPL32P17	7.46495	6.41102	3.33774	1.92076	0.0547615	0.999979
OR7A19P	763.025	-2.97914	1.55228	-1.91921	0.054958	0.999979
CFAP20DC-DT	4.63379	5.71705	2.98005	1.91845	0.0550546	0.999979
LINC02584	4.63379	5.71705	2.98005	1.91845	0.0550546	0.999979
MTIF2P1	6.94075	4.86899	2.53803	1.91841	0.0550589	0.999979
RNU1-136P	6.94075	4.86899	2.53803	1.91841	0.0550589	0.999979
CDK5R1	13.5723	3.06405	1.59779	1.91767	0.0551524	0.999979
LINC00477	4.5681	5.69706	2.97207	1.91687	0.0552551	0.999979
RN7SL104P	4.5681	5.69706	2.97207	1.91687	0.0552551	0.999979
UTF1	4.5681	5.69706	2.97207	1.91687	0.0552551	0.999979
CSTP2	277.458	8.92878	4.65863	1.91661	0.0552872	0.999979
IL20	199.819	3.055	1.59441	1.91606	0.055357	0.999979
WNT6	10.8908	-3.8525	2.01072	-1.91598	0.0553677	0.999979
ARHGAP6	7.58926	6.42914	3.35636	1.91551	0.0554274	0.999979
OR4K15	7.58926	6.42914	3.35636	1.91551	0.0554274	0.999979
EDIL3-DT	124.612	2.73978	1.43048	1.91529	0.0554555	0.999979
DCLK3	57.0039	-2.61871	1.36735	-1.91517	0.0554702	0.999979
AMBN	4.69947	5.73682	2.9956	1.91508	0.055482	0.999979
IQGAP3	773.94	-2.17254	1.13541	-1.91345	0.055691	0.999979
CCDC112	1181.31	2.29828	1.20217	1.91177	0.0559054	0.999979
HEXA	4.50242	5.67683	2.96976	1.91154	0.0559351	0.999979
SHLD2	4.50242	5.67683	2.96976	1.91154	0.0559351	0.999979
KLRG2	14.9908	5.12604	2.68471	1.90934	0.0562177	0.999979
MYCLP2	16.1311	4.21363	2.20771	1.90859	0.0563146	0.999979
ALDH1A2-AS1	13.7714	-4.02692	2.11042	-1.90811	0.0563767	0.999979
LINC00114	56.8829	2.52829	1.32572	1.9071	0.056507	0.999979
HMGB1	10.314	3.94671	2.06951	1.90708	0.0565104	0.999979
RPL13AP18	10.314	3.94671	2.06951	1.90708	0.0565104	0.999979
IGKV4-1	2841.96	-2.14506	1.12495	-1.90681	0.0565456	0.999979
RNU7-185P	45.1271	3.8044	1.99576	1.90624	0.0566189	0.999979
IGKV2-40	4.59215	-5.60325	2.94006	-1.90582	0.056673	0.999979
LINC02540	4.76515	5.75639	3.02188	1.90491	0.0567922	0.999979
MTCO1P51	4.76515	5.75639	3.02188	1.90491	0.0567922	0.999979
TPT1P15	4.76515	5.75639	3.02188	1.90491	0.0567922	0.999979
BET1P1	23.7505	-3.0737	1.61367	-1.90478	0.0568082	0.999979
XIRP1	1388.84	3.26817	1.71605	1.90448	0.0568482	0.999979
RPS29P30	39.4779	3.70139	1.94406	1.90395	0.0569165	0.999979
CCDC136	4787.56	3.5948	1.88853	1.90349	0.056976	0.999979
RNF2P1	8.03806	4.91458	2.58276	1.90284	0.0570614	0.999979
H3P25	4.43673	5.65633	2.97394	1.90196	0.0571758	0.999979
MIR4681	7.36401	4.9579	2.60739	1.90148	0.057239	0.999979
POP5	7.36401	4.9579	2.60739	1.90148	0.057239	0.999979
PI4K2A	1439.44	-2.05817	1.08299	-1.90046	0.057373	0.999979
SPART-AS1	51.4831	2.63165	1.38479	1.9004	0.057381	0.999979
RANBP1	732.445	-2.03048	1.06874	-1.89988	0.0574487	0.999979
TTC23	13.11	3.88882	2.04738	1.89942	0.0575096	0.999979
MIR619	8.03624	4.16668	2.1946	1.89861	0.0576164	0.999979
LINC02798	25.831	3.0032	1.58193	1.89844	0.0576384	0.999979
SIX1	1675.3	2.26011	1.19136	1.89708	0.0578175	0.999979
LINC01087	8.75877	4.29788	2.26555	1.89705	0.0578207	0.999979
DPY19L3	5512.33	2.39459	1.26277	1.89629	0.0579214	0.999979
PROSER3	96.8204	-2.82889	1.4919	-1.89617	0.0579375	0.999979
GBX1	17.7685	4.96486	2.61937	1.89544	0.0580336	0.999979
SAMD12	13.0297	3.07829	1.62505	1.89427	0.0581886	0.999979
OSTCP2	6.58317	4.79048	2.52945	1.89388	0.0582405	0.999979
IMPDH1P5	8.70188	-4.11586	2.1754	-1.892	0.0584913	0.999979
PADI3	243.936	-2.34583	1.23993	-1.89191	0.0585023	0.999979
PRKAB1-AS1	91.8334	2.23827	1.18323	1.89166	0.0585368	0.999979
IMPDH1P2	4.37105	5.63556	2.98216	1.88976	0.0587906	0.999979
IFIT6P	23640.5	3.03716	1.60766	1.88918	0.0588676	0.999979
RN7SKP115	253.67	2.17107	1.14949	1.88873	0.0589278	0.999979
RNU6ATAC39P	4.91817	-5.69521	3.01542	-1.8887	0.0589321	0.999979
CAMK2N2	43.8784	-2.3842	1.26253	-1.88843	0.0589683	0.999979
RPS5P3	183.181	2.05411	1.08777	1.88836	0.058978	0.999979
RN7SL621P	375.835	4.29937	2.27787	1.88746	0.0590988	0.999979
DSCAM	13.4836	3.30489	1.75128	1.88712	0.0591438	0.999979
ATF7-AS1	5.18842	5.8788	3.11643	1.88639	0.0592427	0.999979
ETFBKMT	5.18842	5.8788	3.11643	1.88639	0.0592427	0.999979
HOMER3	5.18842	5.8788	3.11643	1.88639	0.0592427	0.999979
LINC02242	5.18842	5.8788	3.11643	1.88639	0.0592427	0.999979
MIR602	5.18842	5.8788	3.11643	1.88639	0.0592427	0.999979
NPAS2-AS1	5.18842	5.8788	3.11643	1.88639	0.0592427	0.999979
ZNF847P	5.18842	5.8788	3.11643	1.88639	0.0592427	0.999979
LINC02849	4.40021	5.64774	2.99549	1.88542	0.0593736	0.999979
TSFM	58.3073	2.36391	1.25383	1.88535	0.0593821	0.999979
ALOX12B	7.29736	6.3725	3.38133	1.88461	0.0594825	0.999979
MAGEB5	7.29736	6.3725	3.38133	1.88461	0.0594825	0.999979
SNORD3C	7.29736	6.3725	3.38133	1.88461	0.0594825	0.999979
ZNF624	7.29736	6.3725	3.38133	1.88461	0.0594825	0.999979
PPIAP57	16.8355	4.40539	2.33831	1.88401	0.0595641	0.999979
GATD1	6.80128	-4.70861	2.49932	-1.88396	0.0595708	0.999979
CA3	155.555	2.14017	1.1363	1.88345	0.059639	0.999979
ARMC12	4.83084	5.77581	3.06705	1.88318	0.0596762	0.999979
B3GNTL1P1	4.83084	5.77581	3.06705	1.88318	0.0596762	0.999979
LINC02298	4.83084	5.77581	3.06705	1.88318	0.0596762	0.999979
NOX3	4.83084	5.77581	3.06705	1.88318	0.0596762	0.999979
OR52E4	4.83084	5.77581	3.06705	1.88318	0.0596762	0.999979
SYNM-AS1	4.83084	5.77581	3.06705	1.88318	0.0596762	0.999979
TMEM198B	4.83084	5.77581	3.06705	1.88318	0.0596762	0.999979
PPP1R18	340.877	-2.75545	1.46413	-1.88197	0.0598405	0.999979
MFSD10	709.14	-1.95936	1.04138	-1.88151	0.059903	0.999979
PTPRE	4.50189	-5.57558	2.96409	-1.88104	0.0599665	0.999979
PDCD6	231.043	-2.22885	1.18565	-1.87985	0.0601289	0.999979
PSEN1	406.614	-2.14494	1.14146	-1.87911	0.0602291	0.999979
ZNRF3	15.7779	3.45264	1.83748	1.879	0.0602438	0.999979
KRT18P4	135.952	-2.03943	1.08539	-1.87899	0.0602458	0.999979
RPL37P4	9.63083	3.69022	1.96482	1.87814	0.0603616	0.999979
IGSF9	505.973	-1.92907	1.02808	-1.87638	0.0606036	0.999979
RN7SL19P	16.7816	3.93944	2.09961	1.87628	0.0606175	0.999979
FOXP1-DT	24.4769	3.63209	1.93628	1.87581	0.060682	0.999979
HSP90AB2P	60.5202	2.88169	1.53654	1.87543	0.060733	0.999979
YWHAZP2	62.8649	2.55421	1.36193	1.87543	0.0607334	0.999979
MAP3K19	8.40119	4.23454	2.25814	1.87523	0.0607604	0.999979
MAPK12	10503.2	-1.96613	1.04887	-1.87452	0.0608583	0.999979
ERBIN-DT	4.30537	5.61449	2.99538	1.87438	0.0608776	0.999979
NDUFAF4	1013.06	1.94712	1.03909	1.87387	0.0609489	0.999979
IGKV1-39	149.464	-2.43052	1.29729	-1.87354	0.0609938	0.999979
PSME2	10.585	-3.80888	2.03323	-1.87332	0.0610246	0.999979
LINC02411	20.6701	2.86066	1.52736	1.87294	0.0610764	0.999979
SLC7A7	18280	-2.36938	1.26516	-1.8728	0.0610965	0.999979
ADGRG1	27.5102	-3.62405	1.93511	-1.87279	0.061098	0.999979
NEMP2-DT	145.037	2.56286	1.36878	1.87238	0.0611547	0.999979
OR4D2	7.74616	4.85822	2.59469	1.87237	0.0611548	0.999979
RPL7P15	25.8148	3.62142	1.93531	1.87124	0.0613122	0.999979
IGHV7-56	32.1635	-2.93109	1.56706	-1.87044	0.0614222	0.999979
IGLV4-3	567.111	-2.34329	1.25319	-1.86985	0.0615045	0.999979
ABCD2	9.92507	5.41124	2.89527	1.86899	0.0616237	0.999979
MAP4K1-AS1	19831.5	-2.0143	1.07779	-1.86891	0.0616347	0.999979
MEST	7.07212	4.89804	2.62136	1.86851	0.061691	0.999979
LINC01920	12.5556	-3.64057	1.94844	-1.86845	0.0616994	0.999979
PROSER1	28.5543	2.75672	1.47546	1.86838	0.0617087	0.999979
KBTBD8	790.04	2.65399	1.42049	1.86836	0.0617119	0.999979
FUT9	8.03902	3.97104	2.1255	1.86829	0.0617221	0.999979
SLC22A2	11.4095	3.67344	1.96824	1.86636	0.0619913	0.999979
LINC00671	8.46687	4.24728	2.27654	1.86567	0.0620874	0.999979
LINC02324	8.46687	4.24728	2.27654	1.86567	0.0620874	0.999979
H2BC18	29.9318	-2.57461	1.38071	-1.8647	0.0622238	0.999979
CD44-DT	30.7901	-3.4888	1.87194	-1.86373	0.0623595	0.999979
YKT6	226.246	3.77189	2.02393	1.86364	0.0623716	0.999979
C5orf58	10.718	-3.73873	2.0063	-1.8635	0.0623924	0.999979
C16orf46-DT	21.5587	2.84855	1.52889	1.86315	0.0624418	0.999979
HSP90AB3P	95.4485	2.64472	1.4199	1.86261	0.0625171	0.999979
RNU2-7P	69.8427	2.7635	1.48382	1.86243	0.0625425	0.999979
MRPL1	2413.4	2.09444	1.1254	1.86106	0.0627363	0.999979
CCNO-DT	6.22559	4.70777	2.53029	1.86057	0.0628053	0.999979
BMP5	54.8441	3.88374	2.08757	1.86041	0.0628272	0.999979
IQCH	164.937	2.02559	1.08985	1.8586	0.0630841	0.999979
APOBEC2	989.521	4.49946	2.42099	1.85852	0.0630954	0.999979
TMEM208	39.8503	-2.30166	1.23847	-1.85847	0.063103	0.999979
CABIN1	202.597	-2.39657	1.2903	-1.85737	0.0632583	0.999979
HMGB1P6	71.1782	2.57361	1.38571	1.85725	0.0632758	0.999979
ECMXP	4.34189	5.62332	3.02842	1.85685	0.063333	0.999979
GAPDHP25	4.34189	5.62332	3.02842	1.85685	0.063333	0.999979
MIR4705	4.34189	5.62332	3.02842	1.85685	0.063333	0.999979
TUBAP1	4.34189	5.62332	3.02842	1.85685	0.063333	0.999979
HRNR	454.975	3.46822	1.86781	1.85683	0.063335	0.999979
CD83P1	4.40758	5.64438	3.04166	1.85569	0.0634977	0.999979
EEF1A1P33	4.40758	5.64438	3.04166	1.85569	0.0634977	0.999979
FAM81B	4.40758	5.64438	3.04166	1.85569	0.0634977	0.999979
FGF20	4.40758	5.64438	3.04166	1.85569	0.0634977	0.999979
PRDM14	4.40758	5.64438	3.04166	1.85569	0.0634977	0.999979
CNPY1	30.4199	3.53027	1.90276	1.85534	0.0635481	0.999979
RN7SL217P	6.29128	4.7233	2.5476	1.85402	0.0637365	0.999979
HSP90AA6P	15.8402	3.84961	2.0766	1.8538	0.0637673	0.999979
NBPF15	406.299	-2.18458	1.1785	-1.8537	0.0637825	0.999979
DOC2A	78.3745	4.00327	2.16006	1.85331	0.0638376	0.999979
HOXA11-AS	7.12864	-6.24066	3.3679	-1.85298	0.0638852	0.999979
TCP11	8.2681	-4.04221	2.18147	-1.85297	0.063886	0.999979
JADRR	7.00547	6.31354	3.40761	1.85278	0.0639146	0.999979
LINC02838	7.00547	6.31354	3.40761	1.85278	0.0639146	0.999979
LCE1B	10.694	5.32613	2.875	1.85257	0.0639447	0.999979
GET1-SH3BGR	9.69886	5.37745	2.9038	1.85187	0.0640449	0.999979
MAP9-AS1	7.97793	4.1559	2.24471	1.85142	0.0641086	0.999979
CRYBA4	82.0748	-2.24048	1.21051	-1.85086	0.0641891	0.999979
OGDHL	10.1069	4.1311	2.2322	1.85069	0.0642141	0.999979
PLA2G4A	2341.54	2.09654	1.13302	1.8504	0.0642563	0.999979
MYO1D-AS1	29.4099	2.4137	1.3053	1.84915	0.0644355	0.999979
PIK3R5-DT	1542.63	-2.02995	1.09782	-1.84907	0.064447	0.999979
TRMT112P8	165.343	-3.35304	1.81389	-1.84854	0.0645248	0.999979
PLN	899.775	4.09002	2.21324	1.84798	0.0646048	0.999979
CCDC34P1	4.47326	5.6652	3.06586	1.84784	0.0646261	0.999979
RPL23AP91	536.238	-2.61658	1.41611	-1.84773	0.0646417	0.999979
GPR32P1	7.4297	4.97263	2.69215	1.84708	0.0647352	0.999979
OR2A5	7.4297	4.97263	2.69215	1.84708	0.0647352	0.999979
RANP3	50.8953	2.91178	1.57652	1.84697	0.0647517	0.999979
TAPBP	1128.1	-2.22863	1.20717	-1.84617	0.0648681	0.999979
GADD45GIP1	21.556	3.82017	2.06957	1.84588	0.0649099	0.999979
ZDHHC20-IT1	3423.97	1.99087	1.07858	1.84583	0.0649171	0.999979
SPACA5B	7.68145	3.90154	2.11384	1.84571	0.0649346	0.999979
RAB1AP1	11.1314	4.06999	2.20513	1.84569	0.0649371	0.999979
CAVIN2-AS1	4.21052	5.5804	3.02364	1.84559	0.0649519	0.999979
RPL7AP6	6.78632	6.27366	3.39961	1.84541	0.0649783	0.999979
GFUS	11.0857	3.76703	2.04202	1.84476	0.0650726	0.999979
HTATSF1P2	17.802	-2.75775	1.49497	-1.84468	0.0650839	0.999979
RPL7P20	73.1322	2.57895	1.39833	1.84431	0.0651378	0.999979
CES1P1	352.056	-3.4709	1.88201	-1.84426	0.0651459	0.999979
LNCATV	15.0674	3.49341	1.89446	1.84401	0.0651815	0.999979
GCNAP1	3811.16	2.09594	1.13785	1.84201	0.0654737	0.999979
ACCSLP1	58.6002	3.2179	1.74697	1.84199	0.0654772	0.999979
ELFN1	149.781	-3.19945	1.73745	-1.84146	0.0655546	0.999979
SNRPEP9	60.2222	-3.39289	1.8426	-1.84136	0.0655689	0.999979
TMEM158	300.105	-2.4446	1.32774	-1.84118	0.0655958	0.999979
PFN2	4981.7	1.88186	1.02243	1.84058	0.0656832	0.999979
LINC00396	5.83149	4.61342	2.50707	1.84016	0.0657441	0.999979
LINC00689	13.9398	3.03152	1.64858	1.83887	0.0659347	0.999979
LINC01859	4.89652	5.79516	3.15304	1.83796	0.0660682	0.999979
LINC02275	4.89652	5.79516	3.15304	1.83796	0.0660682	0.999979
OR7E145P	4.89652	5.79516	3.15304	1.83796	0.0660682	0.999979
RNY3P2	4.89652	5.79516	3.15304	1.83796	0.0660682	0.999979
SRPK2P	4.89652	5.79516	3.15304	1.83796	0.0660682	0.999979
MTND5P10	23.5553	3.02045	1.64363	1.83767	0.0661115	0.999979
KLHL17	166.516	-2.11514	1.15161	-1.83669	0.0662558	0.999979
RPL17P18	246.844	2.36462	1.28758	1.83648	0.0662865	0.999979
RFPL3	9.92731	3.89049	2.11894	1.83605	0.0663499	0.999979
POLN	25.0452	3.01836	1.64473	1.83517	0.0664808	0.999979
LINC01673	8.59824	4.27347	2.32883	1.83503	0.0665017	0.999979
IGHVII-30-1	198.672	-1.96609	1.07185	-1.8343	0.0666095	0.999979
CHAC2	348.107	2.27852	1.24224	1.8342	0.0666246	0.999979
FAM187A	384.348	-2.15544	1.17526	-1.83401	0.066652	0.999979
CNTF	4.14484	5.5585	3.03122	1.83375	0.0666908	0.999979
ZCCHC10P1	4.14484	5.5585	3.03122	1.83375	0.0666908	0.999979
IGFBP4	7268.88	-2.08801	1.13961	-1.83221	0.0669202	0.999979
CYP2C60P	6.20449	-4.58021	2.5	-1.83209	0.0669384	0.999979
LINC01932	41.9491	3.55106	1.93885	1.83152	0.0670224	0.999979
CDK5R2	6.93062	-6.20008	3.38636	-1.8309	0.0671159	0.999979
CACNB2	4.53894	5.68583	3.10838	1.8292	0.0673701	0.999979
RN7SL691P	4.53894	5.68583	3.10838	1.8292	0.0673701	0.999979
LINC00887	42.0419	-2.89413	1.58292	-1.82835	0.0674968	0.999979
IGHVII-44-2	321.714	-2.21507	1.21181	-1.8279	0.0675646	0.999979
COMMD4P2	15.6748	3.7069	2.02882	1.82712	0.0676813	0.999979
MIR3681HG	15.936	3.57991	1.95947	1.82697	0.0677038	0.999979
GJB4	75.0778	-2.60142	1.42427	-1.82649	0.0677761	0.999979
CYP17A1	10.4362	3.674	2.01388	1.82433	0.0681016	0.999979
RPSAP36	20.2158	3.11236	1.7062	1.82414	0.0681304	0.999979
C1QTNF1	17.7896	3.75489	2.05906	1.82359	0.0682136	0.999979
DEFB131E	6.09673	-4.55284	2.49826	-1.82241	0.0683931	0.999979
LINC01247	12.3847	3.93521	2.16079	1.82119	0.0685783	0.999979
RNU6-213P	8.24066	4.20813	2.31081	1.82106	0.0685978	0.999979
CIROZ	17.2382	2.86186	1.57177	1.8208	0.0686378	0.999979
FAM131B-AS2	2946.73	-1.9116	1.05043	-1.81984	0.0687838	0.999979
HMGB1P29	6.71357	6.25207	3.43598	1.81959	0.068822	0.999979
IFIT2	6.71357	6.25207	3.43598	1.81959	0.068822	0.999979
KARS1P3	6.71357	6.25207	3.43598	1.81959	0.068822	0.999979
LINC02423	6.71357	6.25207	3.43598	1.81959	0.068822	0.999979
RPL35AP36	23.0968	2.88591	1.5862	1.81938	0.0688534	0.999979
CYP2B7P	5.86801	4.62032	2.53972	1.81923	0.0688766	0.999979
PPIAP49	5.86801	4.62032	2.53972	1.81923	0.0688766	0.999979
PRPF4BP1	18.7929	2.62243	1.44181	1.81884	0.0689362	0.999979
SLX4IP	49389.8	-2.54226	1.3979	-1.81863	0.0689683	0.999979
LINC02247	9.43836	3.81248	2.09956	1.81584	0.0693944	0.999979
SLC25A43	7.1378	4.91329	2.70619	1.81558	0.0694356	0.999979
ANKRD34C	14.5877	2.96302	1.633	1.81446	0.069607	0.999979
FILIP1	322.727	2.75797	1.52005	1.8144	0.0696166	0.999979
H3C2	4.19612	-5.47241	3.01618	-1.81435	0.0696239	0.999979
OR52D1	4.19612	-5.47241	3.01618	-1.81435	0.0696239	0.999979
RPL23AP83	4.19612	-5.47241	3.01618	-1.81435	0.0696239	0.999979
H3C8	11.9679	-3.14249	1.73217	-1.81418	0.0696493	0.999979
GPR176	7.55466	4.07398	2.24578	1.81406	0.069669	0.999979
WDR25	21.1452	3.12485	1.72262	1.81401	0.0696769	0.999979
CDT1	878.017	-2.15228	1.18731	-1.81275	0.069871	0.999979
RPL23P6	49.752	2.5697	1.41758	1.81273	0.069873	0.999979
LINC01344	17.3972	2.77458	1.53073	1.81259	0.0698945	0.999979
BIRC7	5.99938	4.65285	2.56756	1.81217	0.0699595	0.999979
RBM5-AS1	5.99938	4.65285	2.56756	1.81217	0.0699595	0.999979
SPATA31D4	5.99938	4.65285	2.56756	1.81217	0.0699595	0.999979
SPRYD7	462.129	2.70212	1.49144	1.81175	0.0700252	0.999979
ZDHHC11	89.0607	-2.21702	1.22534	-1.80932	0.0704021	0.999979
COL5A3	6.7326	-6.15832	3.40581	-1.80818	0.0705786	0.999979
LINC02100	6.7326	-6.15832	3.40581	-1.80818	0.0705786	0.999979
TRAM2	2582.01	-2.24785	1.24335	-1.80789	0.0706231	0.999979
FAM98C	3271.6	3.19115	1.76549	1.80752	0.0706816	0.999979
GLRX2	1277.94	1.96473	1.08712	1.80727	0.0707198	0.999979
SLAMF8	74.5342	-2.23847	1.23878	-1.807	0.070762	0.999979
AMN1-AS1	9.03994	-4.18915	2.31844	-1.80689	0.07078	0.999979
TMEM229A	16.5196	3.02336	1.67374	1.80635	0.0708637	0.999979
C3orf80	153.742	-2.54802	1.41072	-1.80618	0.0708896	0.999979
ZP3	1082.84	-2.32633	1.28832	-1.80571	0.0709632	0.999979
SAR1AP2	9.73106	-5.25517	2.91099	-1.80529	0.0710301	0.999979
CYP4F29P	6.91859	-6.18942	3.43024	-1.80437	0.0711733	0.999979
PA2G4P5	8.62378	3.51827	1.95098	1.80333	0.0713357	0.999979
CBX3P2	6.06507	4.66911	2.59054	1.80237	0.0714871	0.999979
DFFBP1	6.06507	4.66911	2.59054	1.80237	0.0714871	0.999979
RNU6-849P	6.06507	4.66911	2.59054	1.80237	0.0714871	0.999979
RPL23AP48	6.8048	4.66406	2.58799	1.80219	0.0715154	0.999979
SNHG5	504.314	2.05849	1.14235	1.80199	0.0715471	0.999979
IGLV3-21	519.874	-2.00128	1.1113	-1.80085	0.0717262	0.999979
MTND6P13	11.6595	3.06645	1.70394	1.79962	0.07192	0.999979
RNA5SP325	5.60528	4.5544	2.53109	1.79938	0.0719582	0.999979
BNIP3L	7.88308	4.14039	2.30115	1.79927	0.0719755	0.999979
FRMD3-AS1	245.468	1.84685	1.02689	1.79849	0.0720992	0.999979
SLC8A3	9.02023	5.27105	2.93182	1.79788	0.0721961	0.999979
CKM	454.808	-2.08261	1.15886	-1.79712	0.0723171	0.999979
GDF6	12718.4	1.8448	1.02675	1.79675	0.0723761	0.999979
C4orf33	1425.84	2.14002	1.19112	1.79664	0.0723923	0.999979
HOXD13	23.1397	2.4235	1.34893	1.79661	0.0723977	0.999979
RAB5CP1	14.0879	4.00808	2.23213	1.79563	0.0725532	0.999979
C19orf81	162.303	-2.3282	1.29667	-1.79553	0.0725696	0.999979
MAGEA4-AS1	468.728	-1.89047	1.05331	-1.79478	0.0726883	0.999979
GATA5	39.2806	4.46599	2.48851	1.79464	0.0727106	0.999979
HOXB2	31.3692	-3.1357	1.7475	-1.79439	0.0727509	0.999979
RN7SL67P	32.3011	2.96254	1.65142	1.79393	0.0728237	0.999979
PLP1	64.1262	2.4982	1.39274	1.79373	0.0728568	0.999979
COL16A1	3662.89	-2.17886	1.21496	-1.79335	0.0729163	0.999979
LINC01203	1420.96	-2.57124	1.43398	-1.79308	0.0729596	0.999979
RPS29P15	17.837	-2.76194	1.54054	-1.79284	0.0729992	0.999979
RN7SL408P	4.11568	5.54562	3.09376	1.79251	0.0730507	0.999979
TOMM20L-DT	10.19	3.93431	2.19568	1.79184	0.0731578	0.999979
NDUFAF2	1624.97	2.01185	1.12292	1.79162	0.0731935	0.999979
ARHGAP15-AS1	9.76678	3.86739	2.15896	1.79132	0.0732426	0.999979
ADAD1P1	4.05	5.52309	3.0833	1.79129	0.0732467	0.999979
LINC01742	6.33389	6.17423	3.44755	1.7909	0.0733089	0.999979
NKX6-1	5.95396	-4.51207	2.51953	-1.79084	0.0733187	0.999979
HYKK	14819.7	2.18914	1.22253	1.79067	0.0733465	0.999979
ATP5MGP7	292.007	-1.90203	1.06222	-1.79063	0.0733533	0.999979
MANBAL	2013.92	-1.80188	1.00661	-1.79004	0.0734472	0.999979
NUP107-DT	8655.42	2.56433	1.43326	1.78916	0.0735891	0.999979
EPSTI1	2778.43	1.84759	1.03284	1.78885	0.0736385	0.999979
LINC00838	8.23608	4.00617	2.23966	1.78874	0.073657	0.999979
TIGAR	17.647	2.89471	1.61873	1.78826	0.0737336	0.999979
HMGN2P46	7.94877	4.15412	2.32314	1.78815	0.0737526	0.999979
HHEX	803.1	1.78913	1.0006	1.78806	0.0737669	0.999979
ALKBH8	77.0807	2.55821	1.43075	1.78802	0.0737734	0.999979
IGKV1D-39	108.448	-2.26918	1.26941	-1.78759	0.0738423	0.999979
SORCS2	740.353	-2.49667	1.39675	-1.78749	0.0738584	0.999979
RPLP0P5	4.18137	5.56787	3.11548	1.78716	0.0739118	0.999979
SNX19P3	4.18137	5.56787	3.11548	1.78716	0.0739118	0.999979
NAP1L1P1	4.60463	5.70639	3.19368	1.78677	0.073974	0.999979
RNU7-30P	4.60463	5.70639	3.19368	1.78677	0.073974	0.999979
LRRCC1	6.13075	4.68542	2.62276	1.78644	0.0740273	0.999979
ACAP2-IT1	4.08836	-5.43336	3.04167	-1.78631	0.0740494	0.999979
CD320	28.1921	2.69855	1.51168	1.78514	0.0742391	0.999979
FAM238C	821.214	1.99051	1.11515	1.78497	0.0742662	0.999979
ASB4	6.42168	6.18787	3.4667	1.78494	0.0742705	0.999979
DIMT1P1	6.42168	6.18787	3.4667	1.78494	0.0742705	0.999979
DNAH9	6.42168	6.18787	3.4667	1.78494	0.0742705	0.999979
NTSR2	6.42168	6.18787	3.4667	1.78494	0.0742705	0.999979
RNU6-172P	6.42168	6.18787	3.4667	1.78494	0.0742705	0.999979
RPL32P10	6.42168	6.18787	3.4667	1.78494	0.0742705	0.999979
SDHDP5	6.42168	6.18787	3.4667	1.78494	0.0742705	0.999979
ST13P12	6.42168	6.18787	3.4667	1.78494	0.0742705	0.999979
NEUROG2	6.53458	-6.11531	3.42634	-1.7848	0.0742944	0.999979
LRRC38	46.9736	3.9319	2.20378	1.78416	0.0743979	0.999979
RPS19	1578.8	-1.9615	1.09964	-1.78376	0.0744621	0.999979
CSF3R	390.549	-2.56781	1.43999	-1.78322	0.074551	0.999979
UBA2	11.1615	3.64036	2.0415	1.78318	0.0745567	0.999979
PAX8	79.1368	-3.1162	1.74768	-1.78305	0.074578	0.999979
RAB3B	113.841	-2.5285	1.41867	-1.7823	0.0747006	0.999979
WDR64	12.5871	2.94583	1.65421	1.78081	0.0749433	0.999979
FOXC2-AS1	117.476	-2.5434	1.42868	-1.78024	0.0750365	0.999979
LINC00563	4.25136	-5.48559	3.08153	-1.78015	0.0750507	0.999979
MAP1LC3P	158.515	-4.02311	2.26012	-1.78005	0.0750685	0.999979
SAG	17.8726	3.10345	1.74402	1.77948	0.0751611	0.999979
CRB1	18.6852	2.71916	1.52828	1.77923	0.0752024	0.999979
RWDD2B	5978.75	1.8902	1.06292	1.7783	0.075354	0.999979
MLIP	476.57	3.23337	1.81922	1.77734	0.0755124	0.999979
MIR548AV	8.05803	4.18563	2.35643	1.77626	0.0756897	0.999979
C20orf141	831.635	-2.22915	1.25574	-1.77517	0.0758705	0.999979
SCRT2	766.296	-2.10296	1.18472	-1.77508	0.0758848	0.999979
CA9	19570	2.43912	1.37421	1.77493	0.0759095	0.999979
RAB11AP1	28.7339	2.78361	1.56935	1.77373	0.0761076	0.999979
INTS1	2517.15	-1.96761	1.10976	-1.77301	0.0762276	0.999979
RPL21P22	5.6418	4.56175	2.57426	1.77206	0.0763841	0.999979
ELP4	67.9095	-3.10909	1.7552	-1.77136	0.0765009	0.999979
HSPB7	2874.56	4.29903	2.42701	1.77133	0.0765065	0.999979
RPSAP46	1669.33	-2.08574	1.17752	-1.7713	0.0765112	0.999979
LINC01065	4.24705	5.58989	3.15582	1.77129	0.0765119	0.999979
LINC01901	4.24705	5.58989	3.15582	1.77129	0.0765119	0.999979
YBX2P2	4.24705	5.58989	3.15582	1.77129	0.0765119	0.999979
OR2G6	7.5255	4.06988	2.29813	1.77096	0.076568	0.999979
POLR2E	2302.98	-1.80566	1.01967	-1.77083	0.0765897	0.999979
ATP8B2	1421.26	-2.15556	1.2176	-1.77033	0.0766717	0.999979
HIPK3	464.857	-2.05207	1.15937	-1.76998	0.0767309	0.999979
MEF2C	3284.2	2.42968	1.37309	1.7695	0.0768103	0.999979
FLNB	17385.5	-1.74471	0.986128	-1.76926	0.0768512	0.999979
C8orf82	199.213	-1.82266	1.03024	-1.76916	0.0768678	0.999979
WNT9A	307.268	-2.02838	1.14672	-1.76885	0.0769191	0.999979
BCAS2	3545.57	2.16616	1.22464	1.76881	0.0769258	0.999979
UBE2D3-AS1	50.4101	2.4816	1.40358	1.76805	0.0770526	0.999979
IGKV2D-29	171.664	-3.03645	1.71743	-1.76802	0.0770579	0.999979
IGLV3-1	37.1152	-2.3336	1.3199	-1.76802	0.0770582	0.999979
ARPC3	86.9454	2.01757	1.14161	1.76731	0.0771764	0.999979
PDILT	9.29601	3.22835	1.82688	1.76714	0.0772047	0.999979
MIR137HG	14.0231	3.66084	2.07184	1.76696	0.0772356	0.999979
TGM6	3482.72	-1.96442	1.11207	-1.76645	0.0773196	0.999979
CASC19	19.646	2.49887	1.41487	1.76615	0.0773699	0.999979
LINC00242	15.8464	-4.01252	2.27197	-1.7661	0.0773794	0.999979
SALL4P2	450.379	-2.11483	1.1993	-1.7634	0.0778337	0.999979
RIMKLBP2	5.93645	-4.50616	2.55546	-1.76335	0.0778421	0.999979
SYS1	22.9167	-3.16705	1.79649	-1.76291	0.0779153	0.999979
TBC1D4	4362.81	2.03715	1.156	1.76224	0.0780279	0.999979
SDC1	28171.4	-1.93377	1.09815	-1.76094	0.0782484	0.999979
TEX14BP	8.61086	3.88796	2.2084	1.76053	0.0783176	0.999979
RNU4-83P	6.19643	4.70195	2.67099	1.76038	0.0783438	0.999979
RPL12P21	6.19643	4.70195	2.67099	1.76038	0.0783438	0.999979
SIK2	6.19643	4.70195	2.67099	1.76038	0.0783438	0.999979
VPS25P1	6.19643	4.70195	2.67099	1.76038	0.0783438	0.999979
RPL21P2	655.695	-2.04779	1.16327	-1.76037	0.0783453	0.999979
FSTL5	5.77317	4.59582	2.61143	1.75988	0.0784275	0.999979
VPS11	1333.36	-1.77502	1.00863	-1.75984	0.0784349	0.999979
TPPP	1317.26	-2.4046	1.36719	-1.75879	0.0786132	0.999979
ZNF615	1168.04	1.9263	1.09547	1.75842	0.0786756	0.999979
CST9	7.92458	-3.985	2.26636	-1.75832	0.0786922	0.999979
PLA2G2D	15.111	-3.58701	2.04013	-1.75823	0.0787088	0.999979
SLC25A48	285.041	2.16854	1.23393	1.75743	0.0788447	0.999979
LARP7	3310.74	1.89124	1.07616	1.7574	0.0788499	0.999979
TMEM232	53.4323	2.19756	1.25083	1.75688	0.078939	0.999979
EFCAB10-AS1	86.4497	2.51134	1.4298	1.75642	0.0790167	0.999979
OIT3	53.1129	2.63923	1.50327	1.75565	0.0791473	0.999979
ATP5ME	1961.74	2.17738	1.24031	1.75551	0.0791721	0.999979
PFN1P11	1622.99	1.79332	1.02185	1.75496	0.0792656	0.999979
PLPPR5	20.9046	-4.4381	2.52977	-1.75435	0.0793708	0.999979
MIR2052HG	225.863	2.5333	1.44514	1.75298	0.0796057	0.999979
MCUB	1969.08	2.09401	1.19484	1.75254	0.0796805	0.999979
THAP8	6.08964	4.49859	2.56834	1.75156	0.0798501	0.999979
MIR208A	8366.87	4.06215	2.31925	1.75149	0.079861	0.999979
BOLA3P2	8.08014	4.18266	2.3893	1.75058	0.0800187	0.999979
KRT5	7.6013	-3.91775	2.23831	-1.75032	0.0800637	0.999979
TRIML2	44.195	3.58095	2.04716	1.74923	0.0802509	0.999979
FAM181A-AS1	486.222	2.84223	1.62524	1.7488	0.0803248	0.999979
CHMP1B2P	6.12978	6.12068	3.50007	1.74873	0.0803374	0.999979
EIF4A2P3	6.12978	6.12068	3.50007	1.74873	0.0803374	0.999979
POM121L14P	6.12978	6.12068	3.50007	1.74873	0.0803374	0.999979
SNORD88A	6.12978	6.12068	3.50007	1.74873	0.0803374	0.999979
MYRFL	6.55401	4.78675	2.73779	1.7484	0.0803942	0.999979
NT5ELP	6.55401	4.78675	2.73779	1.7484	0.0803942	0.999979
RNA5SP125	6.55401	4.78675	2.73779	1.7484	0.0803942	0.999979
TMEM108-AS1	6.55401	4.78675	2.73779	1.7484	0.0803942	0.999979
NPM1P46	23.4062	2.88386	1.64975	1.74805	0.0804549	0.999979
RDH16	10.3214	3.95752	2.26506	1.7472	0.0806021	0.999979
KIF18B-DT	30.8115	-3.22802	1.84757	-1.74717	0.0806078	0.999979
CXCR4	942.809	-1.95916	1.12161	-1.74674	0.0806827	0.999979
CCDC40	2073.4	-2.16076	1.23722	-1.74647	0.0807297	0.999979
DUXAP4	46.1507	2.81416	1.61139	1.74641	0.0807391	0.999979
TRAV4	9.96384	3.90183	2.23435	1.7463	0.0807595	0.999979
LINC00636	14.4464	3.70929	2.1251	1.74547	0.0809033	0.999979
ANAPC10	380.422	2.04209	1.17045	1.7447	0.0810369	0.999979
C12orf71BP	24.6831	2.94802	1.6903	1.74408	0.0811455	0.999979
EPYC	26712.1	-2.61262	1.49918	-1.74269	0.081387	0.999979
UBA3	5818.29	2.09031	1.19976	1.74227	0.0814607	0.999979
ETV7-AS1	13.3737	3.58647	2.05869	1.74211	0.0814887	0.999979
NXF4	266.096	1.83287	1.05236	1.74168	0.0815641	0.999979
PACRG-AS1	10.9262	3.36278	1.93077	1.74168	0.0815651	0.999979
GGTLC3	11.9729	-3.70529	2.12851	-1.74079	0.0817198	0.999979
KANK4	528.182	-2.25882	1.29759	-1.74078	0.0817216	0.999979
TEN1	13086.1	-2.73214	1.56964	-1.74062	0.0817509	0.999979
PNLDC1	7.72256	4.11248	2.36461	1.73918	0.0820024	0.999979
CROCC	353.276	-1.99341	1.14667	-1.73843	0.0821352	0.999979
RNA5SP328	5.61043	-4.42926	2.54903	-1.73763	0.0822763	0.999979
GRP	9.60626	3.84456	2.21274	1.73746	0.0823055	0.999979
LHX5	19.3048	2.90866	1.67428	1.73726	0.0823414	0.999979
TNK2	1074.05	-2.00978	1.1574	-1.73646	0.0824823	0.999979
DUSP26	7.03656	3.96798	2.28621	1.73561	0.0826322	0.999979
LINC00326	8.59184	3.66995	2.11574	1.73459	0.0828137	0.999979
SNF8P1	12.8746	3.61991	2.08708	1.73443	0.0828412	0.999979
ESPL1	11.9811	-3.07641	1.77467	-1.73351	0.0830047	0.999979
CCNG1	5448.14	1.72593	0.996211	1.7325	0.0831851	0.999979
ADARB2-AS1	4.31273	5.6118	3.23951	1.7323	0.0832209	0.999979
BTBD2	4.31273	5.6118	3.23951	1.7323	0.0832209	0.999979
CHRM1	4.31273	5.6118	3.23951	1.7323	0.0832209	0.999979
MTCO1P57	4.31273	5.6118	3.23951	1.7323	0.0832209	0.999979
OR7E59P	4.31273	5.6118	3.23951	1.7323	0.0832209	0.999979
RBM43P1	4.31273	5.6118	3.23951	1.7323	0.0832209	0.999979
RNU6-584P	4.31273	5.6118	3.23951	1.7323	0.0832209	0.999979
STEAP4	4.31273	5.6118	3.23951	1.7323	0.0832209	0.999979
ZIC3	4.31273	5.6118	3.23951	1.7323	0.0832209	0.999979
DCAF11	101.533	3.62016	2.08982	1.73229	0.0832227	0.999979
OR6J1	18.8516	2.64728	1.52853	1.73191	0.0832896	0.999979
CLIC5	421.888	2.8551	1.64916	1.73125	0.0834076	0.999979
AK3	20.6954	3.49023	2.01645	1.73088	0.083473	0.999979
PRDM10-DT	7.51104	-3.90082	2.25439	-1.73032	0.0835728	0.999979
LINC01727	12.7509	-3.67387	2.12469	-1.72913	0.083785	0.999979
PPIAP87	34.4565	-3.07345	1.77756	-1.72903	0.0838038	0.999979
MDFI	945.8	-1.9248	1.11357	-1.7285	0.0838982	0.999979
RAB3IP	28.5786	2.70163	1.56338	1.72807	0.0839754	0.999979
IGHVII-33-1	279.804	-2.11684	1.22543	-1.72743	0.0840903	0.999979
BTBD19	65.8161	-2.03186	1.17633	-1.72729	0.084116	0.999979
STAT3	18454.4	-2.0042	1.16047	-1.72706	0.0841569	0.999979
RABL6	18.3753	3.36329	1.94742	1.72705	0.0841586	0.999979
ZNF892	265.952	-2.07744	1.20289	-1.72704	0.0841612	0.999979
TUSC1	6.90519	3.93993	2.28186	1.72663	0.0842345	0.999979
KLK3	3.82379	5.43961	3.15315	1.72514	0.0845031	0.999979
MNX1	3.82379	5.43961	3.15315	1.72514	0.0845031	0.999979
TMF1	7325.8	2.03946	1.18231	1.72498	0.0845306	0.999979
ITPR3	6357.47	-1.83696	1.0651	-1.72469	0.0845835	0.999979
SSB	9560.78	2.28321	1.32411	1.72434	0.0846466	0.999979
PRKAR1B-AS1	26.0103	-2.50536	1.45304	-1.72422	0.0846676	0.999979
SNRPGP12	5.34991	4.48281	2.59991	1.72422	0.0846686	0.999979
KLC3	3617.98	-1.97901	1.14778	-1.72421	0.0846708	0.999979
PSMB10	1654.49	-2.01381	1.16822	-1.72383	0.0847384	0.999979
RN7SKP26	8.37106	5.1548	2.99135	1.72323	0.0848461	0.999979
RBMX2P5	5.28423	4.46482	2.59115	1.7231	0.0848702	0.999979
BRD7P7	3.88947	5.46351	3.17189	1.72248	0.084983	0.999979
LINC01070	3.88947	5.46351	3.17189	1.72248	0.084983	0.999979
LINC01914	3.88947	5.46351	3.17189	1.72248	0.084983	0.999979
PRELID3BP1	3.88947	5.46351	3.17189	1.72248	0.084983	0.999979
OR9N1P	3.7581	5.41539	3.14545	1.72166	0.0851313	0.999979
NAA20	52.8724	2.24965	1.30677	1.72154	0.0851524	0.999979
SPINK9	10.2133	4.3401	2.52129	1.72138	0.0851816	0.999979
NACA3P	74.7726	2.52905	1.46937	1.72118	0.0852178	0.999979
TMEM88B	64.2059	-2.80658	1.63066	-1.72114	0.0852257	0.999979
NOTO	5.90454	4.63018	2.69069	1.72082	0.085284	0.999979
THSD4	5.90454	4.63018	2.69069	1.72082	0.085284	0.999979
COX17	2357.92	1.81854	1.05694	1.72057	0.085329	0.999979
RPS15AP17	46.6214	2.59965	1.51139	1.72004	0.0854243	0.999979
IGLV1-50	13.9499	2.97306	1.72882	1.7197	0.0854866	0.999979
STON1	501.642	-2.09594	1.21912	-1.71922	0.0855738	0.999979
ARL2BPP10	33.7596	2.46528	1.43418	1.71895	0.0856237	0.999979
C15orf62	5.21854	4.44673	2.58689	1.71895	0.0856242	0.999979
BMP8B	202.607	-2.32771	1.35423	-1.71885	0.0856419	0.999979
NXPE1	91.6409	3.75293	2.18381	1.71852	0.0857018	0.999979
LMNB2	1615.73	-1.83731	1.06915	-1.71848	0.0857082	0.999979
COL10A1	549.787	-2.98841	1.73922	-1.71825	0.0857511	0.999979
RNU6-943P	11.3285	4.1062	2.38997	1.71809	0.0857794	0.999979
NPDC1	148.237	-1.94004	1.12959	-1.71747	0.0858935	0.999979
METTL14-DT	22.9042	2.58358	1.50447	1.71726	0.0859312	0.999979
THTPA	3.96309	-5.38439	3.13592	-1.717	0.0859786	0.999979
CCDC8	451.683	-3.41522	1.99065	-1.71563	0.0862299	0.999979
MRM2	5.91895	-4.50102	2.62395	-1.71536	0.086279	0.999979
COLCA1	5.48128	4.51862	2.63475	1.71501	0.086343	0.999979
RPS14P5	5.48128	4.51862	2.63475	1.71501	0.086343	0.999979
GPC1	4312.9	-2.09841	1.22382	-1.71464	0.0864117	0.999979
IGFL2	167.64	-1.95887	1.14259	-1.71442	0.0864513	0.999979
STMN3	14.5047	-3.23966	1.88966	-1.71441	0.0864539	0.999979
SPRYD3	5.55792	-4.40834	2.57238	-1.71372	0.0865801	0.999979
RNU6-1032P	3.69242	5.39081	3.14704	1.71298	0.0867168	0.999979
LINC02307	10.7537	3.22648	1.88405	1.71253	0.0867998	0.999979
RPL19	5.15286	4.42852	2.58671	1.71203	0.0868915	0.999979
DNAJC14	489.35	-2.49351	1.45699	-1.71142	0.0870044	0.999979
SH3D21	506.079	-1.71601	1.00279	-1.71123	0.0870389	0.999979
RIOK1	4665.59	2.21341	1.29367	1.71095	0.0870905	0.999979
LINC01654	5.83789	6.05022	3.53643	1.71083	0.0871132	0.999979
NOMO2	5.83789	6.05022	3.53643	1.71083	0.0871132	0.999979
OR1D3P	5.83789	6.05022	3.53643	1.71083	0.0871132	0.999979
PRMT3	5.83789	6.05022	3.53643	1.71083	0.0871132	0.999979
RETNLB	5.83789	6.05022	3.53643	1.71083	0.0871132	0.999979
RN7SKP188	5.83789	6.05022	3.53643	1.71083	0.0871132	0.999979
RN7SL547P	5.83789	6.05022	3.53643	1.71083	0.0871132	0.999979
SNORA69	5.83789	6.05022	3.53643	1.71083	0.0871132	0.999979
CXCL3	512.027	-2.47384	1.4463	-1.71047	0.087179	0.999979
LINC01449	5.94053	-5.97801	3.49531	-1.71029	0.0872114	0.999979
PPARD	2742.24	-1.7409	1.01804	-1.71006	0.0872554	0.999979
RNU6-206P	81.8707	2.33124	1.36344	1.70983	0.0872982	0.999979
RYBP	5425.42	2.19151	1.28186	1.70964	0.0873325	0.999979
EEF1DP1	3.95516	5.48713	3.20959	1.70961	0.0873389	0.999979
FXYD5	3.95516	5.48713	3.20959	1.70961	0.0873389	0.999979
ITM2A	3.95516	5.48713	3.20959	1.70961	0.0873389	0.999979
LINC01301	3.95516	5.48713	3.20959	1.70961	0.0873389	0.999979
RNU4-75P	3.95516	5.48713	3.20959	1.70961	0.0873389	0.999979
SLC25A16	3.95516	5.48713	3.20959	1.70961	0.0873389	0.999979
SRRM1P2	3.95516	5.48713	3.20959	1.70961	0.0873389	0.999979
ST18	3.95516	5.48713	3.20959	1.70961	0.0873389	0.999979
TM7SF3	3.95516	5.48713	3.20959	1.70961	0.0873389	0.999979
LINC02940	3.87283	-5.35202	3.1306	-1.70958	0.0873433	0.999979
LINC03032	38912.2	-2.86645	1.67734	-1.70893	0.0874638	0.999979
H2AC19	23.8074	2.88892	1.69062	1.70879	0.0874905	0.999979
PLEKHG4B	1300.4	-2.50558	1.46669	-1.70832	0.0875776	0.999979
CSNK1D	10.919	-3.42082	2.00287	-1.70796	0.0876438	0.999979
SMCO1	95.7184	3.66053	2.14494	1.70658	0.0878993	0.999979
MUC4	1786.01	-3.58397	2.10108	-1.70578	0.0880497	0.999979
FNDC1	602.315	-2.34784	1.37705	-1.70497	0.0881993	0.999979
ENPP7P7	21.7502	2.94038	1.7247	1.70486	0.0882199	0.999979
RN7SL740P	1507.14	1.90208	1.11572	1.7048	0.0882326	0.999979
CORO1B	45.9695	1.98887	1.16671	1.70468	0.0882536	0.999979
ZNF702P	8.22509	3.30395	1.93882	1.7041	0.0883621	0.999979
LOHAN2	5.53501	4.35718	2.55703	1.704	0.0883812	0.999979
CLEC4D	82.4151	-2.62946	1.54327	-1.70382	0.0884143	0.999979
HOMER1	1927.18	2.09507	1.22977	1.70363	0.0884505	0.999979
NFU1	1880.47	1.8214	1.06918	1.70355	0.088465	0.999979
SLC25A4	2662.44	2.61348	1.53555	1.70198	0.0887586	0.999979
ELOCP2	5.54696	4.53655	2.66548	1.70196	0.0887622	0.999979
FCF1P6	5.54696	4.53655	2.66548	1.70196	0.0887622	0.999979
C4orf46P3	39.0348	3.48019	2.04488	1.7019	0.0887736	0.999979
ART1	5.65526	6.0109	3.53219	1.70175	0.0888021	0.999979
HHLA1	157.811	-2.2939	1.34902	-1.70042	0.0890515	0.999979
LDHAP4	44.4937	2.25225	1.32463	1.70028	0.0890784	0.999979
SLC9A1	2444.63	-1.77041	1.04168	-1.69957	0.0892113	0.999979
IL9RP6	23.2559	2.69929	1.58825	1.69953	0.0892189	0.999979
PARVB	38.6135	3.27699	1.9286	1.69915	0.0892903	0.999979
RNU6-1121P	39.2033	2.45777	1.4465	1.69912	0.0892967	0.999979
RNU6-463P	23.6831	2.85708	1.68188	1.69875	0.0893671	0.999979
GPR84	4629.67	-2.43813	1.43557	-1.69837	0.0894372	0.999979
DUS1L	407.051	-1.70341	1.00326	-1.69787	0.0895331	0.999979
TRBJ2-7	3.78258	-5.31898	3.13316	-1.69764	0.0895763	0.999979
SOHLH2	45.5882	3.08569	1.81811	1.6972	0.0896591	0.999979
MAGEA10	51.3145	2.37925	1.40211	1.69691	0.0897138	0.999979
DLEU2L	15.5612	2.55134	1.50387	1.69652	0.0897881	0.999979
RASSF8	1436.65	1.80305	1.06323	1.69582	0.0899204	0.999979
CMPK2	2914.3	2.67549	1.57843	1.69504	0.0900685	0.999979
PRKCG	31.7275	2.2819	1.34687	1.69423	0.0902215	0.999979
TMEM263-DT	440.148	1.78261	1.05219	1.6942	0.0902278	0.999979
MIR618	6.94172	3.94868	2.33082	1.69411	0.0902435	0.999979
TMEM134	1093.69	-1.77693	1.04923	-1.69356	0.0903482	0.999979
CETN4P	24.9853	2.40824	1.42223	1.69328	0.0904023	0.999979
KY	387.013	3.62997	2.14468	1.69254	0.0905422	0.999979
WASHC5	3.70982	-5.29498	3.13049	-1.69142	0.0907563	0.999979
NHERF1	686.111	-1.79119	1.05902	-1.69137	0.090766	0.999979
OSTN	9.80494	3.08408	1.82355	1.69125	0.0907887	0.999979
LINC03048	23.9702	-3.23786	1.91449	-1.69124	0.0907914	0.999979
TGIF2-RAB5IF	73.9519	-2.12003	1.25429	-1.69022	0.0909856	0.999979
TNRC6B	343.439	1.71357	1.01382	1.69021	0.0909873	0.999979
BCLAF1P1	14.3817	3.42172	2.02567	1.68918	0.0911853	0.999979
TEX12	6.67898	3.8899	2.30396	1.68835	0.0913432	0.999979
LINC01480	22.7509	-2.40428	1.42557	-1.68654	0.0916922	0.999979
DMGDH	37.6032	2.11783	1.25592	1.68627	0.0917438	0.999979
IGSF3	10342.7	-1.83202	1.08644	-1.68627	0.0917445	0.999979
MTND3P25	11.6012	3.05372	1.81181	1.68545	0.0919015	0.999979
TMEM150B	107.554	-1.89065	1.12211	-1.6849	0.0920072	0.999979
WDR5	3.72733	-5.3046	3.15107	-1.68343	0.0922919	0.999979
YWHAZP6	83.4267	-3.15894	1.87716	-1.68283	0.0924079	0.999979
MRPL37P1	3.69232	-5.28522	3.14341	-1.68137	0.0926915	0.999979
IGHE	4335.42	-2.15964	1.28446	-1.68136	0.0926936	0.999979
PACS1	84.8686	-1.84636	1.09889	-1.6802	0.0929181	0.999979
FSCN1	7665.51	-1.96509	1.16971	-1.67997	0.0929627	0.999979
SDCBP2-AS1	17309.1	-2.0284	1.20756	-1.67975	0.0930062	0.999979
BSPH1	5.61265	4.55466	2.71234	1.67923	0.0931066	0.999979
MYO7A	5.61265	4.55466	2.71234	1.67923	0.0931066	0.999979
GPATCH8	8.27079	3.61162	2.15161	1.67857	0.0932363	0.999979
ADIG	220.125	-2.59215	1.54436	-1.67847	0.0932563	0.999979
TMA7	401.112	1.67799	0.999934	1.6781	0.0933276	0.999979
CETN3	2009.45	1.93284	1.15181	1.67809	0.0933292	0.999979
EIF4E3	2434.4	1.85183	1.1036	1.67799	0.0933492	0.999979
COL4A3	103.039	2.40406	1.4328	1.67788	0.0933711	0.999979
VTN	4.23386	-5.47826	3.26675	-1.67698	0.0935468	0.999979
SAMTOR	8.77875	3.90749	2.33054	1.67665	0.0936116	0.999979
RAB6C	11.3029	2.7649	1.64916	1.67655	0.0936313	0.999979
TPT1P4	33.4198	2.51022	1.49835	1.67532	0.0938709	0.999979
LANCL1-AS1	20.1266	3.82493	2.28354	1.675	0.093935	0.999979
TMEM203	230.968	-1.77528	1.06022	-1.67445	0.0940431	0.999979
IGHV3-73	4.02084	5.51058	3.29122	1.67433	0.0940663	0.999979
LINC01257	4.02084	5.51058	3.29122	1.67433	0.0940663	0.999979
LINC01588	4.02084	5.51058	3.29122	1.67433	0.0940663	0.999979
LINC02882	4.02084	5.51058	3.29122	1.67433	0.0940663	0.999979
LINC02907	4.02084	5.51058	3.29122	1.67433	0.0940663	0.999979
OR4C12	4.02084	5.51058	3.29122	1.67433	0.0940663	0.999979
OR6Y1	4.02084	5.51058	3.29122	1.67433	0.0940663	0.999979
RBMX2	4.02084	5.51058	3.29122	1.67433	0.0940663	0.999979
RN7SL101P	4.02084	5.51058	3.29122	1.67433	0.0940663	0.999979
RPL7L1P3	4.02084	5.51058	3.29122	1.67433	0.0940663	0.999979
MFAP2	352.496	-2.37052	1.41653	-1.67347	0.0942346	0.999979
FBLN2	3192	-2.28441	1.36649	-1.67173	0.0945768	0.999979
ACP7	5.546	5.97614	3.5762	1.67108	0.0947052	0.999979
DEFB104A	5.546	5.97614	3.5762	1.67108	0.0947052	0.999979
EVX1	5.546	5.97614	3.5762	1.67108	0.0947052	0.999979
FAM136BP	5.546	5.97614	3.5762	1.67108	0.0947052	0.999979
LINC01845	5.546	5.97614	3.5762	1.67108	0.0947052	0.999979
MRM3P1	5.546	5.97614	3.5762	1.67108	0.0947052	0.999979
OR7E53P	5.546	5.97614	3.5762	1.67108	0.0947052	0.999979
RN7SL420P	5.546	5.97614	3.5762	1.67108	0.0947052	0.999979
RPL10P15	5.546	5.97614	3.5762	1.67108	0.0947052	0.999979
RPL18AP17	5.546	5.97614	3.5762	1.67108	0.0947052	0.999979
RPL21P41	5.546	5.97614	3.5762	1.67108	0.0947052	0.999979
RPL32P15	5.546	5.97614	3.5762	1.67108	0.0947052	0.999979
SIPA1L3	5.546	5.97614	3.5762	1.67108	0.0947052	0.999979
SLC5A1	5.546	5.97614	3.5762	1.67108	0.0947052	0.999979
ZZEF1	5.546	5.97614	3.5762	1.67108	0.0947052	0.999979
RNU6-892P	217.126	-2.26102	1.35391	-1.66999	0.094922	0.999979
RNU6-1261P	2797.31	1.91496	1.14672	1.66994	0.0949315	0.999979
RPL12P41	915.799	-2.26796	1.35817	-1.66987	0.094946	0.999979
FTH1	7.78728	5.0481	3.02318	1.6698	0.0949593	0.999979
KNCN	7.78728	5.0481	3.02318	1.6698	0.0949593	0.999979
USP21P1	7.78728	5.0481	3.02318	1.6698	0.0949593	0.999979
LINC02669	3.91126	5.48047	3.28378	1.66895	0.0951269	0.999979
HDGFL3	7.13877	3.99422	2.39359	1.66871	0.0951746	0.999979
PPIAP50	7.13877	3.99422	2.39359	1.66871	0.0951746	0.999979
HNRNPA1P49	5.19689	-4.31121	2.58383	-1.66854	0.0952094	0.999979
UCHL5	5365.23	2.08794	1.2517	1.66808	0.0953005	0.999979
TYRP1	17.9886	3.33127	1.99724	1.66794	0.0953275	0.999979
LINC01447	5.18938	4.43706	2.66062	1.66768	0.0953799	0.999979
ZNF516-AS1	19.7053	3.125	1.87432	1.66727	0.0954602	0.999979
SLC38A5	30.722	3.1991	1.91998	1.66622	0.0956699	0.999979
PIGFP2	67.166	-2.40637	1.44424	-1.66618	0.0956767	0.999979
PDE8A	11.8311	-3.99089	2.39579	-1.6658	0.095754	0.999979
SLC20A1P3	5.26965	-4.32877	2.59915	-1.66546	0.0958217	0.999979
DPPA4	4.92665	4.36118	2.61921	1.66508	0.0958971	0.999979
LINC02898	12.0125	3.01764	1.81275	1.66467	0.0959781	0.999979
GOT1	5.76549	-5.926	3.55998	-1.66462	0.0959893	0.999979
LIPT1	306.475	1.81687	1.09149	1.66458	0.0959967	0.999979
MAD2L1-DT	19.7903	2.44192	1.46717	1.66438	0.0960372	0.999979
RPL36AP13	6.64524	3.67496	2.20899	1.66364	0.0961846	0.999979
COA6	1098.9	2.16525	1.30175	1.66334	0.0962447	0.999979
GRM6	15.0711	3.14437	1.89139	1.66247	0.096419	0.999979
MISP	48.7876	-1.94517	1.17035	-1.66204	0.0965045	0.999979
CHRNB2	3.60206	-5.2507	3.16016	-1.66153	0.0966067	0.999979
INTS6	29.7069	2.27294	1.36809	1.6614	0.0966335	0.999979
TNFRSF4	47.4811	-2.79564	1.68286	-1.66124	0.0966657	0.999979
GNB2	1580.32	-1.82212	1.09712	-1.66081	0.0967514	0.999979
SLC2A1	16116.5	-1.68799	1.01717	-1.6595	0.0970154	0.999979
C10orf71-AS1	599.616	3.89863	2.35081	1.65842	0.0972325	0.999979
TP73	485.836	-1.99096	1.20089	-1.65791	0.0973356	0.999979
MCRIP2	232.113	-1.78193	1.07525	-1.65722	0.0974755	0.999979
YIF1A	5.5445	-5.87862	3.54847	-1.65666	0.0975878	0.999979
RN7SL762P	5.25507	4.45593	2.69024	1.65633	0.0976542	0.999979
IGKV1-16	235.791	-2.11947	1.27985	-1.65603	0.0977149	0.999979
GAPDHP14	17.8454	2.77939	1.67844	1.65594	0.0977342	0.999979
RN7SKP196	10.2583	2.86095	1.72863	1.65504	0.0979165	0.999979
RPH3A	7339.16	1.80317	1.0896	1.65489	0.0979461	0.999979
SLC35E1P1	13.2897	2.61792	1.58203	1.65479	0.0979666	0.999979
PRSS56	8.20564	4.92594	2.97821	1.65399	0.0981291	0.999979
CES5AP1	7.82318	-3.23224	1.95433	-1.65389	0.0981506	0.999979
ABCC5-AS1	3.59758	5.35103	3.23652	1.65333	0.0982642	0.999979
NHEG1	3.59758	5.35103	3.23652	1.65333	0.0982642	0.999979
NPAP1P3	3.59758	5.35103	3.23652	1.65333	0.0982642	0.999979
P4HA3	3.59758	5.35103	3.23652	1.65333	0.0982642	0.999979
PARP1P2	3.59758	5.35103	3.23652	1.65333	0.0982642	0.999979
S100A11P9	3.59758	5.35103	3.23652	1.65333	0.0982642	0.999979
MRPL57P7	13.7293	4.40974	2.66734	1.65324	0.0982825	0.999979
DENND6A-DT	3.53189	5.32522	3.22142	1.65307	0.0983167	0.999979
DDX39A	7.0685	3.76955	2.28048	1.65296	0.0983384	0.999979
BLOC1S6P1	7.86654	3.74321	2.26556	1.65222	0.0984896	0.999979
IFI44	10357.8	2.3858	1.44468	1.65144	0.0986487	0.999979
RN7SL34P	71.5304	-2.28013	1.381	-1.65107	0.0987242	0.999979
MRPS17P1	10.68	3.57712	2.16658	1.65105	0.0987289	0.999979
EIF2S3B	99.0831	2.43833	1.47716	1.65069	0.0988026	0.999979
IGKV1-8	24.8159	-3.00334	1.8199	-1.65028	0.098886	0.999979
RPL13AP3	7.20445	4.01009	2.43003	1.65022	0.0988977	0.999979
FLG	4924.2	-2.60281	1.57729	-1.65018	0.098907	0.999979
SUPT6H	10.346	-2.90954	1.76344	-1.64993	0.0989582	0.999979
ARGFXP2	3.67482	-5.27558	3.19807	-1.64962	0.0990214	0.999979
LINC01163	3.67482	-5.27558	3.19807	-1.64962	0.0990214	0.999979
FAM21FP	9.18136	-3.59172	2.17925	-1.64814	0.099323	0.999979
RPS27AP11	35.8183	2.48494	1.50812	1.64771	0.0994121	0.999979
CARS1-AS1	3.74483	-5.31379	3.22508	-1.64765	0.0994254	0.999979
RNU4-47P	3.74483	-5.31379	3.22508	-1.64765	0.0994254	0.999979
DLK2	185.13	-1.72932	1.04967	-1.64748	0.0994586	0.999979
RNU6-270P	3.46621	5.29902	3.21776	1.6468	0.0995986	0.999979
RNU6-466P	108.942	-2.83215	1.72006	-1.64654	0.099652	0.999979
PRRC2A	3596.05	-1.70371	1.03501	-1.64608	0.0997473	0.999979
EIF1AXP1	32.6842	2.25498	1.36993	1.64605	0.0997525	0.999979
ENKUR	735.177	1.85108	1.12493	1.64551	0.0998657	0.999979
PRG3	14.2212	3.40571	2.07026	1.64507	0.0999559	0.999979
CEACAM6	23.9497	-3.08999	1.87895	-1.64453	0.100066	0.999979
MIR489	98.363	-1.9602	1.19199	-1.64448	0.100077	0.999979
ECE1	5642.87	-1.79076	1.08944	-1.64375	0.100228	0.999979
CD82	3.66326	5.37649	3.27099	1.64369	0.10024	0.999979
EFL1P2	3.66326	5.37649	3.27099	1.64369	0.10024	0.999979
KRT73-AS1	3.66326	5.37649	3.27099	1.64369	0.10024	0.999979
LINC00297	3.66326	5.37649	3.27099	1.64369	0.10024	0.999979
LINC03080	3.66326	5.37649	3.27099	1.64369	0.10024	0.999979
USP41P	3.66326	5.37649	3.27099	1.64369	0.10024	0.999979
WWP2	3.66326	5.37649	3.27099	1.64369	0.10024	0.999979
NOS2P3	27.0328	-2.85829	1.73924	-1.64342	0.100297	0.999979
ROM1	14899.7	-1.76379	1.07343	-1.64314	0.100354	0.999979
UNK	656.833	-2.03385	1.23879	-1.64181	0.100629	0.999979
ABI3	14.8935	2.6972	1.64349	1.64114	0.100767	0.999979
LINC02687	28.3073	-2.54449	1.55069	-1.64088	0.100822	0.999979
FBLN7	106.403	-2.1259	1.29662	-1.63958	0.101093	0.999979
AXIN2	489.109	1.75939	1.0731	1.63954	0.101101	0.999979
ADRB2	1082.38	-1.83573	1.1203	-1.63861	0.101295	0.999979
KIRREL1	4039.01	-2.02	1.23281	-1.63854	0.10131	0.999979
CIDEC	10.1231	4.54987	2.77782	1.63793	0.101436	0.999979
METRN	16.9925	-3.03929	1.85657	-1.63704	0.101621	0.999979
RN7SL750P	602.863	-1.98517	1.21289	-1.63672	0.101689	0.999979
CAD	1766.68	-1.62877	0.995345	-1.63639	0.101758	0.999979
LINC01961	3.40052	5.27239	3.224	1.63536	0.101974	0.999979
LINC02280	1795.33	-1.67544	1.02454	-1.63531	0.101984	0.999979
RAB39B	5.67833	4.57334	2.79679	1.63521	0.102005	0.999979
HSPD1P2	277.742	-2.8924	1.76892	-1.63512	0.102023	0.999979
CAV3	213.791	7.53759	4.6105	1.63488	0.102075	0.999979
CD300C	10.9474	-4.49195	2.74872	-1.6342	0.102218	0.999979
PARK7P1	1307.44	-1.88261	1.15242	-1.63362	0.102339	0.999979
CCN2	4733.8	-1.77834	1.08861	-1.63359	0.102345	0.999979
GPRACR	4204.26	-2.03764	1.24796	-1.63278	0.102515	0.999979
NANOGP1	2302.53	-2.14725	1.31522	-1.63262	0.102549	0.999979
PREPL	4424.17	1.6077	0.98526	1.63175	0.102732	0.999979
RPL31P43	6.84687	3.9312	2.40957	1.6315	0.102785	0.999979
ALS2CL	2618.51	-2.40033	1.47137	-1.63136	0.102814	0.999979
SPRYD4	39.8825	2.58681	1.58671	1.6303	0.103038	0.999979
CSF2	200.93	-3.69818	2.26847	-1.63025	0.103048	0.999979
CPT1A	1717.79	1.66581	1.02181	1.63025	0.103049	0.999979
MITA1	153.087	2.52361	1.54805	1.63019	0.103061	0.999979
LINC01962	10.2531	3.05227	1.87242	1.63012	0.103076	0.999979
PDYN	4118.55	-1.82101	1.11738	-1.62971	0.103163	0.999979
CFHR2	5.2541	5.89805	3.61989	1.62935	0.10324	0.999979
COPS8P1	5.2541	5.89805	3.61989	1.62935	0.10324	0.999979
DPPA2	5.2541	5.89805	3.61989	1.62935	0.10324	0.999979
DPPA2P2	5.2541	5.89805	3.61989	1.62935	0.10324	0.999979
EN2	5.2541	5.89805	3.61989	1.62935	0.10324	0.999979
GOLGA6B	5.2541	5.89805	3.61989	1.62935	0.10324	0.999979
HTR3C2P	5.2541	5.89805	3.61989	1.62935	0.10324	0.999979
LIN28AP3	5.2541	5.89805	3.61989	1.62935	0.10324	0.999979
PRKRIP1	5.2541	5.89805	3.61989	1.62935	0.10324	0.999979
RNA5SP231	5.2541	5.89805	3.61989	1.62935	0.10324	0.999979
RNF11P1	5.2541	5.89805	3.61989	1.62935	0.10324	0.999979
PTPRF	19100	-1.69912	1.04308	-1.62894	0.103327	0.999979
RN7SKP296	5.34648	-5.82623	3.57779	-1.62844	0.103431	0.999979
LINC01111	6.00922	4.47467	2.74848	1.62805	0.103514	0.999979
MN1	1137.6	2.06874	1.27128	1.62729	0.103676	0.999979
ABTB2	7.65325	3.33009	2.04655	1.62717	0.103701	0.999979
SPON2	1304.95	-2.0664	1.27059	-1.62634	0.103878	0.999979
RAB33B-AS1	611.323	1.94563	1.19639	1.62625	0.103897	0.999979
COMMD8	1937.03	2.03641	1.25226	1.62619	0.10391	0.999979
G6PC2	5.47721	-5.85188	3.60002	-1.62551	0.104053	0.999979
OVOL2	2992.07	-2.00684	1.23483	-1.62519	0.104122	0.999979
ZSCAN5DP	10.7666	3.02919	1.86433	1.62482	0.104202	0.999979
PCAT7	84.4924	3.60488	2.21901	1.62455	0.104259	0.999979
LINC02454	34.5907	3.2888	2.02491	1.62417	0.10434	0.999979
RN7SL577P	10036.5	1.8437	1.13562	1.62352	0.104478	0.999979
PYHIN1	286.482	2.57506	1.58646	1.62315	0.104557	0.999979
STRA6LP	11.6176	-2.81392	1.7341	-1.6227	0.104654	0.999979
ATP23	7.27014	4.02677	2.48254	1.62204	0.104795	0.999979
UQCRHP2	12.8094	4.30957	2.65778	1.62149	0.104912	0.999979
OR52B5P	6.35334	3.60467	2.22324	1.62136	0.10494	0.999979
LINC02538	25.284	-4.11709	2.53944	-1.62126	0.104962	0.999979
ATG16L2	4.8318	4.33068	2.67148	1.62108	0.105001	0.999979
P4HA2	3991.2	-1.88373	1.16227	-1.62072	0.105077	0.999979
RPL21P106	4.76612	4.31067	2.66067	1.62015	0.105201	0.999979
TAGLN2	21039.3	-1.74102	1.0749	-1.6197	0.105296	0.999979
RPSAP14	6.68396	-3.71837	2.29626	-1.61932	0.105379	0.999979
EEF1E1	515.707	2.04201	1.26176	1.61838	0.105581	0.999979
RNU2-18P	101.042	2.11555	1.30729	1.61827	0.105604	0.999979
PPY	65.2925	-2.02448	1.25157	-1.61755	0.10576	0.999979
LINC02635	4338.6	1.82834	1.1306	1.61714	0.105849	0.999979
RNU6-123P	19.0705	2.33442	1.44365	1.61703	0.105871	0.999979
KCNK7	1527.14	-1.61746	1.00072	-1.6163	0.106029	0.999979
PCOLCE-AS1	836.287	-2.51216	1.55428	-1.61628	0.106033	0.999979
LSM3	3777.69	1.76849	1.09501	1.61504	0.106301	0.999979
SETDB2	2451.31	1.82133	1.12806	1.61456	0.106405	0.999979
PCNA	4184.91	-1.83048	1.13388	-1.61435	0.106451	0.999979
CCNT2-AS1	104.977	1.73284	1.0734	1.61435	0.106451	0.999979
GJA1P1	10.409	2.97446	1.84298	1.61394	0.10654	0.999979
TUBB	1646.72	-1.85814	1.15131	-1.61394	0.106541	0.999979
IFI44L	8504.59	2.45556	1.52168	1.61372	0.106589	0.999979
FBXO43	4280.82	1.78788	1.10826	1.61324	0.106693	0.999979
ABCF2	1921.02	-1.98811	1.23254	-1.61302	0.10674	0.999979
RN7SL854P	5.14827	4.23965	2.62844	1.61299	0.106746	0.999979
RPL23AP6	5.14827	4.23965	2.62844	1.61299	0.106746	0.999979
VCAN	6874.95	-2.26659	1.40547	-1.61269	0.106813	0.999979
PRSS30P	355.96	-2.34063	1.45157	-1.61248	0.106858	0.999979
CNBD1	3.72894	5.40175	3.35002	1.61245	0.106864	0.999979
IATPR	3.72894	5.40175	3.35002	1.61245	0.106864	0.999979
MIR873	3.72894	5.40175	3.35002	1.61245	0.106864	0.999979
NXF1	3.72894	5.40175	3.35002	1.61245	0.106864	0.999979
PPP1R36	3.72894	5.40175	3.35002	1.61245	0.106864	0.999979
R3HDM2	3.72894	5.40175	3.35002	1.61245	0.106864	0.999979
RPL34P19	3.72894	5.40175	3.35002	1.61245	0.106864	0.999979
SYT5	3.72894	5.40175	3.35002	1.61245	0.106864	0.999979
IGHVIII-22-2	895.061	2.14397	1.32965	1.61244	0.106867	0.999979
DDX19B	31.0333	2.50779	1.55539	1.61232	0.106893	0.999979
BDKRB2	3.42155	-5.17913	3.21405	-1.61141	0.107091	0.999979
IFT57P1	3.42155	-5.17913	3.21405	-1.61141	0.107091	0.999979
DPPA3P5	11.4287	2.93603	1.82277	1.61075	0.107234	0.999979
MAS1	6.29224	3.80032	2.36046	1.60999	0.1074	0.999979
CBL	4182.87	-1.94075	1.20546	-1.60996	0.107407	0.999979
RNU2-2	8524.26	-1.80417	1.12098	-1.60946	0.107516	0.999979
FSTL4	147.051	-1.89339	1.17652	-1.60932	0.107546	0.999979
RPL29P21	34.918	2.13341	1.32663	1.60814	0.107804	0.999979
GOLGA6L24	4.96317	4.37055	2.71779	1.60812	0.107808	0.999979
PTCH2	103.861	-2.60639	1.6209	-1.60799	0.107838	0.999979
MAPK6-DT	6.42361	3.83246	2.38344	1.60796	0.107845	0.999979
RNU6-883P	4.63475	4.27025	2.65573	1.60794	0.107848	0.999979
BSG-AS1	54.0019	-2.34008	1.45534	-1.60793	0.107851	0.999979
LINC02593	9.0736	-3.57446	2.22367	-1.60746	0.107953	0.999979
KIF26B	839.086	-2.00535	1.24753	-1.60745	0.107955	0.999979
YWHABP1	6.22656	3.7844	2.35474	1.60714	0.108024	0.999979
HSPD1P1	28.4661	2.38537	1.48427	1.6071	0.108032	0.999979
RPL7AP27	11.8254	3.71648	2.31304	1.60675	0.108109	0.999979
SUCLG2-DT	417.474	1.92154	1.19651	1.60595	0.108284	0.999979
NPIPP1	13.8406	-3.16481	1.9708	-1.60585	0.108307	0.999979
DLL1	1599.71	-1.93501	1.20506	-1.60573	0.108333	0.999979
MANCR	9.40387	-2.94313	1.83302	-1.60562	0.108357	0.999979
CTF2P	791.719	-1.78565	1.11218	-1.60554	0.108374	0.999979
YRDCP2	5862.24	-1.84299	1.14869	-1.60443	0.108619	0.999979
MAPK11	99.5948	-1.83745	1.14549	-1.60407	0.108698	0.999979
SLC4A3	132.369	-1.90924	1.1906	-1.60359	0.108805	0.999979
TNS4	181.306	-2.29028	1.42863	-1.60313	0.108905	0.999979
ADGRD1-AS1	6.48929	3.84876	2.40211	1.60224	0.109102	0.999979
STRIT1	744.773	7.32887	4.57419	1.60222	0.109106	0.999979
TPRKBP2	6.16087	3.76853	2.35239	1.602	0.109155	0.999979
GSTA8P	4.97663	5.82667	3.63744	1.60186	0.109186	0.999979
PTENP1	4.97663	5.82667	3.63744	1.60186	0.109186	0.999979
ACIN1	12.5134	3.17225	1.9804	1.60182	0.109195	0.999979
FER1L5	21.7466	2.76291	1.72489	1.60179	0.109202	0.999979
RPL21P10	2755.7	1.83859	1.1481	1.60142	0.109285	0.999979
GREB1L-AS1	3854.74	1.83763	1.14751	1.60141	0.109286	0.999979
GPS1	3907.2	-1.74925	1.09302	-1.60039	0.109513	0.999979
GLRA3	3.26916	5.21768	3.26074	1.60015	0.109566	0.999979
RBM38	28.1066	2.52084	1.57574	1.59978	0.109647	0.999979
LINC01176	70.3333	-1.79826	1.12419	-1.59961	0.109685	0.999979
MIR4294	684.597	-2.06859	1.29321	-1.59958	0.109693	0.999979
H1-9P	13.2798	3.29715	2.06179	1.59917	0.109784	0.999979
ANKRD39	155.149	2.06117	1.28897	1.59907	0.109804	0.999979
TRMT112P7	43.3777	2.23354	1.39916	1.59634	0.110413	0.999979
TRAV27	9.90863	-3.27267	2.0511	-1.59557	0.110586	0.999979
PNMA6E	54.9723	-2.36913	1.48507	-1.59529	0.110647	0.999979
KRT16P3	7.83794	-3.24806	2.03618	-1.59518	0.110673	0.999979
GSPT1	6.09519	3.75271	2.35324	1.5947	0.110779	0.999979
PCDH10-DT	6.09519	3.75271	2.35324	1.5947	0.110779	0.999979
TRNP1	641.116	-1.79637	1.1265	-1.59465	0.11079	0.999979
NGEF	268.771	-2.32808	1.45997	-1.59461	0.1108	0.999979
KCNV2	5442.43	1.99431	1.25073	1.59452	0.110821	0.999979
CASC20	3296.19	-2.42066	1.51813	-1.5945	0.110823	0.999979
SRFBP1	1900.96	1.98706	1.24691	1.59358	0.111029	0.999979
NRM	49.6853	-2.8255	1.7736	-1.59309	0.11114	0.999979
ELOB	13.3638	-3.39661	2.13241	-1.59285	0.111193	0.999979
MIR3150BHG	5.86439	3.48159	2.18628	1.59247	0.111279	0.999979
ANKRD34B	29.1011	4.00955	2.51867	1.59193	0.1114	0.999979
GNG5P5	4072.26	1.63419	1.02656	1.5919	0.111406	0.999979
SLC44A5	1973.91	1.58299	0.994518	1.59172	0.111449	0.999979
CCDC194	98.2506	1.79981	1.13081	1.59162	0.111471	0.999979
FBXO41	238.842	-2.34204	1.47152	-1.59158	0.111479	0.999979
ATP6V0C	4.94363	-4.2429	2.66603	-1.59147	0.111504	0.999979
FTH1P3	4.94363	-4.2429	2.66603	-1.59147	0.111504	0.999979
TOGARAM2	81.9305	2.33877	1.46975	1.59128	0.111547	0.999979
ADCK5	1663.97	-1.60787	1.01049	-1.59119	0.111567	0.999979
IGLVVII-41-1	1102.05	-2.06414	1.2975	-1.59085	0.111642	0.999979
RAP1AP	3922.59	-1.78884	1.12499	-1.59009	0.111814	0.999979
LINC01305	8.33131	-3.44775	2.16837	-1.59002	0.11183	0.999979
NAALAD2	5952.78	2.2697	1.42747	1.59002	0.111831	0.999979
PABPC1P11	149.009	-1.84817	1.16248	-1.58986	0.111867	0.999979
RPL36P12	10.4608	3.52914	2.22062	1.58926	0.112002	0.999979
BNIP3P42	5.02886	4.39061	2.76289	1.58914	0.112029	0.999979
GPR89P	5.02886	4.39061	2.76289	1.58914	0.112029	0.999979
RNU4-9P	5.02886	4.39061	2.76289	1.58914	0.112029	0.999979
TNRC18	3406.08	-1.5776	0.992788	-1.58906	0.112046	0.999979
LINC01718	109.287	-1.81668	1.14388	-1.58818	0.112246	0.999979
LRP1-AS	253.724	-1.73353	1.09189	-1.58764	0.112368	0.999979
EFCAB2	221.144	1.78918	1.1272	1.58728	0.11245	0.999979
PRICKLE2-AS3	6.97824	3.96486	2.49798	1.58722	0.112462	0.999979
TSSK5P	286.416	-1.62676	1.02572	-1.58597	0.112747	0.999979
SYT13	12.8416	2.61274	1.64744	1.58594	0.112753	0.999979
OLFML2B	1540.85	-2.15048	1.35599	-1.58592	0.112758	0.999979
TMPRSS6	400.575	-1.80334	1.13734	-1.58558	0.112834	0.999979
CFAP298	4.96221	5.8155	3.66791	1.58551	0.112851	0.999979
CYP2F1	4.96221	5.8155	3.66791	1.58551	0.112851	0.999979
HISLA	4.96221	5.8155	3.66791	1.58551	0.112851	0.999979
LINC01908	4.96221	5.8155	3.66791	1.58551	0.112851	0.999979
LINC02808	4.96221	5.8155	3.66791	1.58551	0.112851	0.999979
MARK2P3	4.96221	5.8155	3.66791	1.58551	0.112851	0.999979
NGRNP4	4.96221	5.8155	3.66791	1.58551	0.112851	0.999979
PTPMT1	4.96221	5.8155	3.66791	1.58551	0.112851	0.999979
RNU4-21P	4.96221	5.8155	3.66791	1.58551	0.112851	0.999979
RNU6-1152P	4.96221	5.8155	3.66791	1.58551	0.112851	0.999979
RNU6ATAC31P	4.96221	5.8155	3.66791	1.58551	0.112851	0.999979
RPL12P3	4.96221	5.8155	3.66791	1.58551	0.112851	0.999979
RPS27P19	4.96221	5.8155	3.66791	1.58551	0.112851	0.999979
SEC1P	4.96221	5.8155	3.66791	1.58551	0.112851	0.999979
SLC17A6	4.96221	5.8155	3.66791	1.58551	0.112851	0.999979
SNX33P1	4.96221	5.8155	3.66791	1.58551	0.112851	0.999979
TTC4P1	4.96221	5.8155	3.66791	1.58551	0.112851	0.999979
RPS3AP2	568.839	-2.0763	1.30955	-1.58551	0.112851	0.999979
C1orf220	8.14679	3.59216	2.26595	1.58528	0.112903	0.999979
AGGF1P8	5.18894	-5.77376	3.644	-1.58446	0.113089	0.999979
ZNF300	302.939	-2.16944	1.36921	-1.58444	0.113093	0.999979
PARVG	24.2555	2.92602	1.84701	1.58419	0.113151	0.999979
LMNTD2-AS1	322.207	-1.93112	1.21935	-1.58374	0.113254	0.999979
RNU6-552P	4.50338	4.22913	2.67036	1.58373	0.113255	0.999979
ST6GALNAC4	104.229	-1.70388	1.07595	-1.58361	0.113284	0.999979
AURKA	139.749	-2.08278	1.31538	-1.5834	0.11333	0.999979
NCOA7	13249.5	2.08794	1.31896	1.58302	0.113418	0.999979
LINC02421	6.75812	4.84587	3.06222	1.58247	0.113543	0.999979
ERI3-IT1	3.31379	-5.13106	3.24249	-1.58245	0.113548	0.999979
SLC16A3	3.31379	-5.13106	3.24249	-1.58245	0.113548	0.999979
MIR4508	171.113	1.97967	1.25115	1.58227	0.113588	0.999979
PTP4A1P3	2702.25	-1.61472	1.02082	-1.58178	0.1137	0.999979
HMGN3-AS1	257.913	1.97518	1.24873	1.58176	0.113704	0.999979
BACE1-AS	1120.25	-1.56926	0.992154	-1.58167	0.113725	0.999979
HTR4	10.2421	2.68551	1.69795	1.58162	0.113736	0.999979
UHRF2P1	8.92763	3.73885	2.36484	1.58102	0.113874	0.999979
PCBP2	169.996	-1.73373	1.0966	-1.581	0.113877	0.999979
EEF1B2P2	14.9436	2.42489	1.5338	1.58097	0.113886	0.999979
IGLV1-47	283.298	-1.82975	1.15752	-1.58075	0.113936	0.999979
PPP1R14BP3	77.1103	2.29694	1.4531	1.58072	0.113942	0.999979
GRIK1	3.33129	-5.14197	3.25335	-1.58052	0.113989	0.999979
IGHV3-79	3.33129	-5.14197	3.25335	-1.58052	0.113989	0.999979
ARMS2	10289.4	-3.83253	2.426	-1.57977	0.114159	0.999979
DEFB130C	157.502	2.22074	1.40618	1.57927	0.114274	0.999979
NFIC	3.30568	5.22906	3.31129	1.57916	0.114299	0.999979
SLC19A4P	3.30568	5.22906	3.31129	1.57916	0.114299	0.999979
UBA52P6	3.30568	5.22906	3.31129	1.57916	0.114299	0.999979
CARD16	146.519	2.04145	1.29289	1.57898	0.114341	0.999979
LAMA4	4531.69	-2.14115	1.35617	-1.57882	0.114377	0.999979
BIN1	3417.69	2.19963	1.39348	1.57852	0.114446	0.999979
LRRC55	9788.73	-1.56043	0.988599	-1.57843	0.114467	0.999979
ABTB1	678.99	-2.17026	1.37563	-1.57765	0.114646	0.999979
MLF1	268.235	1.79028	1.13486	1.57753	0.114673	0.999979
PTGES3	46236.2	1.93566	1.22732	1.57715	0.114761	0.999979
SLC39A12	6.62066	3.88236	2.46314	1.57619	0.114983	0.999979
PPIAP44	13.5361	3.08473	1.95736	1.57597	0.115034	0.999979
LIN37	492.054	3.57797	2.27035	1.57595	0.115037	0.999979
DLC1	16.1911	-3.42616	2.17417	-1.57584	0.115062	0.999979
MICOS10	498.645	1.75577	1.11419	1.57583	0.115066	0.999979
C1orf167	3.24	5.20101	3.30066	1.57574	0.115085	0.999979
LINC02447	35.6966	2.26872	1.43988	1.57563	0.11511	0.999979
CA8	25.3768	2.23612	1.41941	1.57539	0.115167	0.999979
NRAD1	6.15351	3.77458	2.39621	1.57523	0.115204	0.999979
RPLP0	1859.5	-1.81411	1.15194	-1.57484	0.115293	0.999979
RPS29P11	22.0189	2.60428	1.6539	1.57463	0.115342	0.999979
EIF4A1P7	6238.65	1.79264	1.13877	1.57419	0.115444	0.999979
ZDHHC11B	177.225	-2.15574	1.36951	-1.57409	0.115466	0.999979
RPSAP7	85.2767	1.81966	1.15621	1.57382	0.115529	0.999979
TLCD2	602.722	-1.88261	1.19659	-1.57331	0.115646	0.999979
IRAG2	7.33582	4.04521	2.57139	1.57316	0.115682	0.999979
GABRA1	3.37137	5.25669	3.34178	1.57302	0.115714	0.999979
RN7SL574P	3.37137	5.25669	3.34178	1.57302	0.115714	0.999979
RPL36P6	3.37137	5.25669	3.34178	1.57302	0.115714	0.999979
RNA5SP266	8.92122	3.2932	2.09483	1.57206	0.115937	0.999979
KHDC1L	20.7763	3.08994	1.96598	1.5717	0.116019	0.999979
RNU6-1243P	4792.21	-1.84239	1.1723	-1.57161	0.116042	0.999979
IGKV3D-20	254.083	-3.06182	1.94829	-1.57154	0.116057	0.999979
XIST	2368.6	1.96016	1.24732	1.5715	0.116067	0.999979
HAND2-AS1	21.4617	3.08231	1.96162	1.57131	0.11611	0.999979
FADS1	1199.14	-2.27873	1.45033	-1.57118	0.11614	0.999979
CELSR3	192.527	-1.92378	1.22461	-1.57093	0.116199	0.999979
FCAR	27.3497	3.12319	1.98845	1.57067	0.11626	0.999979
GPR3	21.075	-2.35737	1.50107	-1.57046	0.116307	0.999979
EIF4A3	19.1898	2.60399	1.65844	1.57014	0.116382	0.999979
LINC00304	81.1079	3.22893	2.05646	1.57014	0.116383	0.999979
CHMP2A	101.508	1.97459	1.25764	1.57008	0.116397	0.999979
LARGE1-AS1	7.59215	3.48082	2.21729	1.56985	0.116449	0.999979
JARID2-DT	20.8889	-2.23001	1.42074	-1.56961	0.116506	0.999979
METTL2A	9.09715	2.95725	1.88427	1.56944	0.116546	0.999979
CYP2W1	23.0974	-3.34821	2.13349	-1.56936	0.116564	0.999979
MCM2	1404.39	-1.81834	1.15881	-1.56914	0.116615	0.999979
LIX1	4.95044	-5.71535	3.64258	-1.56904	0.116638	0.999979
MIR155HG	1400.73	1.61958	1.03242	1.56872	0.116712	0.999979
CRACD	94.9076	-1.74833	1.11457	-1.56861	0.116739	0.999979
MIR103A2	1016.42	-1.79512	1.14455	-1.56841	0.116786	0.999979
CLIC6	55.5294	2.19265	1.39908	1.56722	0.117064	0.999979
CT69	238.879	1.8251	1.16468	1.56704	0.117106	0.999979
KLHL30	149.948	3.43827	2.19415	1.56702	0.11711	0.999979
[truncated: 38,223 more rows]

## Sheet: S3
Table S3. DESeq2 result for the dataset GSE274203
Genes	baseMean	log2FoldChange	lfcSE	stat	pvalue	padj
NPPC	39.7261	-5.12965	0.505729	-10.1431	3.55749e-24	7.72651e-20
DUSP5	672.782	2.51335	0.31881	7.88353	3.18253e-15	3.45607e-11
APOBEC3A	1020.12	6.09479	0.91399	6.66833	2.58737e-11	1.87317e-07
LOC105377363	22.3991	-5.59851	0.924458	-6.05599	1.39558e-09	7.57768e-06
IARS1	1351.53	0.817328	0.138291	5.91018	3.41724e-09	1.12242e-05
LCN1	171.03	22.8631	3.88464	5.88552	3.96812e-09	1.12242e-05
LINC02955	14.8632	-3.96086	0.66571	-5.94984	2.68408e-09	1.12242e-05
LOC105375091	18.9761	-3.70413	0.630091	-5.87873	4.13432e-09	1.12242e-05
LOC107984425	18.96	-2.93403	0.503132	-5.83154	5.49182e-09	1.3253e-05
EREG	1971.03	4.08955	0.704017	5.80888	6.28911e-09	1.36593e-05
ST6GAL2	139.393	-3.97412	0.691028	-5.75102	8.8705e-09	1.75144e-05
DLG2-AS2	28.5786	-2.86624	0.501796	-5.71196	1.11685e-08	2.02141e-05
MYLIP	233.441	-1.11977	0.198368	-5.64493	1.6525e-08	2.76081e-05
MUC5B-AS1	74.657	21.7948	3.88485	5.61022	2.02067e-08	3.13477e-05
STARD4	255.872	1.51135	0.270206	5.59334	2.22744e-08	3.16217e-05
ZNF204P	67.7897	-1.53763	0.275286	-5.58556	2.32951e-08	3.16217e-05
BPIFA1	92.087	21.4267	3.88478	5.51556	3.47679e-08	4.27063e-05
LOC100131257	8.48423	-3.67182	0.666099	-5.51242	3.53936e-08	4.27063e-05
GGTA1	223.276	-1.63744	0.298884	-5.47851	4.2893e-08	4.65797e-05
LOC101929007	31.1366	-2.83247	0.516531	-5.48365	4.16637e-08	4.65797e-05
PITX2	176.074	-3.07798	0.563153	-5.46562	4.61302e-08	4.77096e-05
LOC105372321	18.0189	-2.39086	0.442814	-5.39924	6.69233e-08	6.60685e-05
EIF5B	673.55	0.899426	0.16768	5.36393	8.14285e-08	7.68933e-05
MMP7	113.632	6.61473	1.23795	5.34331	9.12669e-08	8.25927e-05
CYP24A1	319.103	5.82868	1.1023	5.28775	1.2383e-07	0.000107579
INSIG1	943.538	2.57156	0.488205	5.26738	1.38382e-07	0.000108963
LDLR	1467.34	2.81669	0.535678	5.25818	1.45491e-07	0.000108963
LOC112268282	39.7506	-2.37111	0.450639	-5.26166	1.42759e-07	0.000108963
TNFRSF12A	168.031	4.30732	0.816573	5.27487	1.32849e-07	0.000108963
ANKLE2	483.782	1.19369	0.228427	5.2257	1.73499e-07	0.000125607
UBC	1199.89	1.54451	0.296519	5.2088	1.90061e-07	0.000133159
SMR3B	43.0552	20.0961	3.88512	5.17258	2.30886e-07	0.000156707
MRTFB	1577.65	-0.739676	0.14346	-5.15598	2.52309e-07	0.000161705
SERPINB7	222.973	4.12046	0.799257	5.15536	2.53141e-07	0.000161705
DISP1	124.745	-1.3323	0.260841	-5.10772	3.26071e-07	0.000198592
TCN1	75.9093	3.6344	0.711799	5.10593	3.29173e-07	0.000198592
LOC105372593	17.038	19.7762	3.88609	5.08897	3.60019e-07	0.000211331
APOBEC3B-AS1	158.523	4.71227	0.932245	5.05475	4.30944e-07	0.000239992
RPE65	115.612	9.7018	1.91927	5.05493	4.30544e-07	0.000239992
KBTBD8	104.047	1.58329	0.314068	5.04123	4.62542e-07	0.000251149
CCT3	248.715	1.12815	0.224887	5.01651	5.26195e-07	0.000278742
PANCR	15.5568	-5.71967	1.15246	-4.963	6.94113e-07	0.000358939
APOBEC3B	218.978	3.54962	0.722666	4.91184	9.02262e-07	0.000455726
STK38L	1257.22	1.08238	0.221035	4.89685	9.73828e-07	0.000480695
EYA1	64.8163	-2.72946	0.558704	-4.88534	1.03253e-06	0.000498343
AEN	174.565	1.60323	0.328708	4.87739	1.075e-06	0.000507565
CCDC178	10.7863	-3.74071	0.769186	-4.8632	1.15501e-06	0.000522616
EPPK1	540.991	3.90233	0.801788	4.86703	1.13285e-06	0.000522616
CCL20	275.934	5.51507	1.13592	4.85515	1.20297e-06	0.000533211
LIPG	107.146	5.63658	1.16439	4.84082	1.29302e-06	0.00056166
ERRFI1	606.856	1.87465	0.388185	4.82928	1.37028e-06	0.000574702
LOC105370569	78.4715	-1.2272	0.254287	-4.82602	1.39286e-06	0.000574702
PCSK1	100.347	-1.63076	0.338004	-4.82466	1.40242e-06	0.000574702
SAA1	126.43	5.87901	1.22892	4.78387	1.71955e-06	0.000691609
LOC102724749	20.4526	-4.64039	0.97271	-4.77057	1.83702e-06	0.000715454
USP32P1	28.3587	-3.37982	0.708598	-4.76973	1.84472e-06	0.000715454
IFFO2	1187.32	2.56798	0.544793	4.71369	2.43275e-06	0.000910896
SNRNP48	277.811	-0.754048	0.160023	-4.71213	2.45136e-06	0.000910896
SQLE	1363.54	2.32431	0.49346	4.71022	2.47446e-06	0.000910896
FOSL1	865.969	4.13	0.879091	4.69803	2.62684e-06	0.000950873
SPTY2D1	482.215	0.683761	0.146567	4.66518	3.08351e-06	0.00109788
NUS1	554.98	1.08864	0.236458	4.60397	4.14507e-06	0.001429
UGCG	1206.7	1.99081	0.432185	4.60639	4.09713e-06	0.001429
LOC441666	52.1461	-1.70809	0.374329	-4.56308	5.0408e-06	0.00171064
HLA-DQB1-AS1	115.234	5.3077	1.16427	4.55882	5.14411e-06	0.00171885
LOC100128288	20.89	-1.64044	0.360178	-4.55454	5.24994e-06	0.00172763
SMOX	81.3906	2.98396	0.660911	4.51492	6.3342e-06	0.00205332
UNC5D	10.3406	-4.18008	0.931839	-4.48584	7.26268e-06	0.00231968
LOC101928819	7.256	-2.90768	0.65085	-4.4675	7.91374e-06	0.00249099
LOC107987076	15.5921	-3.11967	0.699068	-4.46262	8.09647e-06	0.0025121
DMBT1	1021.2	12.8443	2.89034	4.44388	8.83492e-06	0.0025656
EDIL3-DT	50.7512	-2.329	0.524161	-4.44329	8.85952e-06	0.0025656
LOC105374181	33.6209	-1.51315	0.340426	-4.44487	8.79452e-06	0.0025656
LOC105375500	34.065	-1.68849	0.379576	-4.44837	8.65231e-06	0.0025656
LOC112268254	38.5998	-1.34148	0.301787	-4.44511	8.78476e-06	0.0025656
LRRC8A	641.837	1.59199	0.358546	4.44014	8.99008e-06	0.00256915
CPA3	486.168	-2.19087	0.493878	-4.43605	9.16266e-06	0.00258446
FGF12	44.3319	-2.92758	0.661889	-4.42307	9.73087e-06	0.00270955
LOC107985014	58.6611	-2.44226	0.552626	-4.41937	9.89898e-06	0.00272147
AGA-DT	15.6153	-2.11935	0.482079	-4.39627	1.10128e-05	0.00298983
ITPRID2	3601.56	1.32281	0.301525	4.38706	1.14895e-05	0.00305148
LOC105377319	91.8894	-1.17946	0.268886	-4.38646	1.15208e-05	0.00305148
SYT17	35.5219	-1.93002	0.441119	-4.37529	1.21274e-05	0.00317343
MIR4451	29.706	-1.62799	0.372798	-4.36695	1.25992e-05	0.00321931
NOLC1	822.13	1.0574	0.242126	4.36716	1.25871e-05	0.00321931
IGF2BP2	217.025	1.83868	0.42162	4.36098	1.29484e-05	0.00323248
RAB1A	843.467	0.622014	0.142579	4.3626	1.28528e-05	0.00323248
KCNK1	229.218	1.91589	0.440761	4.34679	1.38146e-05	0.00333378
LOC107986365	32.8226	-1.94974	0.448535	-4.34691	1.38072e-05	0.00333378
SIGLEC6	59.8443	-1.86982	0.429791	-4.35053	1.35808e-05	0.00333378
LOC202181	103.08	-1.39981	0.322682	-4.33806	1.43748e-05	0.00343083
SLC35F2	112.232	1.10294	0.254401	4.33543	1.45479e-05	0.00343441
CHST2	136.447	3.17536	0.734567	4.32276	1.54086e-05	0.00358445
SAA2	44.9151	8.3382	1.92957	4.32127	1.55135e-05	0.00358445
AREG	603.944	3.21095	0.743858	4.31662	1.58438e-05	0.00362222
MAP2K3	150.319	1.46317	0.339801	4.30595	1.66269e-05	0.00372288
MYRIP	45.9225	-1.26831	0.294523	-4.30631	1.66e-05	0.00372288
CEBPB	150.267	1.72292	0.40069	4.29989	1.70883e-05	0.00378714
LOC105373873	9.43517	-2.60269	0.607817	-4.28203	1.85198e-05	0.00406295
OCA2	21.5774	-2.61131	0.61057	-4.27684	1.89565e-05	0.00411717
LOC107986699	94.6857	-1.17608	0.275473	-4.2693	1.96085e-05	0.00421661
EDA	57.5149	-1.94074	0.455923	-4.25673	2.07443e-05	0.00441711
CNTNAP3P2	187.392	-1.53683	0.361588	-4.25022	2.13564e-05	0.0045033
EPRS1	731.763	0.741266	0.174498	4.24798	2.15705e-05	0.00450472
NAA50	730.798	1.14308	0.269841	4.23614	2.27391e-05	0.00470352
ASXL3	38.4708	-2.06338	0.487979	-4.22841	2.35347e-05	0.004814
LOC105374616	16.2358	-2.91064	0.688634	-4.22668	2.37165e-05	0.004814
EPB41L4A	489.153	-0.965578	0.228731	-4.22145	2.42739e-05	0.00488153
ABCF2	161.677	1.2434	0.294963	4.21543	2.493e-05	0.00489159
LOC93463	11.4855	-2.11386	0.501052	-4.21883	2.45569e-05	0.00489159
SDC4	2283.49	1.98461	0.470866	4.2148	2.49996e-05	0.00489159
HEATR5A-DT	15.0953	-2.12102	0.504549	-4.2038	2.6247e-05	0.00507108
TIMM17A	224.976	1.0641	0.253199	4.20262	2.63839e-05	0.00507108
FBF1	63.1144	-1.46756	0.349858	-4.19473	2.73192e-05	0.00520479
KIF5B	1082.27	0.939671	0.224261	4.19008	2.78853e-05	0.00526645
DDX21	1606.03	1.83974	0.439594	4.18509	2.85058e-05	0.00533721
LOC112267965	45.3157	-1.70298	0.407384	-4.18029	2.91142e-05	0.00540454
LIPT2-AS1	56.5469	-1.68883	0.404678	-4.17326	3.00275e-05	0.0054804
PRDM1	1461.58	1.82442	0.437003	4.17485	2.98188e-05	0.0054804
CFAP20DC-DT	28.8496	-2.48381	0.59762	-4.15617	3.23632e-05	0.00576145
ODC1	1718.39	2.68457	0.64588	4.15646	3.23221e-05	0.00576145
SIGLEC17P	10.439	-2.85212	0.686173	-4.15656	3.23069e-05	0.00576145
MBLAC2	173.411	-1.2093	0.291106	-4.15417	3.26472e-05	0.00576475
LOC107986293	15.1864	-2.53674	0.611126	-4.15093	3.31131e-05	0.00579987
LINC02232	5.80957	-5.73464	1.38381	-4.14408	3.41174e-05	0.00592797
CCDC190	98.7471	5.3885	1.30354	4.13375	3.56896e-05	0.00615192
DNM1P41	12.9637	-1.97035	0.477579	-4.1257	3.69608e-05	0.00632088
TOP1	760.358	1.11565	0.271144	4.11461	3.87836e-05	0.00658079
TRPM1	31.9283	-5.79573	1.412	-4.10462	4.04977e-05	0.00681837
TPSAB1	347.114	-2.43531	0.593828	-4.10104	4.11303e-05	0.00687161
LOC107984312	51.7669	3.13428	0.765191	4.09607	4.20215e-05	0.00696691
MVD	72.0827	1.9444	0.474907	4.09427	4.235e-05	0.00696819
GPATCH4	105.952	1.19254	0.291402	4.09243	4.2687e-05	0.00697082
IL11RA	76.5411	-1.61289	0.394398	-4.08949	4.32319e-05	0.00700712
SKIL	2197.42	1.43961	0.352614	4.08268	4.45196e-05	0.00716238
CLCF1	96.9024	2.88004	0.705868	4.08013	4.50096e-05	0.00718797
DCT	147.469	-4.43909	1.08925	-4.07537	4.59421e-05	0.00723055
LOC101927879	11.1038	-2.28509	0.560644	-4.07583	4.58497e-05	0.00723055
TGM6	12.2973	-5.22492	1.28594	-4.0631	4.84244e-05	0.00756641
LOC105369724	43.1068	6.85696	1.68981	4.05783	4.95308e-05	0.00768399
KCNG1	10.2525	-2.30713	0.569161	-4.05355	5.04453e-05	0.00775722
KDM7A	1916.76	1.42187	0.35088	4.0523	5.07171e-05	0.00775722
KANTR	213.926	-1.32318	0.326926	-4.04732	5.18063e-05	0.0078684
CNTNAP3B	138.923	-1.38157	0.341646	-4.04385	5.25803e-05	0.00789236
TRIB1	1388.35	2.16502	0.535451	4.04336	5.26908e-05	0.00789236
MEX3B	21.806	-1.46589	0.363693	-4.03058	5.56393e-05	0.00827692
PLA2G4E-AS1	101.221	3.72297	0.924442	4.02726	5.64316e-05	0.00833768
DPH2	126.918	1.13465	0.282408	4.01778	5.87493e-05	0.00862145
LINC00498	9.44244	-4.86623	1.21511	-4.00476	6.20806e-05	0.00904919
CTPS1	202.223	1.70974	0.427333	4.00094	6.30907e-05	0.00913511
ADCYAP1	31.5472	-4.07839	1.02205	-3.9904	6.59633e-05	0.00940507
CHUK	260.88	0.996741	0.249935	3.98801	6.66305e-05	0.00940507
KRT76	1285.22	-5.58573	1.40074	-3.98771	6.67148e-05	0.00940507
LINC00173	9.52717	-2.23121	0.559724	-3.98627	6.71203e-05	0.00940507
LINC02035	114.807	-1.02061	0.256027	-3.98632	6.71048e-05	0.00940507
SLC4A7	2016.78	1.24164	0.311655	3.98402	6.7759e-05	0.0094337
RRN3	274.669	0.782616	0.196677	3.9792	6.91489e-05	0.00956589
KDM7A-DT	79.1997	1.80428	0.454199	3.97244	7.11407e-05	0.00971763
USP32	691.423	0.968105	0.243678	3.97289	7.10049e-05	0.00971763
MTHFD2	346.342	1.3814	0.348305	3.96606	7.307e-05	0.0099188
ACBD3	650.462	0.608041	0.153481	3.96166	7.44291e-05	0.0100405
LOC100506974	14.5599	-2.21312	0.559139	-3.95808	7.55533e-05	0.0101293
TFRC	1299.47	1.51831	0.384334	3.95049	7.7993e-05	0.0103922
ARHGAP24	479.892	-0.881577	0.223808	-3.93898	8.18279e-05	0.0108367
LOC107984338	447.738	0.999797	0.253923	3.9374	8.23702e-05	0.0108424
COQ10B	279.295	0.994468	0.253006	3.93062	8.47288e-05	0.0110193
TES	496.131	1.00495	0.255664	3.93074	8.46836e-05	0.0110193
PFDN2	79.1788	1.30627	0.332576	3.92774	8.57482e-05	0.0110855
RABGGTB	354.389	0.937553	0.239185	3.91978	8.86302e-05	0.0113903
BPGM	987.491	1.94565	0.497721	3.90911	9.26375e-05	0.0118353
LRRC3B	6.27688	-3.97494	1.01727	-3.90746	9.32709e-05	0.0118465
FBLIM1	268.575	1.78431	0.457585	3.89942	9.64248e-05	0.0121759
EHD4	351.019	1.72616	0.443988	3.88786	0.000101131	0.0126963
LRP12	192.574	1.20154	0.31096	3.86396	0.000111563	0.0138474
SMO	115.031	-1.1571	0.299466	-3.86388	0.000111598	0.0138474
ZNF436	540.549	-0.861993	0.223167	-3.86254	0.000112213	0.0138474
HAS3	2273.78	3.0386	0.788489	3.8537	0.000116348	0.0142767
ARC	24.3706	4.50043	1.17085	3.84373	0.000121179	0.0147666
LOC340512	28.7739	-1.3487	0.35098	-3.84267	0.000121701	0.0147666
IL20	28.4055	5.15874	1.34311	3.84088	0.000122593	0.0147923
RIOK1	108.902	1.32139	0.346081	3.81815	0.000134456	0.0161339
CEBPB-AS1	46.3218	1.29553	0.339504	3.81596	0.000135656	0.0161885
LOC105377104	27.7344	4.1419	1.08581	3.81459	0.000136408	0.0161893
HGSNAT	378.889	-0.788435	0.20706	-3.80776	0.000140229	0.0165523
LOC105373648	6.71141	-3.57361	0.938916	-3.8061	0.000141174	0.0165739
PRELID2	135.7	-1.21171	0.318809	-3.80073	0.000144271	0.0167563
SLC38A4	148.198	-1.68695	0.443846	-3.80076	0.000144252	0.0167563
B4GALNT3	139.75	2.64447	0.696306	3.79786	0.00014595	0.0168611
CDK15	15.6358	-2.33739	0.616149	-3.79354	0.000148514	0.0170047
HILPDA	55.9582	-1.53043	0.404024	-3.78796	0.00015189	0.0170047
LOC105370117	9.69759	-2.00973	0.530521	-3.78821	0.000151737	0.0170047
LOC112268280	10.9523	-2.89571	0.763815	-3.79111	0.000149975	0.0170047
MAP7D1	315.585	1.60587	0.42394	3.78796	0.000151888	0.0170047
YBX1	440.904	0.783837	0.206742	3.79137	0.000149819	0.0170047
LINC01011	26.9966	-1.77684	0.469426	-3.78514	0.000153621	0.0171103
UBE2Q2P2	100.681	-1.66651	0.44044	-3.78374	0.000154491	0.0171193
NPM1	1793.63	0.728928	0.192784	3.78107	0.000156155	0.0172159
NEK7	1560.46	0.711712	0.188767	3.77032	0.000163039	0.0178841
EFCAB11	45.1786	-1.10302	0.292834	-3.76671	0.00016541	0.0180288
WFDC2	298.542	5.00331	1.32862	3.7658	0.000166018	0.0180288
PLEC	1626.86	1.41671	0.377011	3.75775	0.000171449	0.0185259
SAA2-SAA4	22.313	7.32936	1.95212	3.75457	0.000173637	0.0186694
ABCF2-H2BK1	112.129	1.06819	0.284939	3.74883	0.000177661	0.019008
ACTG1	9237.74	1.3373	0.357745	3.73814	0.000185387	0.0197373
LOC105379251	102.89	-1.5469	0.414606	-3.731	0.00019072	0.0202061
MRGPRX2	4.97645	-3.0374	0.814617	-3.72862	0.000192529	0.0202988
TNFSF18	77.8037	7.72095	2.07766	3.71617	0.000202265	0.0212222
LOC105373649	5.84127	-3.41743	0.92108	-3.71025	0.000207056	0.0215493
PCDH18	599.097	-1.17184	0.315883	-3.70973	0.00020748	0.0215493
UTP6	342.796	1.0018	0.270124	3.70866	0.000208359	0.0215493
NSUN2	312.293	0.966892	0.260906	3.70591	0.000210635	0.0216814
ZNF429	241.546	-1.45741	0.393936	-3.6996	0.000215938	0.0221224
CHI3L2	47.7871	3.83004	1.03806	3.68963	0.000224583	0.0229
GRID2	10.5859	-3.96691	1.07627	-3.68579	0.000227995	0.0231373
LOC105378980	89.0894	-1.24014	0.336571	-3.68462	0.00022904	0.0231373
LOC107986446	8.73358	-2.45301	0.665976	-3.68333	0.000230205	0.0231473
CCDC144A	132.469	-2.69504	0.732852	-3.67747	0.000235559	0.0235765
GOLGA8T	30.4374	-1.27589	0.347261	-3.67416	0.000238632	0.0237745
DHX30	167.648	0.817504	0.222578	3.67289	0.00023982	0.0237838
IQCH-AS1	66.1933	-1.01026	0.275504	-3.66695	0.000245465	0.0242329
FAM3C	418.584	1.06462	0.29044	3.66553	0.000246824	0.0242569
ABCB4	76.197	-1.02611	0.280091	-3.66347	0.000248818	0.0243177
PLA2G3	150.748	3.13541	0.856064	3.66259	0.000249682	0.0243177
PROX2	38.1858	-1.38306	0.377893	-3.65992	0.000252296	0.0244626
DPF1	7.81513	5.81283	1.58978	3.65638	0.000255806	0.0245834
LOC101927516	83.7068	-1.20954	0.330781	-3.65663	0.000255553	0.0245834
DHCR7	212.183	1.66767	0.457011	3.64907	0.000263188	0.0251815
SMAD1-AS1	85.9286	-0.874632	0.239903	-3.64577	0.000266592	0.0253952
FAM185BP	235.613	-0.974206	0.267356	-3.64385	0.000268589	0.0254131
SPDYE10	21.8166	-1.28425	0.352492	-3.64334	0.00026912	0.0254131
LYPLAL1	441.93	-1.08321	0.29753	-3.64066	0.000271935	0.0255678
DHRS4-AS1	212.559	-1.04925	0.288592	-3.63574	0.000277186	0.0259491
ATP6V0B	297.43	0.823161	0.226629	3.6322	0.000281017	0.0261949
AMOTL2	569.944	0.906432	0.250353	3.62062	0.000293898	0.0267375
CYP3A4	16.1861	-2.33489	0.645129	-3.61925	0.000295455	0.0267375
INHBA	202.926	2.50434	0.69189	3.61957	0.000295099	0.0267375
LY6K	33.9544	2.39509	0.660863	3.6242	0.000289863	0.0267375
SMAD5	1645.32	-0.80774	0.222786	-3.62563	0.000288257	0.0267375
TNFRSF10B	179.794	1.57876	0.435952	3.62141	0.000293002	0.0267375
TNN	24.8684	2.9824	0.824032	3.61928	0.000295426	0.0267375
ACLY	692.653	1.16724	0.322615	3.61805	0.000296829	0.0267503
AGR3	12.8431	6.53472	1.80683	3.61668	0.000298401	0.0267809
ADH6	30.2278	-1.88692	0.522496	-3.61135	0.000304608	0.0272254
GCH1	207.607	1.22216	0.338722	3.60814	0.000308399	0.0274513
CYP4F24P	11.4992	-2.1637	0.599906	-3.60673	0.00031008	0.027488
TRY-GTA5-5	14.1401	3.21627	0.892001	3.60568	0.000311342	0.027488
TAMM41	213.691	-1.09276	0.303536	-3.60009	0.000318111	0.0279719
FAM78B	48.8249	-1.32139	0.36729	-3.59769	0.00032106	0.0281174
CSF3	41.4753	6.73415	1.8732	3.595	0.00032439	0.0281817
LYAR	89.0364	1.80638	0.502354	3.59582	0.000323367	0.0281817
VWC2	11.2136	-2.8985	0.80659	-3.59352	0.000326241	0.0282296
MMP1	335.637	8.25322	2.29929	3.58946	0.000331365	0.0285592
ASAH1-AS1	9.60347	-1.6548	0.461161	-3.58834	0.000332793	0.0285689
EPHA2	1022.38	1.79712	0.501635	3.58251	0.000340303	0.0290986
TMX2	213.227	0.588239	0.164326	3.57971	0.000343979	0.0292975
ERC2	7.5259	-2.45447	0.686031	-3.57779	0.000346516	0.0293984
LOC101928237	17.8071	-1.89527	0.529914	-3.57656	0.000348145	0.0294217
LOC105378978	5.80525	-2.99625	0.838388	-3.57382	0.000351812	0.0294382
PPA1	1012.82	0.636127	0.178018	3.57338	0.000352408	0.0294382
SPIN2A	49.3512	-1.23854	0.346512	-3.57431	0.000351147	0.0294382
TSGA10	90.9026	-1.30803	0.366646	-3.56756	0.000360319	0.0299838
HBEGF	775.222	2.70026	0.757695	3.56378	0.000365548	0.0300732
RIMS2	33.5806	2.40079	0.673652	3.56384	0.000365466	0.0300732
UFL1-AS1	75.3553	-1.08242	0.303606	-3.56523	0.000363541	0.0300732
GPRIN2	65.6249	-1.72052	0.483267	-3.56018	0.000370597	0.0303736
SLC3A2	321.402	1.05338	0.296243	3.55578	0.000376859	0.0307707
MAK	105.681	-0.914888	0.257457	-3.55355	0.000380063	0.030916
POLG2	62.3786	-1.53555	0.432751	-3.54835	0.000387646	0.0312985
ZFYVE19	104.128	-0.726673	0.20478	-3.54856	0.000387343	0.0312985
IDI2-AS1	84.4283	1.3729	0.387243	3.5453	0.000392161	0.0315457
AKIRIN1	247.065	0.753938	0.212888	3.54147	0.000397902	0.0318894
LOC112267869	7.59835	-1.99471	0.563578	-3.53937	0.00040109	0.0320267
MIR421	62.401	-1.38537	0.391546	-3.5382	0.000402858	0.0320501
GAS1RR	37.7473	-1.42403	0.402802	-3.5353	0.000407316	0.0320525
SIAH3	25.9677	-4.8736	1.37856	-3.5353	0.000407315	0.0320525
STRAP	329.048	0.681554	0.192696	3.53694	0.000404789	0.0320525
LINC00958	109.842	2.3537	0.66643	3.53181	0.000412728	0.0323611
TMEM9B-AS1	17.6463	-1.60356	0.454346	-3.52938	0.000416532	0.0325419
ZNF267	704.092	1.24141	0.351904	3.52771	0.000419175	0.032631
NME1-NME2	435.89	0.708978	0.201223	3.52334	0.000426142	0.0330549
ADM	172.884	1.80031	0.511202	3.52172	0.000428757	0.0331394
LINC00537	36.2101	-1.54664	0.440313	-3.51259	0.000443761	0.0341775
PDCD11	212.976	1.12792	0.321541	3.50786	0.000451733	0.0346019
UBE2H	620.174	0.623155	0.177667	3.50743	0.000452459	0.0346019
PPP1R3E	71.9792	-1.10273	0.314851	-3.50237	0.000461142	0.0350914
SERPINE1	860.187	4.6645	1.33202	3.50182	0.00046209	0.0350914
ISL1-DT	6.61845	-3.19177	0.911816	-3.50045	0.000464468	0.035149
FGF1	60.3064	1.50353	0.430157	3.49531	0.000473515	0.0357093
HSPA4	578.542	0.760356	0.217679	3.49301	0.000477612	0.0357352
LOC105377979	64.8094	-2.5468	0.729216	-3.49252	0.000478485	0.0357352
MS4A2	113.794	-2.19871	0.629581	-3.49235	0.000478795	0.0357352
FGFBP1	4257.28	2.60156	0.745461	3.48987	0.00048326	0.0358591
KPNB1	1470.61	0.61901	0.177401	3.48934	0.000484218	0.0358591
SNHG15	30.5348	1.82361	0.522723	3.48868	0.000485407	0.0358591
DHX33	137.199	1.09793	0.31482	3.48749	0.000487586	0.0358979
ATG101	139.6	0.946809	0.271995	3.48098	0.000499589	0.0366574
CHMP1B	1024.51	0.539459	0.155057	3.47911	0.000503085	0.0366661
IDI1	1099.03	1.48359	0.426334	3.47989	0.000501627	0.0366661
SCAI	291.741	-0.85281	0.24519	-3.47816	0.000504861	0.0366725
ZFAND2A-DT	24.5953	-1.21204	0.348642	-3.47646	0.00050808	0.0367833
PMM2	301.786	0.943923	0.271667	3.47456	0.000511687	0.0369214
ENHO	5.66336	-4.03884	1.16326	-3.47199	0.000516608	0.0369801
HOXD11	38.1318	3.76768	1.08533	3.47147	0.000517609	0.0369801
IL13RA1	1454.86	-0.523847	0.150853	-3.47257	0.000515493	0.0369801
CFAP251	47.6318	1.60482	0.462905	3.46685	0.000526594	0.0374317
KARS1	268.812	0.82636	0.238388	3.46645	0.000527377	0.0374317
LOC102725082	111.415	-1.6216	0.468245	-3.46315	0.000533897	0.0377546
VTCN1	48.5821	4.04466	1.16817	3.46239	0.000535402	0.0377546
ZBTB33	751.923	-0.78364	0.226509	-3.45964	0.000540894	0.0380184
PRKCD	161.479	0.797542	0.230627	3.45815	0.000543896	0.038106
LOC105374341	14.6902	2.47823	0.717227	3.45529	0.000549694	0.0382173
TRPV3	109.165	2.96239	0.857477	3.45477	0.000550762	0.0382173
UTP3	168.697	0.913209	0.264234	3.45606	0.000548126	0.0382173
LOC105369403	31.371	-0.997576	0.288906	-3.45294	0.000554515	0.0382334
MUC5B	3487.8	9.0992	2.63474	3.45354	0.000553277	0.0382334
IL36G	527.506	4.37643	1.26848	3.45014	0.000560291	0.0383879
LOC105372641	21.1235	-3.62288	1.05004	-3.45023	0.000560104	0.0383879
EFNB3	36.0413	-2.06765	0.599466	-3.44916	0.000562338	0.038407
BIRC3	513.842	1.76156	0.511127	3.44642	0.000568061	0.0384106
HNRNPM	297.33	0.834803	0.242129	3.44776	0.000565264	0.0384106
LOC105375527	21.3138	-3.69731	1.07301	-3.44576	0.000569466	0.0384106
WNK4	35.8442	-3.0077	0.872495	-3.44724	0.00056634	0.0384106
HAAO	58.8646	-1.20784	0.350811	-3.443	0.000575306	0.0386332
LINC02099	9.39534	6.06302	1.76127	3.4424	0.000576567	0.0386332
LOC107986362	27.1578	-1.61327	0.468745	-3.44169	0.000578102	0.0386332
URB2	205.475	1.25827	0.365752	3.44024	0.000581199	0.038721
IRAK1BP1	106.708	-1.1342	0.329952	-3.43747	0.000587167	0.038999
CCL14	145.128	-2.20741	0.642341	-3.43652	0.000589248	0.0390179
FAM88C	24.4345	-2.01846	0.587785	-3.43401	0.000594726	0.0391608
FST	253.315	2.48549	0.724332	3.43142	0.000600421	0.0391608
LOC105373142	26.6224	-1.52783	0.445241	-3.43146	0.000600338	0.0391608
PSMA5	387.163	0.985152	0.287046	3.43204	0.000599063	0.0391608
PSME4	2456.89	0.908356	0.264714	3.43146	0.000600339	0.0391608
LOC102723576	5.09065	-2.26169	0.65931	-3.43039	0.000602704	0.039192
PCDHGA2	51.7464	-1.44377	0.421203	-3.42774	0.000608638	0.0394597
MASP1	57.1463	-1.31299	0.383597	-3.42284	0.000619713	0.0400582
AR	188.852	-2.15788	0.630898	-3.42033	0.000625459	0.0401904
NRIP1	2622.23	1.22534	0.358216	3.42067	0.000624679	0.0401904
SDS	32.1697	5.49659	1.6084	3.41743	0.000632156	0.0405009
CYP4Z2P	20.34	-1.97038	0.578065	-3.40858	0.000653024	0.0417148
DDX18	926.415	0.622821	0.182825	3.40664	0.00065767	0.0418481
MDFI	228.999	1.04284	0.306169	3.40611	0.000658965	0.0418481
GOLGA8O	70.3419	-1.17348	0.344909	-3.40227	0.00066828	0.042316
LOC107986613	5.40818	-2.41348	0.709582	-3.40128	0.000670722	0.0423471
WDR1	1501.55	0.684349	0.201345	3.39889	0.000676592	0.0425939
ADIPOR2	456.392	0.992596	0.292184	3.39717	0.000680879	0.0426774
CDC42SE1	526.853	0.754926	0.222267	3.39648	0.000682596	0.0426774
EIF3A	1538.46	0.626746	0.184637	3.39447	0.000687618	0.0426774
LOC105376957	9.53049	-2.24425	0.661084	-3.39481	0.000686773	0.0426774
TP53BP2	694.941	0.903686	0.266227	3.39442	0.000687743	0.0426774
KLHL3	121.183	-1.01254	0.298439	-3.39277	0.000691892	0.0428125
LOC101928068	35.9231	-1.77362	0.523115	-3.3905	0.000697654	0.0430465
AHI1-DT	12.6822	-1.77843	0.52496	-3.38774	0.000704715	0.043359
DENR	244.715	0.760626	0.224695	3.38516	0.000711379	0.0436453
DCUN1D3	709.041	1.7926	0.529791	3.3836	0.000715409	0.0437689
VWA5A	414.12	-0.99392	0.293947	-3.38129	0.000721458	0.044015
POGZ	1214.34	-0.412959	0.122169	-3.38022	0.00072428	0.0440634
BCCIP	269.109	0.717234	0.212578	3.37398	0.000740902	0.0446899
CARS1	142.511	1.09812	0.325536	3.37327	0.000742809	0.0446899
PLA2G4E	885.714	3.39182	1.00538	3.37367	0.000741722	0.0446899
TMEM198B	165.875	-0.667844	0.197942	-3.37394	0.000740999	0.0446899
CCL15-CCL14	144.352	-2.19451	0.650959	-3.3712	0.000748414	0.0449028
PCBP1	744.628	0.642881	0.19085	3.36852	0.000755731	0.0452169
RIC3	120.295	-1.51789	0.450735	-3.3676	0.000758261	0.0452436
CDKN2A	266.164	3.25181	0.966475	3.36461	0.000766509	0.0454653
MMP12	176.892	3.9463	1.1731	3.36399	0.000768256	0.0454653
NCL	470.795	1.1645	0.346057	3.36504	0.000765319	0.0454653
ALG13	863.03	-0.412096	0.122575	-3.362	0.000773809	0.0456438
GMEB2	91.2757	0.906324	0.269646	3.36116	0.000776153	0.0456438
LINC00933	14.537	-2.26621	0.674529	-3.3597	0.000780274	0.0456438
UTP18	106.17	0.775245	0.230785	3.35917	0.000781781	0.0456438
VPS37B	293.424	0.965673	0.287359	3.36051	0.000777986	0.0456438
TDG	555.474	0.977892	0.291237	3.35772	0.000785888	0.0457606
POLI	223.331	-1.09059	0.325066	-3.35499	0.000793687	0.0460911
LOC107986022	39.6028	-3.02923	0.903346	-3.35335	0.000798399	0.0462411
CARD18	6.62558	5.58677	1.6674	3.35059	0.000806399	0.0463119
CCL18	417.121	3.52625	1.05262	3.34999	0.00080815	0.0463119
GNL2	482.113	0.902914	0.269428	3.35122	0.000804549	0.0463119
HSP90AA1	7013.59	1.41927	0.423575	3.3507	0.00080607	0.0463119
FAT1	3327.76	1.68681	0.503994	3.34688	0.00081727	0.0464981
PLAUR	365.553	3.12443	0.933533	3.34689	0.000817242	0.0464981
SHANK2	50.9023	2.49513	0.74555	3.34669	0.000817822	0.0464981
PJVK	23.4801	-1.12739	0.336985	-3.34552	0.000821275	0.0465725
GOLGA6L9	154.66	-1.54039	0.460668	-3.34381	0.000826378	0.0467398
MAF	1320.78	-1.64443	0.491981	-3.34246	0.000830392	0.0468449
PURA	1313.51	-0.776895	0.232487	-3.34167	0.000832746	0.046856
LRRFIP1	2327.15	0.81179	0.24306	3.33987	0.000838172	0.0470394
SPOPL	651.478	0.609418	0.182545	3.33845	0.00084247	0.0471588
PDLIM4	140.98	1.35026	0.404727	3.33621	0.000849284	0.0472964
VCL	1597.91	0.903686	0.270838	3.33662	0.00084803	0.0472964
LOC107987043	63.429	-1.10535	0.331578	-3.33362	0.000857245	0.0474962
ZNF383	171.18	-0.990863	0.297192	-3.33408	0.00085583	0.0474962
LINC02256	22.2421	-1.39512	0.418661	-3.33234	0.000861175	0.0475389
MTMR10	891.808	-0.973146	0.292083	-3.33175	0.00086303	0.0475389
TUBB2B	78.2952	1.21113	0.363567	3.33125	0.000864583	0.0475389
PRPF4	135.227	0.809993	0.243226	3.33021	0.000867805	0.0475956
TUT7	1856.2	0.803752	0.241668	3.32586	0.000881477	0.0482237
KCNIP3	28.7572	-1.583	0.476456	-3.32245	0.000892297	0.048693
MEIS1-AS2	15.8896	-2.04565	0.615862	-3.3216	0.000895042	0.0487203
LOC107986423	32.7988	-1.43629	0.432801	-3.31858	0.000904768	0.0490041
ZNF260	335.017	-0.671532	0.202336	-3.3189	0.000903726	0.0490041
TCP1	1129.01	0.873643	0.263404	3.31674	0.000910747	0.0492053
CTNNA1	867.18	0.864954	0.261097	3.31277	0.000923762	0.0492789
GPR27	8.39928	-2.38311	0.719018	-3.3144	0.00091841	0.0492789
LDHB	449.303	0.985077	0.297119	3.31542	0.000915045	0.0492789
LOC105370495	8.50158	-2.1894	0.660855	-3.31298	0.000923091	0.0492789
SYNJ2	407.622	1.481	0.447015	3.3131	0.000922688	0.0492789
VMP1	4590.06	1.10756	0.334391	3.31218	0.000925724	0.0492789
CXCR2	214.211	-1.46615	0.442825	-3.3109	0.000929978	0.0493843
ELL	84.2588	1.36088	0.411435	3.30764	0.000940844	0.0497162
GALNT11	420.567	-0.616812	0.186475	-3.30774	0.000940505	0.0497162
LOC105370413	32.6734	3.14739	0.951744	3.30697	0.000943094	0.0497162
LOC105379080	12.4687	-3.40463	1.03017	-3.30492	0.000950031	0.0499606
GUSBP1	85.7632	-0.937862	0.283945	-3.30297	0.00095665	0.0500185
LAMC2	897.314	3.02429	0.915738	3.30257	0.000958042	0.0500185
LOC107986708	10.2513	-1.6437	0.497503	-3.3039	0.000953489	0.0500185
EIF3J	426.743	0.800521	0.242525	3.30078	0.000964158	0.050097
POLR1HASP	82.9231	-1.23294	0.373487	-3.30117	0.000962825	0.050097
CYP2U1-AS1	78.5232	2.05149	0.621709	3.29976	0.000967673	0.0501596
STPG2	14.1062	-2.27864	0.691109	-3.29709	0.000976933	0.0505191
FAM120C	199.827	-0.823053	0.249742	-3.29562	0.00098206	0.0506636
SMC5-DT	42.9133	-1.10846	0.336431	-3.29477	0.000985027	0.0506962
MFSD14A	756.124	0.443247	0.134564	3.29395	0.000987905	0.0507241
CPEB4	2238.35	0.895202	0.27211	3.28985	0.00100242	0.051227
NME2	405.618	0.718284	0.218321	3.29004	0.00100173	0.051227
KRT32	9.22705	-2.41965	0.736952	-3.28332	0.00102593	0.0519396
PTPN11	630.943	0.713275	0.217182	3.28422	0.00102265	0.0519396
SELENOS	248.791	0.953943	0.290399	3.28493	0.00102007	0.0519396
ZNF493	412.59	-1.08258	0.329721	-3.28333	0.00102588	0.0519396
TMC1	6.32666	-1.93453	0.589558	-3.28132	0.00103322	0.0520661
TMEM74	15.4552	-1.39574	0.425294	-3.28183	0.00103135	0.0520661
KRT17	2050.86	3.40331	1.03782	3.27928	0.00104074	0.0523237
PSMB5	297.847	0.627114	0.19128	3.27851	0.00104356	0.0523445
LOC105379263	58.5691	-2.38801	0.728634	-3.27738	0.00104775	0.0524333
TAPT1-AS1	57.0963	-1.77913	0.543142	-3.27563	0.00105425	0.0526373
GOLGA8R	48.4092	-1.38772	0.423851	-3.27409	0.00106004	0.0528053
CCT8	1230.26	0.729032	0.222859	3.27126	0.00107068	0.0531606
LOC107986294	49.3756	-1.21113	0.370274	-3.2709	0.00107207	0.0531606
URB1	339.21	1.03251	0.315762	3.26989	0.0010759	0.053229
CASC19	70.3903	3.95339	1.20974	3.26796	0.00108324	0.0533492
LOC100506639	30.4047	-1.05538	0.322931	-3.26812	0.00108266	0.0533492
TARS1	1672.87	1.03002	0.31566	3.26306	0.00110214	0.0541571
LOC112267856	13.5272	6.60824	2.02586	3.26195	0.0011065	0.0542483
PIGR	2223.28	6.57884	2.01774	3.26049	0.00111218	0.0544043
UBE2Q2P16	8.37459	-1.65379	0.507495	-3.25874	0.00111909	0.0546192
CNN2	407.561	1.32617	0.407128	3.25737	0.00112449	0.0547597
GARNL3	81.8122	-0.801438	0.246219	-3.25499	0.00113398	0.0549754
PLAA	283.458	0.750656	0.230598	3.25525	0.00113292	0.0549754
FBXO45	112.097	1.88724	0.580675	3.25007	0.00115375	0.055685
HSPA5	1356.49	1.11573	0.343247	3.25051	0.00115199	0.055685
N4BP2L2-IT2	397.143	-0.688071	0.2118	-3.24869	0.00115939	0.0558332
NUDCD1	305.003	0.836618	0.257938	3.24348	0.00118079	0.0566391
SLC22A15	215.468	-1.05262	0.324611	-3.24272	0.00118395	0.0566391
ZNF138	274.855	-1.02072	0.314733	-3.24314	0.0011822	0.0566391
CNTNAP3	174.29	-1.39252	0.429585	-3.24156	0.00118879	0.0567458
SOCAR	45.3176	2.6887	0.829846	3.24	0.00119529	0.0569311
LOC105379096	29.2444	-1.09171	0.33744	-3.23528	0.00121525	0.057755
VAV3	1255.69	-2.00392	0.619701	-3.23368	0.00122205	0.0579514
LOC101929710	19.1513	-1.55238	0.48059	-3.23015	0.00123724	0.058544
AP3D1	381.443	0.803151	0.248869	3.2272	0.00125009	0.0587651
RAB3GAP1	697.175	0.471906	0.146255	3.22659	0.00125274	0.0587651
SRD5A3	273.758	-1.05023	0.32543	-3.22721	0.00125004	0.0587651
WNT2B	206.417	-1.33009	0.412191	-3.22689	0.00125144	0.0587651
ZNF362	158.943	-0.781783	0.242345	-3.22591	0.00125572	0.0587778
WNT5A	1368.47	-1.49925	0.465364	-3.22166	0.00127448	0.0594381
ZNF66	82.9683	-0.998672	0.310004	-3.22148	0.0012753	0.0594381
LOC105375061	34.3431	-1.20495	0.374171	-3.22033	0.00128043	0.0595495
TUSC7	6.34211	-3.25911	1.01352	-3.21563	0.00130157	0.0604036
FHL2	165.936	0.930493	0.289762	3.21123	0.00132168	0.0611247
GABRP	542.686	3.69588	1.15101	3.211	0.00132274	0.0611247
MLANA	56.6387	-1.62532	0.506773	-3.2072	0.00134032	0.0618056
LOC105376065	33.9085	-2.00669	0.625863	-3.20629	0.0013446	0.0618715
AAGAB	370.764	0.72079	0.224904	3.20487	0.00135123	0.0619141
STIP1	316.264	1.08364	0.338082	3.20525	0.00134946	0.0619141
FDPS	347.366	0.892063	0.278418	3.20404	0.00135516	0.0619635
PMEL	52.7757	-2.69785	0.842254	-3.20313	0.00135943	0.0620281
ITGB4	534.785	1.16009	0.362377	3.20133	0.00136796	0.0622484
LOC105370765	47.9811	-1.51923	0.474625	-3.2009	0.00136999	0.0622484
POLR3D	140.087	0.652342	0.203959	3.1984	0.00138194	0.0625301
XYLB	127.897	-1.17394	0.367031	-3.19847	0.00138158	0.0625301
LOC107984127	71.0869	-1.10161	0.344508	-3.19765	0.00138552	0.0625617
CAB39	1649.41	0.623132	0.195023	3.19518	0.00139745	0.0629693
LOC107984035	71.3986	-1.41698	0.44378	-3.19299	0.00140809	0.0633172
FRS3	24.5079	-1.33738	0.41909	-3.19117	0.001417	0.0633248
GOLGA8M	40.9357	-1.46752	0.459825	-3.19148	0.00141546	0.0633248
IPO11	297.679	0.432087	0.135369	3.19193	0.00141327	0.0633248
LOC105377609	9.39976	6.06839	1.90329	3.18837	0.00143078	0.0636784
TNFRSF6B	33.2286	2.48592	0.779609	3.18868	0.00142926	0.0636784
GPRC5A	689.877	2.42455	0.761147	3.18539	0.0014456	0.0642065
GAB1	1444.75	-0.958858	0.301161	-3.18388	0.00145317	0.0644109
OGN	304.754	-1.35429	0.425635	-3.1818	0.00146361	0.0645807
SLC4A4	75.2756	-2.57328	0.808583	-3.18246	0.00146031	0.0645807
ZKSCAN3	62.048	-1.1459	0.360194	-3.18135	0.00146592	0.0645807
CYFIP1	909.18	0.473402	0.148919	3.17893	0.0014782	0.0649897
LOC107986189	143.043	-1.48365	0.466817	-3.17823	0.00148175	0.0650143
LRPPRC	1232.24	0.666989	0.209974	3.17654	0.00149045	0.0652644
ALKBH3-AS1	20.1704	-1.31067	0.412965	-3.17379	0.0015046	0.0652798
DNM3	341.141	-0.863772	0.272077	-3.17473	0.00149975	0.0652798
KSR1	239.976	-0.776012	0.244456	-3.17445	0.00150121	0.0652798
LOC105374056	25.0476	-2.64985	0.834719	-3.17454	0.00150075	0.0652798
MAGT1	698.609	0.53871	0.16975	3.17356	0.00150583	0.0652798
S100A2	2068.52	1.95387	0.616943	3.16701	0.00154013	0.0666337
B3GNT2	432.906	0.857835	0.27108	3.16451	0.00155347	0.0666793
C17orf67	13.7222	-1.48601	0.46949	-3.16516	0.00154998	0.0666793
MAFF	258.811	1.15361	0.364514	3.16479	0.00155197	0.0666793
THRB-AS2	29.8391	-1.21474	0.383833	-3.16477	0.00155204	0.0666793
LPAR4	26.3179	-2.06494	0.653113	-3.16169	0.00156855	0.0671939
FABP6	32.2552	3.02135	0.956087	3.16012	0.00157703	0.0672919
MRFAP1	182.563	0.887654	0.280842	3.16068	0.00157399	0.0672919
GPRC5D-AS1	56.5693	-1.02463	0.324468	-3.15786	0.00158933	0.0675636
LINC01060	5.70831	5.34024	1.69187	3.15642	0.0015972	0.0675636
LINC01535	14.1833	-1.59868	0.506454	-3.15662	0.0015961	0.0675636
LOC107984376	108.827	-1.3345	0.422834	-3.1561	0.00159895	0.0675636
LUZP2	41.3541	-2.0142	0.638121	-3.15645	0.00159702	0.0675636
RNFT1-DT	22.1265	-1.21783	0.385946	-3.15545	0.00160248	0.0675812
LOC105370792	22.6917	1.73249	0.549646	3.15202	0.00162146	0.068117
RND3	1864.91	1.21607	0.385797	3.15211	0.00162097	0.068117
CEP68	492.939	-0.660539	0.209615	-3.1512	0.00162602	0.0681769
CCDC146	220.283	-1.02395	0.325169	-3.14898	0.00163842	0.0684325
MSMO1	1498.79	1.95782	0.62173	3.14899	0.00163838	0.0684325
RANBP3L	40.4947	-2.84975	0.905477	-3.14724	0.00164822	0.0687094
HSPH1	1498.63	2.23893	0.711915	3.14494	0.00166123	0.0691191
LOC105372528	13.8122	-4.7337	1.50549	-3.14428	0.00166494	0.0691413
C6orf163	36.1508	-1.08728	0.34659	-3.13707	0.00170646	0.0695713
CRADD-AS1	40.6409	-0.937932	0.298823	-3.13876	0.00169665	0.0695713
DDX31	148.462	0.733104	0.23361	3.13816	0.00170014	0.0695713
GTPBP4	452.274	1.181	0.376478	3.13698	0.00170697	0.0695713
LOC102724727	22.7581	-1.61613	0.515176	-3.13704	0.00170661	0.0695713
LOC105378772	15.5861	-1.76206	0.561717	-3.13692	0.00170733	0.0695713
LOC105379507	15.7403	-2.31539	0.737148	-3.14101	0.00168366	0.0695713
NOMO1	355.484	1.05996	0.337671	3.13905	0.00169498	0.0695713
RGS17	67.6414	-1.34877	0.429479	-3.14049	0.00168665	0.0695713
ZNF480	444.743	-0.780436	0.248466	-3.14102	0.0016836	0.0695713
LOC440300	95.4412	-1.66525	0.531097	-3.13549	0.00171566	0.0697797
DLG2	151.918	-1.60918	0.513367	-3.13457	0.00172107	0.0697954
MAOB	151.946	-1.80411	0.575835	-3.13304	0.00173007	0.0697954
MAPT	54.8318	-1.97677	0.631013	-3.13269	0.00173211	0.0697954
NADK	101.875	0.939584	0.299893	3.13306	0.00172992	0.0697954
ZSCAN12P1	40.1951	1.44775	0.462101	3.13297	0.00173046	0.0697954
SART3	140.672	0.754685	0.240962	3.13196	0.00173643	0.0698397
LOC107986275	10.6463	-2.22829	0.711912	-3.13001	0.00174801	0.0701524
ZC3HAV1L	112.162	-0.782315	0.249976	-3.12956	0.00175066	0.0701524
LOC105375284	13.6474	-1.50071	0.479825	-3.12761	0.00176232	0.0704897
RRS1	95.468	1.40093	0.448114	3.12628	0.00177035	0.0706807
CTR9	445.997	0.694238	0.222364	3.12207	0.00179583	0.0715661
CDC27P10	624.746	6.98581	2.23839	3.12091	0.00180291	0.0717169
UST-AS2	8.82595	-1.97249	0.632525	-3.11843	0.00181816	0.0721913
ALAS1	137.027	1.01353	0.325376	3.11494	0.00183981	0.0729177
EZR	2631.22	0.969226	0.311656	3.10992	0.00187135	0.0733254
LINC00513	75.2959	1.10226	0.354225	3.11175	0.00185981	0.0733254
LOC105376214	72.9375	-1.56616	0.503178	-3.11253	0.0018549	0.0733254
LOC107986847	37.8029	-1.32126	0.424753	-3.11066	0.00186672	0.0733254
MIR125B2	5.11163	-2.59526	0.834058	-3.11161	0.0018607	0.0733254
SLC28A3	313.202	2.20193	0.70812	3.10955	0.00187373	0.0733254
TYRP1	111.225	-4.4687	1.43671	-3.11038	0.00186847	0.0733254
ZNF300P1	60.8935	-1.58454	0.509728	-3.10859	0.0018798	0.0734307
GUSBP4	113.71	-1.09455	0.352386	-3.10612	0.00189563	0.0737834
XRN2	860.204	0.554993	0.178666	3.10631	0.00189436	0.0737834
GPRIN1	21.6085	2.7302	0.879471	3.10437	0.00190687	0.073824
PLEKHB2	411.187	0.71093	0.228958	3.10507	0.00190236	0.073824
PSMC3	125.605	0.889008	0.286339	3.10474	0.00190449	0.073824
HORMAD1	69.1458	4.04251	1.30298	3.1025	0.00191892	0.0738445
LOC107986452	61.0687	2.2061	0.711146	3.10218	0.001921	0.0738445
PWWP2A	426.599	-0.527861	0.170146	-3.10241	0.00191954	0.0738445
ZNF630	43.4681	-1.06295	0.342561	-3.10296	0.00191593	0.0738445
PSMB1	327.958	0.711187	0.229488	3.09902	0.00194159	0.0745044
LOC105369710	11.8317	-2.05109	0.662204	-3.09737	0.00195244	0.0747885
PPIL3	134.588	-0.54844	0.177099	-3.09679	0.00195628	0.0748035
BZW1	2480.12	0.902285	0.291532	3.09498	0.00196828	0.07513
LINC01410	52.2496	-1.69473	0.54767	-3.09444	0.00197186	0.0751346
CRABP1	34.7232	-2.8786	0.930576	-3.09335	0.00197909	0.0751467
LOC107984292	262.023	-1.24291	0.401778	-3.09352	0.00197795	0.0751467
NCAM2	87.9766	-2.00107	0.647571	-3.09013	0.00200072	0.0757031
ZNF829	89.5983	-1.06547	0.344758	-3.0905	0.00199823	0.0757031
PLEKHG4B	24.9681	3.54923	1.14938	3.08796	0.00201538	0.0761253
PPRC1	316.633	1.0953	0.354822	3.08691	0.00202251	0.0762621
LOC112268084	57.937	-2.06371	0.66909	-3.08436	0.00203993	0.0767855
FMO1	245.636	-1.79323	0.581834	-3.08203	0.00205594	0.0772542
LOC105373785	93.0956	-0.860781	0.27937	-3.08115	0.00206201	0.0773487
LOC112268199	23.25	2.03504	0.660595	3.08061	0.00206578	0.0773565
CDKN2B-AS1	59.4626	2.93621	0.954055	3.07761	0.00208666	0.0778385
GHR	198.273	-1.69834	0.552267	-3.07522	0.00210344	0.0778385
PPP6R1	197.797	0.91633	0.297976	3.07518	0.00210374	0.0778385
SNORA32	24.5622	1.53086	0.497616	3.07639	0.00209523	0.0778385
SYNCRIP	1638.86	0.73527	0.239098	3.07518	0.00210374	0.0778385
TRIM68	42.0357	-0.914146	0.297234	-3.07551	0.00210145	0.0778385
VASP	129.715	1.32647	0.431171	3.07645	0.00209485	0.0778385
CD1C	78.1844	-1.61156	0.524293	-3.07378	0.00211368	0.0779405
KRT7-AS	45.0014	4.87914	1.58716	3.07413	0.00211115	0.0779405
MS4A4E	129.014	-1.18899	0.387364	-3.06945	0.00214456	0.0789453
LINC00707	20.614	4.65865	1.51811	3.06873	0.00214973	0.0790015
SAP30BP	132.965	0.764837	0.249282	3.06816	0.00215383	0.0790188
LOC105370928	38.4855	2.07932	0.678102	3.06638	0.00216668	0.0790893
SPHK1	79.3467	1.69724	0.553474	3.06652	0.00216565	0.0790893
VWC2L	28.8311	-2.12346	0.692496	-3.06638	0.00216668	0.0790893
LOC107984254	16.3592	-1.548	0.505355	-3.06318	0.00218995	0.0798045
LOC102724586	7.69993	-2.32034	0.75811	-3.06069	0.00220829	0.080338
PLPP3	1290.21	-1.76288	0.576416	-3.05834	0.00222566	0.0808347
LOC101929479	63.7517	-1.34631	0.440486	-3.05641	0.00224003	0.0809328
LOC105377691	5.94084	-2.17286	0.710996	-3.05608	0.0022425	0.0809328
PXK	298.76	-0.492099	0.161028	-3.05598	0.00224327	0.0809328
ULK2	121.318	-0.873307	0.285698	-3.05674	0.00223755	0.0809328
RGS5-AS1	7.77373	-1.60896	0.526601	-3.05537	0.00224785	0.0809637
CYP51A1	1009.04	1.40671	0.460918	3.05198	0.00227337	0.0814113
DHRS4	70.7959	-1.04141	0.341152	-3.05264	0.00226839	0.0814113
DNAJB6	738.13	0.995874	0.32635	3.05156	0.00227658	0.0814113
LOC105374535	23.7368	-1.22349	0.400788	-3.05271	0.00226781	0.0814113
YRDC	103.81	1.32345	0.433743	3.05124	0.00227902	0.0814113
LOC102724117	37.9219	-1.05961	0.347484	-3.04938	0.00229315	0.0815813
MNT	200.849	1.37185	0.449877	3.04939	0.00229308	0.0815813
PSMD14	372.412	0.672671	0.220682	3.04815	0.00230256	0.0815813
RBM19	173.616	0.723256	0.237276	3.04816	0.00230244	0.0815813
SRSF12	17.4162	-1.47844	0.485016	-3.04824	0.00230189	0.0815813
DKC1	317.67	0.77607	0.254853	3.04517	0.00232547	0.0822588
DTX2P1-UPK3BP1-PMS2P11	168.753	-0.846308	0.278139	-3.04275	0.00234425	0.0827881
PITPNB	584.521	1.1361	0.373925	3.03831	0.00237907	0.0838817
LOC107985909	113.605	2.35164	0.775018	3.0343	0.00241093	0.0848672
LOC105378726	34.7497	2.662	0.87755	3.03344	0.0024178	0.0849711
PLCG1-AS1	138.849	0.885131	0.291926	3.03204	0.00242911	0.0852307
ACTN4	1954.37	0.700725	0.231231	3.0304	0.00244228	0.0855545
GSTA1	250.973	-3.76411	1.24314	-3.0279	0.00246259	0.0861271
MIR99A	6.46099	-2.17005	0.716863	-3.02715	0.00246873	0.0862031
C21orf62	14.6596	-1.48297	0.490185	-3.02533	0.0024836	0.0864444
HTR7P1	36.0815	-1.12189	0.370801	-3.02558	0.00248158	0.0864444
LINC01705	22.4403	2.43828	0.806627	3.02281	0.0025044	0.0870289
GOLGA8Q	27.1955	-1.27882	0.423148	-3.02217	0.00250973	0.0870748
ADH1A	11.8244	-1.66731	0.552038	-3.02029	0.00252535	0.087199
ICA1L	128.277	-1.18909	0.393588	-3.02116	0.00251804	0.087199
MTOR	498.933	0.589601	0.1952	3.0205	0.00252357	0.087199
OSBPL11	329.295	0.572276	0.189532	3.01942	0.00253258	0.0873098
CDC42BPB	451.326	0.60914	0.201878	3.01738	0.00254974	0.0877481
DACT2	12.9698	-2.52992	0.83857	-3.01694	0.00255338	0.0877481
GARIN4	17.9269	-3.6344	1.20566	-3.01446	0.00257436	0.0879421
GARS1	1500.26	0.95714	0.317499	3.01462	0.00257302	0.0879421
KIT	398.067	-1.46115	0.484663	-3.01478	0.00257164	0.0879421
MAFG	108.738	0.742304	0.246289	3.01396	0.0025786	0.0879421
PCSK9	35.0596	2.32426	0.771306	3.01341	0.00258332	0.0879421
ZSWIM4	133.39	1.10734	0.367447	3.0136	0.00258165	0.0879421
CXCL11	173.293	4.41547	1.46583	3.01227	0.00259305	0.0879976
WDR27	198.939	-0.772268	0.256355	-3.0125	0.00259109	0.0879976
RNF38	707.612	-0.46961	0.156027	-3.00981	0.00261415	0.0885751
LOC102724093	24.8376	-0.979074	0.325367	-3.00914	0.00261988	0.088631
MRPL14	101.382	0.97292	0.323442	3.00802	0.00262956	0.0888202
HLA-DQB1	608.307	3.27195	1.08944	3.00333	0.00267045	0.0889563
HOXC13	5.65778	5.36221	1.7853	3.00354	0.00266858	0.0889563
KCNIP1	14.3238	-2.20465	0.73364	-3.00509	0.00265505	0.0889563
LGR4	855.367	-1.01484	0.337777	-3.00448	0.00266035	0.0889563
LINC01852	10.8569	-1.61693	0.538197	-3.00434	0.00266154	0.0889563
LOC107985362	38.7663	3.26361	1.08678	3.00299	0.00267338	0.0889563
LOC112268313	3347.52	1.66057	0.552995	3.00286	0.00267455	0.0889563
POM121C	280.683	0.588755	0.195791	3.00706	0.00263791	0.0889563
TNKS1BP1	371.094	0.810297	0.269818	3.00312	0.00267226	0.0889563
WHAMMP2	45.8594	-1.46814	0.488406	-3.00599	0.00264721	0.0889563
RCAN1	399.412	1.89018	0.629649	3.00196	0.00268247	0.0890834
FAM98A	330.829	0.640844	0.213536	3.00111	0.00268999	0.0891968
CSNK1D	265.71	0.807633	0.269404	2.99786	0.00271886	0.0897429
FAM88D	15.9201	-1.86824	0.623158	-2.99802	0.00271739	0.0897429
TENM1	220.05	-1.40564	0.468777	-2.99853	0.00271286	0.0897429
GOLGA2P7	53.0224	-1.24711	0.416124	-2.99697	0.00272676	0.0898673
CNTNAP3C	59.958	-1.22304	0.408632	-2.99301	0.00276243	0.08992
CXCL1	208.762	3.51832	1.17535	2.99343	0.00275863	0.08992
GCNT3	116.128	3.77345	1.2605	2.9936	0.00275704	0.08992
ID1	524.944	1.7196	0.574162	2.99497	0.00274475	0.08992
MANF	235.164	0.912211	0.304817	2.99265	0.00276562	0.08992
SEC23B	765.811	0.77759	0.259544	2.99599	0.00273556	0.08992
SLC16A1	687.113	1.53305	0.512112	2.99359	0.00275719	0.08992
VSTM4	166.162	-0.984481	0.328654	-2.99549	0.00274004	0.08992
ZNF462	652.732	-0.863142	0.288208	-2.99486	0.00274573	0.08992
CYSLTR1	185.126	-1.69926	0.568148	-2.99087	0.00278181	0.0900418
DNAJC2	165.151	0.723312	0.241783	2.99157	0.00277548	0.0900418
IRAK1	174.541	0.906461	0.303066	2.99096	0.00278098	0.0900418
LOC105374494	39.4941	-0.857692	0.286871	-2.98982	0.00279141	0.0900841
RPRD1A	339.25	0.509145	0.170286	2.98993	0.0027904	0.0900841
RABL2A	61.1767	-0.825555	0.276183	-2.98916	0.00279748	0.090146
ZDHHC15	77.0403	-1.58272	0.529698	-2.98797	0.00280834	0.0903619
LOC107986997	158.143	-1.27884	0.428322	-2.9857	0.00282932	0.0909022
NEURL3	5.59567	5.33254	1.78669	2.98459	0.00283959	0.0910977
ELAC2	216.74	0.626349	0.210091	2.98132	0.00287009	0.0919402
ITGA3	598.974	1.59783	0.536158	2.98014	0.00288114	0.0921581
KRT42P	14.2626	3.72807	1.25168	2.97845	0.00289706	0.0925313
TAF1D	751.982	0.898567	0.301782	2.97754	0.00290574	0.0926722
LOC101929278	9.75411	-3.29181	1.10636	-2.97536	0.00292643	0.0930589
PTPRZ1	1183.08	2.22594	0.748096	2.97548	0.00292533	0.0930589
PLEKHG1	364.217	0.587885	0.197659	2.97423	0.00293725	0.09313
RAP2C-AS1	55.7132	-0.852595	0.286654	-2.9743	0.00293662	0.09313
GCN1	572.059	0.719419	0.241921	2.97378	0.00294155	0.0931304
CRACDL	160.972	-1.5574	0.523953	-2.97241	0.00295472	0.0934113
ARHGAP20	145.089	-1.13017	0.380799	-2.96788	0.00299858	0.0937068
FAM171A2	6.44259	-2.00869	0.67644	-2.9695	0.00298284	0.0937068
ISG15	245.544	3.03608	1.02252	2.9692	0.00298576	0.0937068
LMLN	116.303	-0.630963	0.212456	-2.96985	0.00297949	0.0937068
LOC101928387	36.8665	-1.22298	0.411995	-2.96843	0.00299326	0.0937068
LRIG3	1169.05	-1.25841	0.42398	-2.96809	0.00299658	0.0937068
PPIC-AS1	7.86554	-1.71739	0.578059	-2.97096	0.00296866	0.0937068
SEMA5A-AS1	9.02111	-1.56108	0.52563	-2.96992	0.00297876	0.0937068
FBXO46	103.766	1.05734	0.356339	2.96723	0.00300501	0.0937098
FRRS1L	13.7298	-3.88126	1.30815	-2.96699	0.00300731	0.0937098
PWP2	30.4793	1.80219	0.607555	2.9663	0.00301403	0.0937847
L3MBTL4-AS1	33.0354	-1.38743	0.467851	-2.96554	0.00302155	0.0938841
FBXW10B	83.7694	1.77138	0.597641	2.96396	0.00303705	0.0939239
LOC107985833	6.69504	5.6119	1.89318	2.96427	0.00303401	0.0939239
PIP5K1A	736.107	0.677678	0.228697	2.96321	0.00304445	0.0939239
PTP4A1	2440.93	0.864348	0.291639	2.96376	0.00303903	0.0939239
TCAF2P1	35.5529	-1.04706	0.353346	-2.96328	0.00304376	0.0939239
NYNRIN	317.615	-1.16278	0.392559	-2.96205	0.00305595	0.094145
RHOT1	650.612	-0.619369	0.209266	-2.95971	0.00307924	0.0947282
GOLGA8N	82.9415	-1.09712	0.37076	-2.95911	0.00308526	0.0947789
CEMIP	413.377	2.11793	0.71587	2.95854	0.00309104	0.0948224
ZNF124	237.68	-0.593	0.200528	-2.9572	0.00310447	0.0951002
MORF4L2	1834.2	0.577662	0.195398	2.95633	0.00311323	0.0952342
TM4SF19	13.8255	2.5822	0.873825	2.95506	0.00312612	0.0953598
UBE2E3	464.531	-0.559459	0.189308	-2.95527	0.00312391	0.0953598
LOC105370926	10.1427	-2.29882	0.778371	-2.95337	0.0031432	0.0955548
LRRC37B	129.435	-0.83072	0.281226	-2.95392	0.00313762	0.0955548
MYBBP1A	182.818	0.736849	0.249515	2.95313	0.00314571	0.0955548
CLTC	4757.96	0.487497	0.16517	2.95149	0.00316243	0.0958688
LOC107984718	42.0639	-1.20253	0.407465	-2.95125	0.00316487	0.0958688
LOC101928849	10.0255	-2.58273	0.875349	-2.95051	0.00317248	0.0958819
LOC105378975	9.76789	-1.30014	0.440687	-2.95027	0.003175	0.0958819
SPAG9	1094.49	0.663026	0.22476	2.94992	0.00317855	0.0958819
NIPA2	348.461	0.654318	0.221865	2.94917	0.00318626	0.0959121
OXR1-AS1	16.3993	-1.39258	0.472226	-2.94897	0.00318839	0.0959121
ABCG2	111.061	-1.63555	0.554825	-2.94786	0.00319979	0.096093
NKAPP1	31.9226	-1.56314	0.530322	-2.94753	0.00320325	0.096093
NDUFA6-DT	19.2653	-1.15178	0.391379	-2.94289	0.00325167	0.0974111
CES1	114.518	-2.36226	0.802872	-2.94226	0.00325821	0.0974726
ZNF571	60.7311	-0.948127	0.322302	-2.94174	0.00326379	0.0975052
ANKRD26	262.885	-0.809589	0.275499	-2.93862	0.00329674	0.098152
DKK1	27.3364	3.06546	1.043	2.93907	0.00329195	0.098152
NPC1	650.417	0.823063	0.280105	2.93841	0.003299	0.098152
FAM86EP	15.2277	-1.44531	0.492361	-2.93546	0.0033305	0.0982822
ITPR3	511.891	0.988127	0.336666	2.93504	0.00333505	0.0982822
LMNTD2	13.3151	-1.28053	0.436066	-2.93655	0.00331886	0.0982822
PCDH10	30.7621	5.22702	1.78066	2.93544	0.00333074	0.0982822
STK17A	351.039	0.689307	0.234791	2.93584	0.0033265	0.0982822
TNFRSF11B	35.8904	2.26903	0.772836	2.93598	0.00332495	0.0982822
ZNF790	106.372	-0.935128	0.318435	-2.93663	0.00331796	0.0982822
LOC105374128	22.4818	-1.09309	0.372605	-2.93366	0.00334994	0.0985872
RHOXF1-AS1	11.3107	-1.85654	0.633179	-2.93209	0.00336684	0.0988169
STOX2	325.616	-1.31962	0.450008	-2.93245	0.00336304	0.0988169
LOC105373754	15.0457	-2.46272	0.84081	-2.92898	0.00340073	0.0990086
PHLDA2	129.24	2.66439	0.909591	2.92921	0.0033982	0.0990086
PTCD2	183.609	-0.699603	0.238839	-2.92918	0.00339855	0.0990086
PTGES3	1093.79	0.693349	0.236681	2.92946	0.00339546	0.0990086
TOMM5	263.176	0.869216	0.296744	2.92918	0.00339856	0.0990086
WARS1	2732.51	2.76548	0.943555	2.93092	0.00337961	0.0990086
BCL11A	230.659	-1.56919	0.536186	-2.92657	0.00342724	0.0995138
DNAH12	7.99162	-1.64227	0.56114	-2.92666	0.00342619	0.0995138
DUSP4	202.286	2.09425	0.715888	2.92539	0.00344023	0.0995298
FPR2	24.6844	3.93713	1.34558	2.92598	0.00343376	0.0995298
HSPD1	1255.17	1.10353	0.377293	2.92486	0.00344613	0.0995298
UAP1	310.423	1.21998	0.417093	2.92495	0.00344508	0.0995298
HPGDS	48.6783	-1.74834	0.597848	-2.92439	0.00345128	0.0995464
ACTR2	2403.57	0.578012	0.197769	2.92266	0.00347054	0.0998367
DNAI3	27.3861	-2.20168	0.753294	-2.92273	0.00346976	0.0998367
DNAJB11	154.273	0.899118	0.308114	2.91814	0.00352131	0.100383
IDS2	55.976	-0.93864	0.321601	-2.91865	0.00351549	0.100383
ITGA9-AS1	19.7761	-1.49146	0.510851	-2.91956	0.00350525	0.100383
KLK6	1008.28	3.96332	1.35775	2.91903	0.00351121	0.100383
LINC02244	11.3431	-1.84903	0.633644	-2.91809	0.00352188	0.100383
LRRC59	500.917	1.1279	0.386231	2.92029	0.00349709	0.100383
PLEKHS1	54.333	3.18172	1.08983	2.91948	0.0035062	0.100383
LOC107985155	21.1191	-1.59696	0.547646	-2.91605	0.00354494	0.100908
LINC03016	32.9853	-2.52123	0.864831	-2.91529	0.00355355	0.101013
MYLK	994.845	1.46601	0.502936	2.91491	0.00355795	0.101013
SYTL3	452.517	0.566667	0.194469	2.91393	0.00356914	0.101078
TBCK	728.207	-0.753833	0.258703	-2.91389	0.00356955	0.101078
ELOC	296.673	0.947435	0.325428	2.91135	0.00359875	0.101245
NEXMIF	43.0303	-2.54419	0.873721	-2.9119	0.00359241	0.101245
SEMA6D	173.493	-1.29585	0.445005	-2.91199	0.00359138	0.101245
SERP1	1045.01	0.809832	0.278084	2.91218	0.00358912	0.101245
SMARCA4	366.096	0.672091	0.23083	2.91163	0.00359553	0.101245
CYTOR	150.569	2.26817	0.779394	2.91017	0.00361231	0.101364
LOC105370265	21.8405	-1.52439	0.52379	-2.9103	0.00361082	0.101364
CCDC9	20.8375	1.57344	0.540831	2.9093	0.00362242	0.101509
TXNRD1	452.992	1.24481	0.427928	2.90892	0.00362682	0.101509
LOC100286922	17.4366	-3.17163	1.09074	-2.90778	0.00364003	0.101748
FRG1EP	15.0244	-2.27783	0.783615	-2.90682	0.00365121	0.101898
HLA-DQA1	805.928	3.50192	1.20485	2.90652	0.00365479	0.101898
CROT	283.07	-1.05425	0.36308	-2.90362	0.0036887	0.102711
ARHGAP30	234.882	1.17248	0.404167	2.90099	0.00371987	0.1029
DCAF13	322.894	1.06833	0.368296	2.90074	0.00372284	0.1029
RAB3IP	532.234	1.81154	0.624528	2.90065	0.0037239	0.1029
SAMD9	4491.47	1.63094	0.56206	2.90172	0.0037112	0.1029
SERPINE2	336.19	1.68751	0.581571	2.90165	0.00371205	0.1029
TIGAR	165.118	1.02865	0.354495	2.90173	0.00371105	0.1029
FAM162B	18.0638	-1.61643	0.557374	-2.90009	0.00373058	0.102954
IER3-AS1	81.0293	1.95455	0.674285	2.8987	0.00374717	0.102977
ISG20	172.161	1.87006	0.64505	2.89909	0.00374245	0.102977
LOC107984868	7.25541	-1.77443	0.61235	-2.89774	0.00375868	0.102977
MTRNR2L8	222.724	-1.49718	0.516493	-2.89875	0.00374656	0.102977
TMED9	282.053	1.00593	0.347154	2.89763	0.00375988	0.102977
ZNF208	202.296	-1.77584	0.612759	-2.89811	0.00375415	0.102977
ZNRD2	102.738	0.863034	0.297971	2.89637	0.00377506	0.103263
HLA-V	18.678	5.66038	1.9555	2.89459	0.00379656	0.103408
LINC01117	11.0233	-1.75811	0.607429	-2.89435	0.00379941	0.103408
RAB33B	182.734	-0.688855	0.237928	-2.89522	0.00378894	0.103408
TRK-CTT2-2	44.3366	1.74328	0.602143	2.89512	0.00379012	0.103408
CXCL10	864.444	3.88845	1.34463	2.89183	0.00383006	0.103738
MIR210HG	11.9428	-1.981	0.684791	-2.89286	0.00381754	0.103738
PHLDB2	1368.95	1.82765	0.632016	2.89178	0.00383066	0.103738
PRR4	1948.71	6.5868	2.27739	2.89225	0.00382487	0.103738
C3orf80	8.9055	2.9639	1.02516	2.89116	0.00383819	0.103813
CYYR1	320.041	-1.12063	0.387821	-2.88955	0.00385794	0.10414
FCGR3A	167.456	2.79059	0.965806	2.88939	0.00385988	0.10414
CHD7	564.438	0.982004	0.340072	2.88763	0.00388155	0.104465
LINC01518	12.7185	6.51828	2.25702	2.888	0.00387696	0.104465
PLK3	209.492	1.16484	0.403494	2.88688	0.00389087	0.104586
AARS1	437.757	0.89862	0.311392	2.88582	0.003904	0.10481
TGFA	556.129	1.56967	0.544072	2.88505	0.00391349	0.104935
GALNT6	199.168	2.71578	0.941633	2.88411	0.00392518	0.105118
ANKDD1B	12.5677	-1.52061	0.527404	-2.88319	0.00393671	0.105297
FAM182B	7.309	-2.34895	0.815404	-2.88071	0.00396777	0.105997
CXCL9	2430.15	3.8348	1.33151	2.88004	0.00397627	0.106002
LOC107985779	39.1514	-3.37076	1.17043	-2.87992	0.0039777	0.106002
KRT16P2	73.9414	3.26292	1.13331	2.87911	0.00398805	0.106148
CATSPERE	35.8069	-0.988875	0.343637	-2.87767	0.00400623	0.106211
FMNL2	426.287	0.869805	0.302284	2.87744	0.00400912	0.106211
LOC102724135	68.4201	-1.14811	0.398907	-2.87814	0.0040003	0.106211
NT5DC3	209.423	1.4116	0.490586	2.87737	0.00401	0.106211
GLI4	43.1642	-0.849724	0.295495	-2.87559	0.00403273	0.106447
LDHAL6B	28.4271	1.23029	0.427844	2.87557	0.00403302	0.106447
TPMT	148.544	0.778509	0.270737	2.87552	0.00403362	0.106447
DLGAP1	13.5216	-2.21489	0.770866	-2.87325	0.00406278	0.106998
OCIAD2	114.692	0.861991	0.300019	2.87313	0.00406432	0.106998
GFM1	718.172	0.770417	0.268255	2.87196	0.00407932	0.107133
GUSBP2	38.5084	-0.911027	0.317175	-2.87232	0.00407469	0.107133
LHX8	80.9981	-1.78607	0.622032	-2.87134	0.00408735	0.107214
LINC02837	8.88332	5.99354	2.08881	2.86935	0.00411317	0.107311
PANX1	544.981	1.44079	0.502038	2.86989	0.0041062	0.107311
PHYHIP	30.8224	-1.98311	0.691106	-2.86947	0.00411163	0.107311
RRAS2	234.23	1.0347	0.360629	2.86915	0.00411574	0.107311
ZNF519	146.651	-1.29809	0.452426	-2.86918	0.00411539	0.107311
CTTNBP2	353.334	-1.94881	0.679454	-2.86819	0.00412824	0.107379
DDX27	202.824	0.714461	0.249087	2.86831	0.00412665	0.107379
LOC102724250	193.757	-0.965736	0.336805	-2.86734	0.00413932	0.107538
LOC100506124	55.4652	-1.31968	0.460578	-2.86528	0.0041664	0.108068
ZYX	273.093	1.29169	0.450848	2.86503	0.00416966	0.108068
LOC112268053	5.50684	-2.30414	0.804359	-2.86457	0.00417582	0.108099
APLF	337.438	-0.955279	0.333641	-2.86319	0.00419396	0.108439
SLC9A1	219.763	0.882264	0.308319	2.86153	0.00421604	0.1088
WDR43	814.927	1.09909	0.384111	2.86139	0.00421793	0.1088
MAB21L2	70.7033	-1.12337	0.392841	-2.8596	0.00424173	0.109284
AGMAT	19.773	1.62414	0.568792	2.85541	0.00429807	0.109469
LOC101927560	13.4389	-2.13143	0.746476	-2.85532	0.00429934	0.109469
LOC101929291	15.8238	1.68346	0.588922	2.85855	0.00425588	0.109469
LOC105375463	30.6901	-1.66003	0.581321	-2.85562	0.00429532	0.109469
NNAT	34.055	-1.34734	0.47172	-2.85622	0.00428714	0.109469
PTGR1	328.785	-1.50818	0.527857	-2.85718	0.00427417	0.109469
RUSC1-AS1	240.5	0.746278	0.261296	2.85607	0.00428925	0.109469
SERTAD4	299.364	-1.98487	0.69469	-2.85721	0.00427383	0.109469
TFB2M	124.099	0.754202	0.263971	2.85714	0.00427481	0.109469
WAPL	692.995	0.550119	0.192495	2.85784	0.00426538	0.109469
SPIN4	191.879	1.37959	0.483261	2.85475	0.00430711	0.109539
CCNA1	21.1438	3.7176	1.30335	2.85235	0.00433974	0.109695
GOLGA6L10	36.0997	-1.31946	0.462634	-2.85207	0.00434357	0.109695
IGFBP5	2345.42	-1.45984	0.511677	-2.85305	0.00433019	0.109695
LOC102723341	7.48242	-2.0849	0.731003	-2.85211	0.00434303	0.109695
UBD	220.064	3.30499	1.15859	2.8526	0.00433626	0.109695
ZNF883	21.1323	-1.42884	0.500907	-2.8525	0.00433764	0.109695
KNSTRN	45.7825	1.12317	0.393954	2.85103	0.00435782	0.1098
SNORD74B	5.31035	-2.12182	0.744216	-2.85108	0.00435708	0.1098
FOXK1	278.755	0.799275	0.280424	2.85024	0.00436865	0.109945
LOC100505736	54.1363	-0.844691	0.296397	-2.84986	0.00437379	0.109947
WASH2P	56.5488	-0.671157	0.23554	-2.84945	0.00437956	0.109965
LOC107986188	155.938	-2.29702	0.80656	-2.84792	0.00440062	0.110239
MAB21L1	67.8462	-1.92452	0.675759	-2.84794	0.00440031	0.110239
AMER1	246.122	-0.921757	0.323746	-2.84717	0.00441104	0.110373
KIAA1328	297.533	-0.708324	0.248868	-2.84619	0.00442461	0.110585
TWNK	29.5782	1.28952	0.453245	2.84509	0.00443985	0.110838
BPIFB2	435.046	10.0253	3.52511	2.84398	0.00445544	0.110845
CHST6	24.6857	4.54749	1.59882	2.84428	0.0044512	0.110845
CWC25	178.852	0.640521	0.225187	2.8444	0.00444958	0.110845
YWHAG	1013.02	0.780192	0.274632	2.84086	0.0044992	0.111806
TNC	2497.56	2.81023	0.989622	2.8397	0.00451558	0.112084
TRHDE-AS1	21.9016	-2.7728	0.976985	-2.83812	0.00453807	0.112514
GNB2	272.886	0.738339	0.260233	2.83723	0.00455072	0.112699
CXCL3	48.9058	4.30896	1.51904	2.83663	0.00455924	0.112782
EIF4G1	1713.04	0.721356	0.254518	2.8342	0.00459408	0.113144
LMTK2	443.442	0.757865	0.267404	2.83415	0.00459472	0.113144
LOC107984079	44.8199	-2.383	0.840739	-2.83441	0.00459103	0.113144
SOX9	397.412	2.45265	0.865168	2.83488	0.00458422	0.113144
ZNF658B	72.6495	-1.27616	0.450551	-2.83244	0.00461948	0.113625
SH3TC1	118.007	1.23947	0.437851	2.83081	0.00464307	0.114076
DLSTP1	33.5414	-1.20398	0.425729	-2.82804	0.00468341	0.114677
LETM1	214.997	1.11753	0.395073	2.82866	0.00467431	0.114677
SETD4	124.08	-0.530949	0.187731	-2.82825	0.00468035	0.114677
ARHGEF9	320.125	-0.554357	0.196202	-2.82544	0.00472159	0.115482
BICD2	442.974	1.36453	0.48313	2.82435	0.00473769	0.115486
COL8A1	287.006	1.61309	0.571074	2.82465	0.00473323	0.115486
LOC105372065	55.2556	1.34576	0.476383	2.82494	0.00472888	0.115486
DDIT4	409.675	1.57718	0.558518	2.82386	0.00474491	0.115532
LOC105373821	7.33209	-2.60496	0.923432	-2.82095	0.00478817	0.116243
LOC105374584	87.826	-0.870843	0.308728	-2.82074	0.00479126	0.116243
METTL24	60.9743	-1.50209	0.532405	-2.82133	0.00478244	0.116243
NOP16	236.705	1.00675	0.356963	2.82033	0.00479749	0.116243
ZNF850	40.7484	-0.877818	0.311272	-2.8201	0.00480086	0.116243
MRI1	199.826	-0.855172	0.30333	-2.81928	0.00481311	0.11641
MMP3	91.9515	3.77894	1.34091	2.81819	0.00482957	0.116561
TRR-ACG1-2	12.5035	3.45935	1.22752	2.81815	0.00483008	0.116561
AURKAIP1	164.272	0.707476	0.25136	2.81459	0.00488395	0.116843
BCL2L14	21.9638	2.33251	0.828095	2.81672	0.00485168	0.116843
C11orf91	50.0412	1.8709	0.664976	2.81349	0.00490071	0.116843
DNAJB3	15.1864	-3.39712	1.20793	-2.81236	0.00491802	0.116843
GSTO1	49.7062	1.2685	0.451081	2.81214	0.00492133	0.116843
HM13	1001.12	0.648891	0.230778	2.81175	0.00492721	0.116843
LINC00691	10.2956	-2.76454	0.982214	-2.8146	0.00488378	0.116843
LOC101927069	14.3453	-1.17688	0.418063	-2.81507	0.00487668	0.116843
LOC105377666	6.63539	5.59089	1.98722	2.81343	0.00490168	0.116843
LOC107984992	55.407	-0.901743	0.320506	-2.81349	0.00490062	0.116843
MACF1	4764.24	0.627093	0.222643	2.81658	0.00485378	0.116843
PABPC4	428.66	0.638512	0.226804	2.81527	0.00487369	0.116843
PIM3	215.693	0.916318	0.325827	2.81229	0.00491909	0.116843
TMEM132A	61.9109	1.73776	0.617102	2.81601	0.00486242	0.116843
UPP1	742.187	1.82282	0.648294	2.81171	0.00492785	0.116843
ZDHHC18	274.437	0.649251	0.230688	2.81442	0.00488661	0.116843
CUL4A	454.365	0.476507	0.169644	2.80887	0.00497164	0.116987
KCNN4	78.3739	3.03397	1.07999	2.80926	0.00496553	0.116987
LOC107985664	18.0506	-1.75751	0.625294	-2.81069	0.00494348	0.116987
POLR1A	251.976	0.615218	0.218952	2.80983	0.00495681	0.116987
SERPINA1	453.04	2.70447	0.962493	2.80986	0.00495633	0.116987
TRMT6	274.324	1.07943	0.384163	2.80982	0.00495698	0.116987
UBE2V2	259.495	0.968389	0.344759	2.80888	0.00497138	0.116987
DDX39A	132.306	0.954646	0.340196	2.80616	0.00501352	0.117717
SPAG1	246.912	0.741505	0.264215	2.80644	0.00500919	0.117717
ZPR1	299.956	0.863988	0.30798	2.80534	0.00502637	0.117892
LINP1	14.7306	2.83658	1.01148	2.80439	0.00504112	0.11811
SFTA2	7.59951	-2.49878	0.891171	-2.80393	0.00504843	0.118154
PTH1R	9.94181	-1.91061	0.681606	-2.80311	0.00506126	0.118327
DSEL	184.005	-0.986034	0.352527	-2.79704	0.00515724	0.118915
EIF2S2	808.538	0.604554	0.216032	2.79844	0.00513495	0.118915
FGFR2	344.92	-1.35844	0.485635	-2.79724	0.00515405	0.118915
LOC105370910	117.288	1.93509	0.691744	2.79741	0.00515137	0.118915
LOC105375743	6.20239	-1.80222	0.644051	-2.79826	0.00513784	0.118915
NBPF1	226.657	-1.01614	0.363295	-2.79702	0.0051576	0.118915
PARP16	44.1597	-0.844433	0.301537	-2.80043	0.00510344	0.118915
PRKG2	18.7718	-1.68277	0.601224	-2.79891	0.00512757	0.118915
PROM1	54.8607	4.57647	1.6353	2.79855	0.00513325	0.118915
RCC1L	80.0467	0.654451	0.233927	2.79767	0.00514719	0.118915
TCOF1	117.627	1.11132	0.397294	2.79723	0.00515432	0.118915
VNN3P	64.6912	1.53315	0.548004	2.7977	0.00514684	0.118915
ZNF793	76.7157	-1.20647	0.43105	-2.79892	0.00512745	0.118915
SH2D5	16.8632	4.56349	1.63261	2.79521	0.00518655	0.119456
EID3	13.2564	2.41432	0.864044	2.79421	0.00520267	0.119508
EIF4A1	1483.49	0.914394	0.327273	2.79398	0.00520634	0.119508
LOC105375169	26.9658	-1.18047	0.422545	-2.7937	0.00521083	0.119508
SENP3-EIF4A1	1631.63	0.876316	0.313633	2.79408	0.00520473	0.119508
SLC7A11-AS1	46.6781	1.82737	0.654213	2.79324	0.00521827	0.119552
LOC107984459	66.6191	-1.31332	0.470275	-2.79265	0.00522781	0.119645
AK6	96.724	0.728	0.260765	2.79179	0.00524181	0.119713
ZNF589	182.023	-1.04755	0.375217	-2.79185	0.00524074	0.119713
C19orf53	29.0097	1.16693	0.418112	2.79096	0.00525522	0.119767
TBC1D19	302.946	-0.63362	0.227017	-2.79107	0.00525338	0.119767
ATP13A3	2127.29	1.2995	0.466151	2.78772	0.00530806	0.120591
EDN1	132.212	1.44945	0.519953	2.78766	0.00530896	0.120591
EWSAT1	5.90588	-2.19098	0.785868	-2.78797	0.0053039	0.120591
LOC105372442	123.147	3.81871	1.37	2.78738	0.0053136	0.120591
DDX24	1019.6	0.445294	0.159831	2.78603	0.00533574	0.120962
PARK7	77.8706	0.862294	0.309542	2.78571	0.00534105	0.120962
DMP1	6.56072	5.56464	1.99891	2.78384	0.00537188	0.121533
LOC105374933	6.70043	-1.69645	0.609645	-2.78268	0.00539125	0.121844
ZNF879	65.9558	-0.84428	0.303467	-2.78211	0.00540067	0.121931
RUNX1T1	233.39	-1.37067	0.492788	-2.78147	0.0054114	0.122046
GSPT1	2377.37	0.607972	0.218709	2.77982	0.00543896	0.122413
MYO18A	364.423	0.542415	0.195112	2.78002	0.00543554	0.122413
IL1A	332.896	2.65177	0.954186	2.7791	0.00545104	0.122558
MCFD2	953.982	0.746564	0.268718	2.77824	0.00546545	0.122755
DSTN	613.607	0.674481	0.242827	2.77762	0.00547581	0.122861
ZNF212	47.5579	1.36874	0.493008	2.77631	0.00549805	0.123232
TSR1	261.893	0.736803	0.265671	2.77336	0.00554802	0.124224
ST7L	308.271	-0.635372	0.229178	-2.7724	0.00556447	0.124464
LOC112268276	18.1208	-1.09385	0.394623	-2.77189	0.00557322	0.124532
MYO1B	1664.41	1.69136	0.610323	2.77126	0.00558406	0.124646
KLC1	746.66	0.481021	0.173658	2.76993	0.00560677	0.125024
LOC107984244	29.2561	1.87189	0.675885	2.76954	0.0056135	0.125046
HNRNPH2	100.157	0.732959	0.264786	2.76811	0.00563818	0.125082
LATS1	878.063	-0.33608	0.121402	-2.76831	0.00563473	0.125082
MARS1	545.569	1.00431	0.362748	2.76862	0.00562944	0.125082
MTRR	624.318	0.625565	0.225912	2.76906	0.00562175	0.125082
LOC105374541	9.51677	4.61535	1.66753	2.76777	0.00564409	0.125086
CXCL13	292.601	3.82883	1.38389	2.76672	0.00566239	0.125335
RPS6KC1	475.482	0.431722	0.156056	2.76646	0.00566689	0.125335
LOC100507053	89.3838	-1.21574	0.439677	-2.76508	0.00569091	0.125738
ANKFN1	37.7681	-1.91932	0.694493	-2.76363	0.00571617	0.126041
FASN	546.758	1.00651	0.364198	2.76363	0.00571622	0.126041
DKK4	11.6327	-1.90426	0.689237	-2.76284	0.00573001	0.126089
TMED5	1473.24	0.833999	0.301853	2.76293	0.00572852	0.126089
SLC25A33	76.6028	1.25934	0.45592	2.76219	0.00574154	0.126215
WTAPP1	77.1124	3.83359	1.38821	2.76154	0.00575299	0.126339
IFRD2	112.346	1.05794	0.38336	2.75965	0.00578631	0.126431
PI15	326.907	2.75449	0.997981	2.76006	0.00577908	0.126431
TAS2R46	24.4507	-1.04383	0.378231	-2.75977	0.00578428	0.126431
TFB1M	154.609	-0.801096	0.290263	-2.7599	0.00578199	0.126431
TTC8	217.63	-0.653582	0.236824	-2.75978	0.0057841	0.126431
HOXD13	9.01615	6.02163	2.18236	2.75923	0.00579385	0.126469
PLGLB1	44.1388	-0.975827	0.353753	-2.7585	0.00580677	0.126517
TRF-GAA1-6	12.426	4.99364	1.81031	2.75844	0.00580771	0.126517
LCORL	657.535	-0.610771	0.221588	-2.75634	0.00584518	0.127079
PCMTD1-DT	47.043	-0.824323	0.29903	-2.75665	0.00583961	0.127079
ERLNC1	19.1195	-1.98672	0.721063	-2.75527	0.00586439	0.127369
C14orf93	79.2331	-0.895833	0.325401	-2.75301	0.00590497	0.128122
BPIFB1	383.098	9.84077	3.57813	2.75026	0.00595486	0.128663
CYP2F1	14.5441	-2.19788	0.799093	-2.75047	0.00595101	0.128663
DDIT4L	95.7054	-2.28934	0.832501	-2.74996	0.00596029	0.128663
FBXL13	95.4584	-0.713481	0.259363	-2.7509	0.00594324	0.128663
PIP	44.1386	5.13465	1.8671	2.75007	0.00595826	0.128663
POMP	286.36	0.652689	0.237409	2.74922	0.00597378	0.128663
SNORA105B	45.8734	1.09907	0.399795	2.74909	0.00597604	0.128663
TMEM150C	39.5898	-1.38679	0.504466	-2.74902	0.0059773	0.128663
ATG10	89.9759	-0.746505	0.271881	-2.7457	0.00603811	0.129736
LOC101928230	23.7914	-1.83585	0.668638	-2.74565	0.0060391	0.129736
SPDYE2B	187.607	0.884139	0.322078	2.74511	0.00604913	0.129823
CLEC12A	33.2187	1.73086	0.630714	2.74429	0.00606427	0.13002
BEND3	66.6217	1.37051	0.499524	2.74364	0.00607627	0.130075
LOC107985678	94.5954	-1.40241	0.511176	-2.7435	0.00607883	0.130075
LOC105372560	5.81505	-2.29355	0.837089	-2.73991	0.00614555	0.131356
RIPK2	260.294	1.01736	0.371393	2.73931	0.00615684	0.131356
ZNF18	122.579	-0.716522	0.261555	-2.73947	0.00615378	0.131356
GLIPR1L1	68.5694	-1.27852	0.466792	-2.73896	0.00616343	0.131368
MAP3K1	1204.73	-0.980687	0.358314	-2.73694	0.00620127	0.131657
MOCOS	124.582	1.48834	0.543734	2.73727	0.00619523	0.131657
SET	1721.94	0.474549	0.173365	2.73729	0.00619485	0.131657
ZNF621	470.061	-0.424149	0.154936	-2.73758	0.00618924	0.131657
ZMPSTE24	737.32	0.697927	0.255187	2.73497	0.00623862	0.132192
ZNF354C	99.9014	-1.02277	0.373943	-2.73509	0.00623625	0.132192
PDAP1	177.189	0.552979	0.202238	2.7343	0.00625136	0.132333
LOC105375434	46.6051	-1.12793	0.412638	-2.73345	0.00626738	0.132403
SERPINB9	572.497	1.53262	0.560705	2.73338	0.00626882	0.132403
TASOR2	2347.32	0.55022	0.201336	2.73284	0.00627906	0.132403
UBE2Q2P1	86.2062	-0.816184	0.298653	-2.73289	0.00627821	0.132403
ADAP1	18.8333	1.26221	0.462197	2.73088	0.00631651	0.132934
HCG4	24.6984	3.05855	1.11992	2.73104	0.00631346	0.132934
C2CD6	31.4236	-1.66505	0.610414	-2.72774	0.00637691	0.133828
LOC105372759	4.91174	-2.96992	1.08879	-2.72772	0.00637744	0.133828
ZNF596	42.8127	-1.06295	0.389682	-2.72774	0.00637695	0.133828
LOC107984224	8.88271	-1.40775	0.516275	-2.72675	0.00639613	0.13409
SKIDA1	13.7521	-2.24466	0.823424	-2.72601	0.00641057	0.134134
TAF9B	483.938	-0.66513	0.24399	-2.72605	0.00640971	0.134134
LOC105370804	9.93723	-2.07398	0.761162	-2.72476	0.00643491	0.13442
TMEM191B	6.9475	-1.61367	0.592246	-2.72467	0.00643663	0.13442
LOC107986982	42.799	1.38925	0.510013	2.72396	0.00645039	0.134532
ZAN	5.08133	5.20553	1.91116	2.72376	0.00645434	0.134532
FAM193B	173.66	-0.510633	0.187524	-2.72303	0.00646854	0.134604
PNPT1	428.864	0.850166	0.312223	2.72295	0.00647021	0.134604
NDEL1	1118.6	0.970954	0.356631	2.72258	0.00647752	0.134627
LOC105373796	28.8318	-0.88042	0.323611	-2.72062	0.00651604	0.135298
LOC102723752	26.4866	-1.19488	0.439298	-2.71998	0.00652859	0.135429
ZNF43	270.803	-0.925063	0.340213	-2.71907	0.00654664	0.135674
TOGARAM1	382.635	-0.571372	0.210286	-2.71712	0.00658521	0.136343
AADAT	56.1405	-1.21862	0.448829	-2.71512	0.0066252	0.136421
AJAP1	114.55	2.87798	1.05993	2.71527	0.00662228	0.136421
CYLD	854.664	0.751689	0.276855	2.71509	0.00662568	0.136421
DLEU1-AS1	9.04319	3.55988	1.31111	2.71516	0.00662445	0.136421
LOC105374040	64.2096	2.51215	0.924772	2.7165	0.00659756	0.136421
SHANK2-AS1	7.02436	5.65591	2.08317	2.71505	0.00662665	0.136421
RRP7A	160.538	0.91038	0.335496	2.71354	0.00665693	0.136915
OLFM4	6.42698	-2.70507	0.997069	-2.71303	0.0066672	0.136996
AGR2	478.191	4.80872	1.77271	2.71265	0.00667485	0.137024
BMT2	177.014	-0.715231	0.263741	-2.71186	0.00669059	0.137217
PDE5A	469.238	-0.671137	0.247606	-2.7105	0.00671815	0.137652
GRPEL1	170.526	0.85713	0.316299	2.70987	0.00673087	0.137735
ZNF346	143.908	-0.570795	0.210651	-2.70968	0.00673487	0.137735
LOC285638	77.2957	-1.07509	0.39707	-2.70757	0.00677777	0.138352
RDH11	667.12	0.630965	0.233019	2.70778	0.00677344	0.138352
F5	182.832	2.73683	1.01143	2.70589	0.00681208	0.138922
LINC00887	12.3819	2.688	0.993968	2.70431	0.00684456	0.139322
SEMA5A	573.065	-0.740442	0.273778	-2.70453	0.00684009	0.139322
MAP2K1	212.375	0.572603	0.211822	2.70323	0.00686698	0.139648
RB1	1388.7	0.502909	0.18625	2.70019	0.00693006	0.140799
CSAG2	9.35895	6.06561	2.24714	2.69925	0.00694954	0.141063
CLEC4E	23.3165	2.99805	1.11089	2.69878	0.00695933	0.141112
RALGPS1	206.517	-0.978575	0.362634	-2.69852	0.00696496	0.141112
PAXIP1-AS2	62.3229	-0.669589	0.248239	-2.69735	0.00698929	0.141473
PTPN12	1279.32	0.859611	0.318925	2.69534	0.00703166	0.142066
RRAD	67.613	2.51768	0.934	2.69559	0.00702644	0.142066
CDON	132.278	-1.1463	0.425442	-2.69437	0.00705222	0.142216
TPM4	5506.11	0.85502	0.317313	2.69456	0.00704818	0.142216
LOC105372031	61.6082	-1.35694	0.503996	-2.69236	0.00709478	0.142816
SDCCAG8	580.998	-0.436799	0.162237	-2.69235	0.00709509	0.142816
ACKR2	39.8541	1.10185	0.409351	2.6917	0.00710884	0.14296
C12orf60	61.9981	-0.725589	0.269716	-2.69019	0.00714108	0.143299
LOC101927756	29.7955	-1.12794	0.419311	-2.68999	0.00714547	0.143299
LOC105376212	61.9293	-1.48822	0.553228	-2.69007	0.00714373	0.143299
UTP20	539.879	0.512301	0.190521	2.68894	0.00716787	0.143615
FAM91A1	934.982	0.747644	0.278239	2.68706	0.00720848	0.144231
LINC02983	11.2846	-1.369	0.509628	-2.68628	0.00722518	0.144231
RARRES1	94.3877	2.17713	0.810371	2.68658	0.0072187	0.144231
SEMA7A	77.9156	1.52231	0.566578	2.68684	0.00721307	0.144231
S100P	54.3419	2.76881	1.03131	2.68476	0.00725813	0.144756
CCN4	247.966	2.01747	0.751805	2.6835	0.00728552	0.145145
SLC26A9	59.9882	2.92181	1.08891	2.68325	0.007291	0.145145
CARS1-AS1	23.608	1.29972	0.484511	2.68253	0.00730671	0.145325
DUSP2	72.5346	1.92931	0.719905	2.67995	0.00736335	0.146317
PRTG	58.1517	-1.41003	0.526207	-2.67961	0.00737076	0.146331
HSPA6	103.42	2.98911	1.11589	2.67868	0.0073913	0.146337
SLC25A32	468.122	0.882805	0.329562	2.67873	0.0073903	0.146337
STRIP2	103.693	2.11779	0.790481	2.67911	0.00738177	0.146337
UNC80	7.57767	-2.2691	0.847336	-2.67792	0.00740798	0.146534
KRBA2	49.7693	-0.947528	0.353961	-2.67693	0.00743001	0.146836
ALDH1A3-AS1	276.726	1.75232	0.654689	2.67657	0.00743802	0.14686
DPM1	364.284	0.666021	0.248868	2.6762	0.00744622	0.146889
MALAT1	77376.2	0.46615	0.174238	2.67537	0.00746476	0.147121
ATAD3A	48.1251	1.23142	0.46034	2.67503	0.00747235	0.147137
FLRT2	441.736	-1.38468	0.517782	-2.67426	0.0074894	0.147339
LOC105377889	4.92554	-1.64891	0.616955	-2.67265	0.00752547	0.147915
HIRA	197.522	0.551507	0.206464	2.6712	0.00755811	0.148422
NDUFA9	279.35	0.6037	0.226067	2.67045	0.00757496	0.148484
RNA5-8SN1	3314.79	2.0112	0.753053	2.67073	0.00756861	0.148484
HESX1	6.57417	-1.63362	0.611837	-2.67003	0.00758453	0.148538
LINC00630	109.661	-0.620553	0.232461	-2.66949	0.00759666	0.148641
MLLT10	946.218	-0.563008	0.210957	-2.66883	0.0076117	0.148706
SCGB3A1	54.5556	6.032	2.26024	2.66874	0.00761364	0.148706
NRBF2	382.567	0.818782	0.306853	2.66832	0.00762313	0.148757
CNTFR	40.9039	-2.79666	1.04951	-2.66473	0.00770504	0.149334
EPOP	14.2609	2.02806	0.761116	2.66459	0.00770815	0.149334
ETNK2	327.701	-2.29413	0.86042	-2.66629	0.00766929	0.149334
OFCC1	12.9482	5.0499	1.89531	2.66441	0.00771225	0.149334
POU5F2	201.334	-0.592404	0.222348	-2.66431	0.00771459	0.149334
PRH1-PRR4	2236.19	5.53113	2.07491	2.66572	0.00768231	0.149334
SLC7A11	355.519	1.52519	0.571941	2.66669	0.00766019	0.149334
SPAG16	353.754	-1.28429	0.4819	-2.66506	0.00769749	0.149334
TMSB4X	3482.25	0.558715	0.209601	2.66561	0.0076849	0.149334
AMELX	23.0014	-1.36118	0.511116	-2.66315	0.0077412	0.149526
RAD23B	468.154	0.563548	0.211646	2.66268	0.00775204	0.149526
RUBCN	291.051	0.746257	0.280191	2.66339	0.0077358	0.149526
SLC34A2	24.6841	6.06509	2.27762	2.66291	0.0077469	0.149526
LOC105369349	10.6033	4.77243	1.79277	2.66205	0.00776668	0.149676
CHD1	1097.92	0.834622	0.313564	2.66173	0.0077741	0.149686
IQCN	45.6269	-1.62474	0.610496	-2.66134	0.0077831	0.149726
RNF135	105.155	-0.836399	0.314316	-2.66102	0.00779053	0.149737
DDX56	141.882	0.710633	0.267109	2.66046	0.00780347	0.149853
SNRPB2	360.658	0.521833	0.196179	2.65998	0.00781459	0.149934
CHML	234.526	0.568308	0.2138	2.65812	0.0078577	0.150414
DNTTIP2	439.081	0.712763	0.268157	2.65801	0.00786034	0.150414
LINC03006	35.8881	-1.09555	0.412171	-2.65801	0.00786039	0.150414
HAUS5	74.7479	-0.591708	0.222792	-2.65588	0.00791027	0.150464
KIF13B	523.052	1.0101	0.380167	2.657	0.00788391	0.150464
MAPRE1	918.533	0.64302	0.242117	2.65582	0.00791148	0.150464
MSLN	11.3739	3.80669	1.43261	2.65717	0.00787988	0.150464
SLC30A7	725.585	0.628482	0.236591	2.6564	0.00789792	0.150464
TMLHE-AS1	20.4069	-0.945559	0.356003	-2.65605	0.00790628	0.150464
TPSB2	250.034	-1.6691	0.628323	-2.65643	0.00789727	0.150464
AJUBA-DT	13.7034	-1.85708	0.699641	-2.65433	0.00794655	0.150964
ZFP69	34.5186	-0.969764	0.365422	-2.65382	0.00795864	0.150964
ZNF521	371.975	-0.987352	0.372012	-2.65409	0.00795228	0.150964
FGF12-AS1	7.07939	-3.78796	1.42759	-2.65339	0.00796887	0.151026
C5AR2	45.9215	1.38527	0.522478	2.65134	0.00801721	0.151375
CCDC171	111.839	-1.00407	0.378711	-2.65128	0.00801864	0.151375
MYH9	1990.95	1.22044	0.460447	2.65055	0.00803604	0.151375
NTNG1	11.4066	-2.36134	0.890764	-2.65092	0.00802738	0.151375
PPOX	64.106	-0.825345	0.31125	-2.65172	0.0080084	0.151375
PRSS22	345.694	1.74138	0.656767	2.65144	0.00801484	0.151375
ZNF701	100.764	-0.980903	0.370035	-2.65084	0.00802918	0.151375
ACAT2	209.564	1.00514	0.379923	2.64564	0.00815367	0.151655
BAG5	298.924	0.649249	0.245115	2.64875	0.00807907	0.151655
BOP1	115.646	1.05449	0.399016	2.64273	0.00822395	0.151655
C5orf46	16.9191	5.51415	2.0812	2.6495	0.00806098	0.151655
CFLAR-AS1	146.988	0.555598	0.209868	2.64737	0.00811198	0.151655
CLIC1	1416.13	0.572694	0.216391	2.64657	0.00813123	0.151655
EDNRA	421.452	-1.12775	0.426659	-2.64321	0.00821235	0.151655
EXOC3L4	8.55273	4.49771	1.70153	2.64333	0.00820948	0.151655
GABPB1	348.03	0.651616	0.246391	2.64464	0.00817783	0.151655
KCTD4	58.7505	1.18235	0.447346	2.64303	0.00821676	0.151655
LDLR-AS1	35.7673	1.69161	0.639621	2.6447	0.00817624	0.151655
LOC105373369	8.19234	-1.43187	0.540676	-2.6483	0.00808978	0.151655
LOC105373874	6.45774	-2.48612	0.939233	-2.64697	0.0081217	0.151655
LOC105375151	32.3886	-1.19637	0.451837	-2.64779	0.00810206	0.151655
LOC105376050	165.456	-1.69922	0.642514	-2.64465	0.00817765	0.151655
LOC107984018	33.492	-1.27262	0.481543	-2.64279	0.00822261	0.151655
LOC388282	20.3914	2.33678	0.8845	2.64193	0.0082436	0.151655
LONP1	71.7627	0.758358	0.286719	2.64495	0.00817029	0.151655
MBD5	433.101	-0.455909	0.172526	-2.64255	0.00822833	0.151655
MID1	391.405	-0.735352	0.278318	-2.64212	0.00823878	0.151655
NOMO2	320.627	0.89364	0.337573	2.64725	0.00811482	0.151655
PELI1	2177.47	1.30058	0.491092	2.64834	0.0080888	0.151655
PSD4	471.872	0.794089	0.300585	2.64181	0.00824645	0.151655
PSMD1	1200.3	0.677148	0.256177	2.64328	0.00821075	0.151655
TALAM1	75352.6	0.460094	0.173733	2.64829	0.00809009	0.151655
TGM2	161.711	2.79574	1.05685	2.64536	0.00816038	0.151655
TLR2	337.224	1.2722	0.481426	2.64257	0.00822804	0.151655
ZNF141	456.257	-0.628566	0.23775	-2.64381	0.00819788	0.151655
PRO1804	30.9295	-0.978412	0.370465	-2.64103	0.00826534	0.151874
TAF4	69.3003	0.755468	0.286143	2.64018	0.00828629	0.15213
PRH1-TAS2R14	43.6554	-0.73781	0.279654	-2.63829	0.0083325	0.152849
ZNF585A	179.697	-0.925214	0.350744	-2.63786	0.0083431	0.152915
ANXA2R-AS1	41.3009	-1.36254	0.516623	-2.6374	0.00835432	0.15297
CCN2	625.79	2.39988	0.910221	2.63659	0.0083743	0.15297
LOC102723638	14.3545	-2.25603	0.855604	-2.63677	0.00837005	0.15297
LOC107986426	17.9885	2.54819	0.96627	2.63714	0.0083608	0.15297
PICALM	3179.46	0.507679	0.192629	2.63553	0.00840072	0.153324
PHF21A	487.645	-0.837955	0.318087	-2.63435	0.00842974	0.153724
HMGA2-AS1	105.326	2.50593	0.95147	2.63374	0.00844493	0.153872
LOC646652	60.5052	-1.28907	0.489642	-2.63268	0.0084715	0.154227
ANKRD16	44.292	-0.852295	0.32382	-2.632	0.00848831	0.154274
ITGB1	4281.26	0.972141	0.369329	2.63218	0.0084838	0.154274
LOC107986512	49.7267	1.18142	0.44909	2.63069	0.00852119	0.154742
CACNB4	480.7	-1.48548	0.56474	-2.63038	0.00852883	0.154752
DDX23	120.966	1.04963	0.399105	2.62996	0.00853949	0.154816
SLC5A4-AS1	11.5661	-1.8283	0.695639	-2.62822	0.00858318	0.155478
LINC01482	6.05739	-2.07005	0.788054	-2.62679	0.00861946	0.155875
NOP58	1014.9	0.865346	0.329402	2.62702	0.00861361	0.155875
GNL3	1122.39	0.820584	0.312547	2.62548	0.00865274	0.155892
GTPBP1	307.359	0.762784	0.290547	2.62534	0.00865627	0.155892
LINC01994	5.07727	-1.92582	0.733316	-2.62618	0.00863485	0.155892
PTS	57.6912	0.946445	0.360491	2.62543	0.00865393	0.155892
SLITRK2	22.5285	-1.82318	0.694269	-2.62605	0.00863831	0.155892
ANP32B	184.827	0.495988	0.189015	2.62406	0.00868877	0.156218
SMIM13	156.249	0.740943	0.282341	2.62429	0.00868306	0.156218
MIR10393	2675.7	1.0247	0.3907	2.62273	0.00872292	0.156702
GCAWKR	14.4994	4.24257	1.61886	2.62071	0.00877457	0.15737
LINC01395	19.0035	-1.80777	0.689762	-2.62086	0.00877085	0.15737
HPF1	103.763	-0.541659	0.206808	-2.61914	0.0088153	0.15797
SDK2	63.2664	1.40596	0.536886	2.61872	0.00882593	0.15803
PSMA1	772.099	0.623543	0.238145	2.61834	0.00883595	0.158079
SDF4	43.9488	1.20315	0.459564	2.61803	0.0088439	0.158091
ATP6AP1L	29.8331	-1.02515	0.391953	-2.61549	0.00891	0.158564
EAF1	471.285	0.885673	0.338683	2.61505	0.00892146	0.158564
LOC102724802	27.4666	-1.21308	0.463672	-2.61624	0.00889039	0.158564
RAD51AP2	27.9676	-1.86291	0.712339	-2.61521	0.00891739	0.158564
SLC25A24	335.57	0.401455	0.153506	2.61524	0.00891635	0.158564
SLC4A1AP	205.143	0.469209	0.179344	2.61625	0.00889006	0.158564
UBQLN1	1632.54	0.442339	0.16911	2.61569	0.00890469	0.158564
DDX47	448.863	0.581583	0.222532	2.61348	0.00896245	0.159162
SERPINB5	5071.94	1.53288	0.586887	2.61188	0.00900445	0.159778
DHX15	1920.97	0.578552	0.221591	2.6109	0.00903037	0.159846
LOC105379012	6.09473	-1.8557	0.710677	-2.61118	0.00902311	0.159846
PRR9	14.7791	5.32226	2.03826	2.61118	0.00902302	0.159846
DAB2IP	262.669	0.517687	0.198409	2.60919	0.00907577	0.160428
LOC105378728	18.9522	1.83088	0.701787	2.60888	0.009084	0.160428
PCDHAC2	9.80896	-2.10207	0.805926	-2.60827	0.0091002	0.160428
ROR1	241.629	-1.19211	0.457023	-2.60843	0.00909581	0.160428
ZNF90	47.9087	-1.16996	0.448486	-2.6087	0.0090888	0.160428
CH507-145C22.1	13.8002	-1.71821	0.659098	-2.6069	0.00913649	0.160441
CHCHD2	467.791	0.59942	0.229941	2.60684	0.00913813	0.160441
DNAJA3	93.2523	0.655023	0.251376	2.60575	0.00916741	0.160441
KCNJ16	8.66878	4.48109	1.71885	2.60703	0.00913302	0.160441
LOC102724584	34.1625	1.83532	0.704147	2.60645	0.00914871	0.160441
MAP2K5	242.707	-0.598798	0.229685	-2.60704	0.00913284	0.160441
XRCC5	1481.67	0.371212	0.142455	2.60582	0.00916537	0.160441
ZNF44	285.544	-0.568216	0.218055	-2.60584	0.009165	0.160441
ZNF461	73.6164	-0.823848	0.316104	-2.60626	0.00915381	0.160441
KITLG	603.245	-0.978518	0.375714	-2.60442	0.00920295	0.160804
NOC2L	134.949	0.824566	0.316584	2.60457	0.00919893	0.160804
PALLD	1658.98	0.630512	0.242174	2.60355	0.00922647	0.161085
PACRG	45.1366	-1.60413	0.616343	-2.60265	0.00925056	0.161246
SMAD1	446.967	-0.605772	0.232751	-2.60266	0.00925026	0.161246
LOC107985192	13.1172	-1.11693	0.429252	-2.60205	0.00926694	0.161402
FAS-AS1	63.8888	-1.76116	0.677187	-2.6007	0.00930326	0.161775
MXD1	3887.32	1.19316	0.458781	2.60071	0.00930304	0.161775
LOC112268035	698.444	-1.37491	0.528738	-2.60037	0.00931244	0.161806
LOC105374545	10.6953	2.44534	0.940692	2.59951	0.00933577	0.162081
STRC	7.08582	-1.71364	0.659341	-2.59902	0.00934891	0.16218
ETV4	27.8495	1.62318	0.624832	2.59779	0.00938266	0.162328
LOC102724672	12.8586	-1.54955	0.596532	-2.59759	0.00938793	0.162328
MIR3671	12.5458	-1.70362	0.655806	-2.59775	0.00938373	0.162328
ZNF174	60.2944	-0.709805	0.273171	-2.59839	0.00936627	0.162328
ZNHIT6	258.329	0.618499	0.238128	2.59734	0.00939481	0.162328
TEPP	5.48037	-2.56978	0.989639	-2.59669	0.0094128	0.16238
THAP2	72.3475	-0.770461	0.296707	-2.5967	0.00941229	0.16238
PCNX4	897.562	-0.352209	0.135653	-2.5964	0.00942052	0.162384
LINC01527	31.9062	3.52052	1.3566	2.5951	0.00945622	0.16287
AQP5	68.7142	7.55185	2.91092	2.59432	0.00947789	0.16295
CCL24	18.2889	2.90823	1.1212	2.59386	0.00949052	0.16295
SPOPL-DT	63.326	-0.66554	0.256571	-2.59398	0.00948712	0.16295
TUFT1	295.465	1.39985	0.53968	2.59385	0.00949083	0.16295
CCT5	963.923	0.853559	0.329191	2.5929	0.00951714	0.163272
LRRC19	27.6887	-0.972315	0.375063	-2.59241	0.00953075	0.163377
MARK4	116.405	0.823354	0.317683	2.59174	0.00954913	0.163563
RBM20	38.9675	-1.86037	0.717896	-2.59142	0.00955819	0.163589
EOLA2-DT	92.5884	-0.793788	0.306371	-2.59094	0.00957143	0.163687
CLUH	217.863	0.811997	0.313446	2.59055	0.00958227	0.163743
INO80C	194.977	1.10786	0.427885	2.58914	0.00962157	0.164156
RUFY3	879.512	-0.688379	0.265864	-2.58921	0.00961951	0.164156
AXIN1	93.8205	0.797624	0.308101	2.58884	0.00962993	0.16417
LOC105372503	157.9	2.69624	1.04219	2.58709	0.00967913	0.164764
MMP13	51.7821	3.47508	1.34326	2.58706	0.00967998	0.164764
LOC102723654	40.0086	-1.7135	0.662711	-2.58559	0.00972136	0.165339
PCDH19	47.8267	-1.99109	0.770332	-2.58472	0.00974588	0.165497
SNW1	253.927	0.473131	0.183038	2.58487	0.00974152	0.165497
ELMOD3	115.494	-0.597555	0.231279	-2.5837	0.00977458	0.165855
SLC12A7	170.346	1.05517	0.408439	2.58343	0.00978235	0.165857
CCT4	529.534	0.521208	0.201799	2.5828	0.00980019	0.16603
DIS3	1035.24	0.697189	0.270003	2.58216	0.00981851	0.166211
LOC112268114	7.32619	-1.82806	0.708085	-2.5817	0.00983154	0.166227
MEFV	32.4397	2.11643	0.820075	2.58078	0.00985776	0.166227
P3R3URF-PIK3R3	112.661	0.722784	0.280048	2.58093	0.00985343	0.166227
PSMC1	461.879	0.471714	0.182753	2.58116	0.00984685	0.166227
TUBBP5	25.7282	-2.86755	1.11084	-2.58143	0.00983926	0.166227
ZNF860	77.3326	-0.860264	0.333549	-2.57912	0.00990523	0.166898
NKRF	82.0814	0.753848	0.292364	2.57846	0.0099243	0.16709
PPIF	687.46	1.70588	0.661748	2.57784	0.00994205	0.167246
SETD1A	68.8758	0.749472	0.290764	2.5776	0.00994896	0.167246
INKA2	88.8959	-0.704722	0.273566	-2.57605	0.0099935	0.167865
BCL2A1	59.0237	2.43852	0.947413	2.57387	0.0100568	0.168444
HNRNPK	1708.65	0.432448	0.167991	2.57423	0.0100463	0.168444
ULBP2	43.3342	1.9655	0.763449	2.57451	0.0100383	0.168444
VPS37D	5.87564	-1.52755	0.593502	-2.57379	0.010059	0.168444
MSS51	64.3748	-0.692377	0.269109	-2.57285	0.0100864	0.168643
SLITRK3	9.72397	-3.75658	1.46008	-2.57286	0.0100861	0.168643
IGF2BP2-AS1	19.6224	1.64252	0.638557	2.57224	0.0101044	0.168813
EPGN	1425.63	2.24657	0.873603	2.57161	0.0101227	0.168989
LOC105375957	20.6579	-0.980938	0.381576	-2.57076	0.0101477	0.169276
LOC101927827	24.3842	-1.3868	0.539592	-2.57009	0.0101673	0.169366
UTP15	301.316	0.826863	0.321731	2.57004	0.0101687	0.169366
LIG4	152.844	0.749002	0.291647	2.56818	0.0102234	0.169498
LOC105373456	87.4052	-0.779626	0.303548	-2.56838	0.0102176	0.169498
LRP2BP	115.26	-0.819015	0.318797	-2.56908	0.0101969	0.169498
LSM7	40.4352	0.801386	0.312026	2.56833	0.010219	0.169498
MAFK	106.836	0.91736	0.357064	2.56918	0.010194	0.169498
PKP2	227.372	2.01246	0.783402	2.56887	0.010203	0.169498
ALDH1A3	357.448	1.99169	0.775979	2.56668	0.0102678	0.169975
DARS2	257.829	0.447249	0.174236	2.56691	0.010261	0.169975
ACTR3	2749.93	0.665266	0.259333	2.5653	0.0103087	0.170263
INKA1	25.6236	-1.29414	0.504459	-2.5654	0.0103058	0.170263
JDP2	184.933	-1.15991	0.452115	-2.56553	0.0103018	0.170263
ARSK	76.0449	-0.997422	0.389057	-2.56369	0.0103566	0.170923
FAU	508.678	0.498419	0.194533	2.56214	0.0104031	0.171041
GDA	80.2204	3.58234	1.39763	2.56315	0.0103726	0.171041
LAMP5	13.5876	3.16568	1.23537	2.56255	0.0103907	0.171041
LOC105374812	39.46	-1.53261	0.598018	-2.56281	0.0103828	0.171041
LOC107987115	17.358	-1.21469	0.474088	-2.56217	0.010402	0.171041
LINC01943	52.5176	2.51441	0.981607	2.56152	0.0104214	0.171213
MAML3	310.973	-1.08504	0.423648	-2.56117	0.0104321	0.171258
CT75	7.27124	-2.2552	0.88139	-2.55868	0.0105069	0.171796
FAM107B	647.154	1.36141	0.532111	2.55851	0.0105123	0.171796
SERPINB9-AS1	24.8122	1.80553	0.705487	2.55926	0.0104894	0.171796
SPTAN1	2305.16	0.539371	0.210748	2.55932	0.0104876	0.171796
VRK2	662.757	0.61741	0.241299	2.5587	0.0105065	0.171796
WARS2-AS1	65.3077	-0.793244	0.309979	-2.55903	0.0104966	0.171796
RAD52	173.797	-0.593181	0.23189	-2.55803	0.0105267	0.171883
TMPRSS3	9.3339	4.57185	1.78754	2.55762	0.0105392	0.171883
ZNF808	297.184	-0.730774	0.285733	-2.55755	0.0105414	0.171883
LOC101928152	316.196	2.43973	0.954096	2.55712	0.0105544	0.171967
CANX	2593.07	0.698866	0.27353	2.55499	0.0106191	0.17227
CCT6A	965.633	0.663253	0.259527	2.55563	0.0105997	0.17227
DAPK3	40.9818	1.39479	0.545834	2.55533	0.0106086	0.17227
EEIG1	445.13	0.668297	0.261542	2.55522	0.0106121	0.17227
HEMK1	133.31	-0.738285	0.288964	-2.55494	0.0106206	0.17227
SUPT16H	711.511	0.497471	0.194667	2.5555	0.0106036	0.17227
LOC105375659	50.6818	-1.48353	0.581195	-2.55256	0.0106935	0.173323
CCDC88B	49.0375	1.03602	0.40593	2.55222	0.0107038	0.173358
LOC105377406	17.3018	-1.90415	0.746151	-2.55197	0.0107117	0.173358
PRSS37	10.3572	-1.29122	0.506146	-2.55108	0.010739	0.173671
IL12A-AS1	9.30875	-2.51431	0.98582	-2.55048	0.0107575	0.173712
XPO5	368.527	0.736086	0.288606	2.55049	0.0107573	0.173712
LRFN2	11.9185	-2.82644	1.10867	-2.5494	0.0107908	0.174119
MYO1E	888.358	0.758493	0.29762	2.54853	0.0108178	0.174408
SLC25A25	439.827	1.51942	0.596246	2.54831	0.0108247	0.174408
SNORD96A	12.8651	1.68336	0.660655	2.54803	0.0108335	0.17442
BATF	34.8049	1.34613	0.528517	2.547	0.0108653	0.174544
CD274	173.376	1.73709	0.681988	2.5471	0.0108624	0.174544
RAP2C	532.994	0.543516	0.213387	2.54709	0.0108626	0.174544
LOC105369559	13.9288	3.10571	1.21996	2.54574	0.0109047	0.175047
LOC105369820	5.14674	-1.69167	0.664662	-2.54516	0.0109228	0.175079
TCAF2	239.666	-0.847123	0.332814	-2.54534	0.0109173	0.175079
SLC37A3	243.354	0.851767	0.334721	2.5447	0.010937	0.175178
BACH1	1398.73	0.667625	0.26246	2.54372	0.0109679	0.175424
CXCR4	228.566	1.64889	0.64829	2.54344	0.0109766	0.175424
LINC02312	9.43018	3.687	1.44953	2.54359	0.0109719	0.175424
IL2RA	134.823	1.78238	0.700849	2.54318	0.0109849	0.175427
FAM78B-AS1	22.3131	-1.06406	0.418496	-2.54259	0.0110036	0.175489
FOXN3	2249.27	-0.53324	0.209727	-2.54254	0.0110049	0.175489
CAVIN2-AS1	13.3849	-1.93141	0.760367	-2.5401	0.0110821	0.176073
LOC110091768	18.603	-1.11374	0.438445	-2.54021	0.0110787	0.176073
RCOR3	707.802	-0.701182	0.276032	-2.54022	0.0110782	0.176073
SLC27A3	37.6649	-0.773111	0.3043	-2.54062	0.0110655	0.176073
ZNF273	271.02	-1.2803	0.503858	-2.54099	0.0110538	0.176073
HMGA2	80.4739	2.69694	1.06198	2.53954	0.0110999	0.176098
MALRD1	6.3482	-3.01773	1.18821	-2.53973	0.0110937	0.176098
ATP13A2	90.0196	1.3399	0.527737	2.53895	0.0111187	0.176134
GOLGA2P10	165.776	-1.51243	0.595748	-2.5387	0.0111264	0.176134
ZFP30	73.355	-0.785932	0.309553	-2.53893	0.0111192	0.176134
PKIA-AS1	20.7438	-1.06124	0.418098	-2.53826	0.0111406	0.176229
SENP3	167.49	0.539097	0.212501	2.53692	0.0111834	0.176777
RC3H1	2489.65	-0.362911	0.143084	-2.53636	0.0112013	0.176931
CBARP	10.3639	1.92863	0.760497	2.53601	0.0112124	0.176978
KCNJ2	142.451	-1.11916	0.441367	-2.53566	0.0112235	0.177025
LOC107986715	15.0263	-1.07281	0.423242	-2.53473	0.0112533	0.177365
IDO1	116.895	2.93136	1.15672	2.53421	0.0112702	0.177503
NAV3	412.482	-1.71099	0.675759	-2.53195	0.011343	0.178461
NFIA-AS1	41.1729	-1.27356	0.503073	-2.53156	0.0113556	0.178461
POR	176.567	0.585108	0.231103	2.5318	0.0113478	0.178461
SESN2	150.52	1.19406	0.471724	2.53126	0.0113653	0.178484
TIMM23	398.035	0.689071	0.272252	2.531	0.0113738	0.178488
CCDC59	163.268	0.615295	0.243162	2.53039	0.0113936	0.178603
LOC105375469	30.8849	-1.97049	0.778768	-2.53027	0.0113976	0.178603
FAM117B	391.14	-1.19738	0.473299	-2.52986	0.011411	0.178668
THBS1	3909.95	2.28629	0.903802	2.52963	0.0114182	0.178668
LOC107984016	10.3682	-1.42037	0.561742	-2.52851	0.0114549	0.179113
LINC00994	5.07183	-1.6402	0.648939	-2.52751	0.0114876	0.179174
LTV1	189.819	0.74098	0.293181	2.52738	0.0114917	0.179174
NUP50	908.343	0.623387	0.24659	2.52803	0.0114704	0.179174
STRN4	144.992	0.73832	0.292109	2.52755	0.0114862	0.179174
SNHG22	38.8898	1.01579	0.402326	2.52479	0.0115769	0.180372
ATXN7L1	293.08	-0.723414	0.286577	-2.52433	0.0115919	0.180476
ZNF738	128.885	-0.866571	0.343377	-2.52368	0.0116135	0.180683
CTSG	74.9113	-1.6836	0.66729	-2.52304	0.0116345	0.180804
GLDN	150.044	-1.37884	0.546702	-2.5221	0.0116658	0.180804
HLA-H	386.32	1.08428	0.429984	2.52168	0.0116795	0.180804
NOP2	268.23	0.853755	0.338561	2.52172	0.0116784	0.180804
PTPRH	8.08078	2.79618	1.10861	2.52224	0.011661	0.180804
RFTN2	179.553	-0.992011	0.393197	-2.52294	0.0116379	0.180804
SPATA13-AS1	5.44846	3.7992	1.50646	2.52193	0.0116713	0.180804
LOC112267938	36.0907	-1.00004	0.396639	-2.52128	0.011693	0.180883
TIAM2	59.6992	-0.839178	0.333027	-2.51985	0.0117405	0.181489
SARS1	1232.99	0.60126	0.238652	2.5194	0.0117556	0.181593
KHDC1L	10.6845	3.90003	1.54973	2.51659	0.0118497	0.181958
KLHDC8B	110.905	-1.32983	0.528335	-2.51702	0.0118351	0.181958
LOC100132077	24.0076	2.25971	0.898069	2.51619	0.011863	0.181958
LOC105372064	81.1727	1.12668	0.447404	2.51826	0.0117936	0.181958
LOC107986529	11.486	-1.39978	0.555953	-2.5178	0.011809	0.181958
LOC107987245	164.606	1.04277	0.414343	2.51668	0.0118465	0.181958
MTERF1	150.74	-0.569197	0.226202	-2.51632	0.0118588	0.181958
OSGEPL1	104.998	-0.763342	0.303191	-2.51769	0.0118127	0.181958
SIK1	247.812	1.28603	0.510856	2.51741	0.011822	0.181958
WNT5B	30.61	-0.987591	0.392368	-2.517	0.0118358	0.181958
CD80	56.4405	2.53951	1.00947	2.51569	0.0118798	0.182056
NAA40	97.6084	-0.521633	0.207367	-2.51551	0.0118861	0.182056
TIMM10	34.9611	0.953075	0.379091	2.5141	0.0119335	0.182652
B4GALT6	91.4907	-1.00155	0.398607	-2.51263	0.0119836	0.18329
GSTA2	8.55663	-3.07508	1.22462	-2.51105	0.0120373	0.183816
SLMO2-ATP5E	225.638	0.894305	0.356165	2.51093	0.0120413	0.183816
TANK	687.173	0.419514	0.167079	2.51087	0.0120434	0.183816
ABCC3	129.205	1.23626	0.492505	2.51015	0.0120679	0.184061
RNA28SN2	1.10397e+06	1.08452	0.432139	2.50965	0.012085	0.184193
HPSE2	9.2558	-2.66063	1.06078	-2.50819	0.0121352	0.184827
EBNA1BP2	76.4869	1.02912	0.410481	2.5071	0.0121725	0.185133
FAM88F	7.55006	-1.96131	0.782454	-2.50661	0.0121893	0.185133
MAMDC2-AS1	43.2379	-1.73136	0.690664	-2.5068	0.012183	0.185133
SGMS2	933.508	1.10186	0.439542	2.50682	0.0121821	0.185133
C9	19.6754	2.77786	1.10898	2.50487	0.0122495	0.185473
EIF3B	725.747	0.699174	0.279205	2.50416	0.0122743	0.185473
ERN2	16.9272	5.51796	2.20388	2.50375	0.0122886	0.185473
LINC00639	7.59418	-1.58547	0.633185	-2.50396	0.0122812	0.185473
LOC105373000	13.2733	3.63744	1.4517	2.50563	0.0122232	0.185473
LOC107986488	37.3627	-0.744101	0.29712	-2.50438	0.0122666	0.185473
MDFIC	840.12	-0.483447	0.193008	-2.50481	0.0122519	0.185473
ZNF334	37.9817	-1.65612	0.661435	-2.50384	0.0122855	0.185473
ZNF395	377.075	-0.827922	0.330547	-2.5047	0.0122556	0.185473
LOC107984043	24.8613	0.994547	0.397297	2.50328	0.0123046	0.18557
PA2G4	992.03	0.79201	0.316446	2.50283	0.0123206	0.18557
TNNT2	38.0673	1.89479	0.756989	2.50307	0.0123123	0.18557
COL11A1	41.8298	-3.00339	1.20016	-2.50249	0.0123323	0.185616
NOMO3	196.472	0.851544	0.340423	2.50143	0.0123693	0.185788
NUDC	122.462	0.791477	0.316382	2.50165	0.0123617	0.185788
USP21	126.668	-0.657993	0.263038	-2.50151	0.0123663	0.185788
KCNK12	13.4015	-1.27695	0.510546	-2.50114	0.0123794	0.185811
AAR2	68.2671	0.883484	0.353371	2.50016	0.0124137	0.185811
LRRC28	322.026	-0.583458	0.233347	-2.50039	0.0124056	0.185811
MARCKSL1	71.4616	1.57891	0.631466	2.50039	0.0124057	0.185811
RRP1	42.8306	0.986259	0.394387	2.50074	0.0123933	0.185811
ALK	110.237	-1.20032	0.48027	-2.49926	0.0124454	0.185902
CARD10	80.0695	1.10389	0.441643	2.49952	0.0124363	0.185902
ZNF626	139.15	-1.19523	0.478216	-2.49935	0.012442	0.185902
LOC101927080	134.042	-0.576181	0.230573	-2.4989	0.0124578	0.18596
FLII	390.722	0.69467	0.278155	2.49742	0.0125102	0.18638
KLRC3	39.4156	2.39099	0.957402	2.49737	0.0125117	0.18638
LOC105370047	14.9483	1.38363	0.554016	2.49745	0.0125089	0.18638
RABEP1	523.858	0.491352	0.196783	2.49692	0.0125277	0.18649
RASGEF1A	34.2474	1.4982	0.600232	2.49603	0.012559	0.186829
LINC02175	7.93628	-1.88336	0.754793	-2.4952	0.0125885	0.187091
VIPAS39	266.829	-0.458186	0.183638	-2.49505	0.0125939	0.187091
CSRP3-AS1	6.76219	-2.27109	0.910505	-2.49432	0.0126198	0.187228
MBD1	435.542	0.789255	0.316454	2.49406	0.012629	0.187228
RBM43	172.338	-1.03339	0.414327	-2.49414	0.0126264	0.187228
BMS1	293.836	0.525998	0.21097	2.49323	0.0126586	0.187459
PDIA3	1495.93	0.711332	0.285315	2.49314	0.0126618	0.187459
SOD2	4392.21	1.26849	0.50886	2.49281	0.0126738	0.187509
ESCO1	346.911	0.447546	0.179606	2.49182	0.012709	0.187773
LOC102724159	34.278	1.08817	0.436665	2.492	0.0127026	0.187773
CCAT1	231.905	2.76378	1.1097	2.49057	0.0127539	0.188309
LOC112268252	228.776	2.29927	0.923798	2.48893	0.0128129	0.18897
MED12L	69.2891	-0.730837	0.293674	-2.4886	0.0128248	0.18897
XBP1	3130.46	2.45646	0.987015	2.48877	0.0128185	0.18897
DBF4	270.211	0.608888	0.244768	2.48761	0.0128603	0.189157
GLDC	19.7509	2.75568	1.10791	2.48728	0.0128723	0.189157
JPX	70.3294	-0.700512	0.281629	-2.48736	0.0128696	0.189157
ZNF578	13.898	-1.40181	0.563524	-2.48757	0.0128618	0.189157
ARPC5L	147.549	0.926896	0.372727	2.48679	0.0128901	0.189168
DUSP8	30.964	1.66501	0.669545	2.48678	0.0128905	0.189168
FCER1A	154.131	-1.692	0.680933	-2.48483	0.0129612	0.189194
LBP	7.31364	5.70257	2.29497	2.48481	0.012962	0.189194
LOC105370504	47.8296	-0.853254	0.343376	-2.4849	0.0129588	0.189194
LOC105376228	8.40075	-1.69295	0.681301	-2.48488	0.0129597	0.189194
LOC112268256	26.6038	-0.850333	0.341998	-2.48637	0.0129054	0.189194
TNFRSF10A	242.401	1.31263	0.528115	2.48549	0.0129372	0.189194
USP7-AS1	7.00956	2.15414	0.866764	2.48526	0.0129455	0.189194
ZNF486	124.23	-1.26522	0.509022	-2.48559	0.0129337	0.189194
PPARD	320.137	0.934127	0.376161	2.48332	0.0130164	0.189606
ROR1-AS1	23.0749	-1.96172	0.789947	-2.48336	0.0130151	0.189606
ZC3H12A	572.353	1.39257	0.560752	2.48339	0.0130138	0.189606
OXSR1	744.532	0.811251	0.326758	2.48273	0.013038	0.189793
HOMEZ	160.971	-0.560262	0.225721	-2.4821	0.0130612	0.190004
LOC107985037	18.6201	-1.81845	0.732726	-2.48176	0.0130735	0.190056
ITGB6	845.888	1.41545	0.570654	2.4804	0.0131237	0.190654
LILRA5	21.082	2.99864	1.20905	2.48016	0.0131322	0.190654
GSTM1	59.9259	-2.11657	0.853629	-2.4795	0.0131566	0.190881
LINC01238	12.2608	2.10434	0.848846	2.47906	0.0131729	0.190989
CDRT15P1	10.729	-1.58376	0.639201	-2.47771	0.0132228	0.191394
DUSP16	537.356	0.603231	0.243498	2.47735	0.013236	0.191394
MFSD10	79.9214	0.87921	0.354831	2.47783	0.0132184	0.191394
RELB	97.7657	1.49966	0.605345	2.47737	0.0132354	0.191394
ASTN2	56.424	2.38668	0.964062	2.47565	0.0132995	0.191732
C6orf136	53.0096	-0.643654	0.260116	-2.47448	0.0133429	0.191732
DUSP7	595.866	1.52042	0.614542	2.47407	0.0133585	0.191732
E2F6	75.1415	0.790547	0.319497	2.47435	0.013348	0.191732
EHBP1L1	185.937	0.891798	0.360355	2.47478	0.013332	0.191732
LOC105376486	98.5396	1.18918	0.480491	2.47492	0.0133264	0.191732
LOC105379011	5.09024	-1.95378	0.788965	-2.47638	0.0132721	0.191732
MFSD12	80.3476	1.24329	0.502568	2.47388	0.0133654	0.191732
PSMD7	727.825	0.453447	0.183273	2.47416	0.0133548	0.191732
SEZ6L2	18.0324	3.60298	1.45627	2.47412	0.0133566	0.191732
SPDYE2	175.096	0.81787	0.330327	2.47594	0.0132885	0.191732
UBE3C	998.781	0.590532	0.238614	2.47485	0.0133293	0.191732
LRRC8E	98.9463	1.52488	0.616541	2.47328	0.0133878	0.1918
SNORA41	12.3463	1.82188	0.736614	2.47332	0.0133866	0.1918
SPRR4	68.6536	2.91067	1.17709	2.47276	0.0134074	0.191955
PSMA7	525.688	0.542667	0.219517	2.47209	0.0134324	0.19209
SND1	672.566	0.680242	0.275175	2.47204	0.0134345	0.19209
ARMCX4	70.4648	-0.766967	0.310304	-2.47167	0.0134485	0.192163
C1orf105	11.8919	-1.49451	0.605127	-2.46975	0.0135206	0.192185
CLIP1-AS1	29.2346	1.20878	0.489265	2.47061	0.0134882	0.192185
IFI30	695.22	1.72146	0.697086	2.46951	0.0135297	0.192185
LOC101929902	8.26209	-2.51617	1.01843	-2.47064	0.013487	0.192185
LOC105370826	12.1651	2.90891	1.17774	2.4699	0.0135152	0.192185
MMP10	70.1186	3.64839	1.47634	2.47124	0.0134647	0.192185
PLCD3	46.7926	0.875688	0.354478	2.47036	0.0134978	0.192185
QSOX1	438.987	1.3402	0.54267	2.46964	0.0135249	0.192185
RPN1	1513	0.615364	0.249127	2.47008	0.0135084	0.192185
PSMD2	1069.58	0.901003	0.364977	2.46866	0.0135621	0.192519
CA1	32.5602	-1.32096	0.535194	-2.46819	0.0135799	0.192646
PIP4K2B	433.752	-0.446813	0.18108	-2.46748	0.0136066	0.192774
SLC19A2	563.773	1.70981	0.692874	2.46771	0.013598	0.192774
ILF3	719.695	0.692027	0.280499	2.46713	0.0136202	0.192841
PARS2	28.0932	-0.938612	0.380498	-2.4668	0.0136328	0.192892
PACSIN1	5.3805	3.8177	1.54793	2.46633	0.0136505	0.193018
LOC105373288	6.26033	-1.83536	0.744308	-2.46586	0.0136686	0.193148
LIMK1	90.3725	0.983918	0.399143	2.46508	0.0136984	0.193407
NOP14	163.429	0.858483	0.348282	2.46491	0.0137047	0.193407
C9orf64	61.0175	-0.821405	0.333321	-2.4643	0.013728	0.193478
HSD11B1L	12.2526	-1.23247	0.500096	-2.46447	0.0137217	0.193478
LOC105370846	73.9955	-0.939103	0.381145	-2.4639	0.0137436	0.193478
TMEM255A	61.6316	-0.966158	0.392134	-2.46385	0.0137454	0.193478
FGGY-DT	19.3214	-1.59771	0.648525	-2.46362	0.0137544	0.193479
UPF1	202.306	1.03716	0.421176	2.46254	0.0137955	0.193932
CACHD1	266.901	-0.924743	0.37567	-2.46159	0.0138325	0.194325
LOC107984007	8.63599	2.89901	1.17788	2.46121	0.0138468	0.194402
ADGRV1	92.0589	2.01154	0.817621	2.46024	0.0138846	0.194806
FGF14	138.433	-1.12851	0.458945	-2.45892	0.0139354	0.19529
SDE2	313.155	0.630873	0.256618	2.45842	0.0139551	0.19529
TRBV29OR9-2	22.2141	2.38918	0.971709	2.45874	0.0139425	0.19529
UTP14A	178.439	0.714573	0.290652	2.45852	0.0139511	0.19529
AHCTF1	1505.21	0.781178	0.317846	2.45772	0.0139821	0.19551
TICAM1	176.959	0.921157	0.374841	2.45746	0.0139923	0.19551
TM4SF19-AS1	19.582	2.3027	0.937079	2.45732	0.0139978	0.19551
H4C8	251.308	-0.476047	0.193745	-2.45708	0.0140072	0.195516
ALAD	170.98	-0.831026	0.338355	-2.45608	0.0140463	0.195701
FAM172A	1103.67	-0.497054	0.202519	-2.45436	0.0141136	0.195701
GPAT4	212.169	0.714403	0.29092	2.45567	0.0140621	0.195701
IQGAP1	4779.78	0.394968	0.160803	2.45623	0.0140405	0.195701
LOC105371090	16.8957	-1.51115	0.615428	-2.45544	0.0140712	0.195701
MGAM2	93.2094	4.88641	1.99014	2.45531	0.0140763	0.195701
MRPL10	148.156	-0.51856	0.211295	-2.45421	0.0141196	0.195701
OGDH	800.271	0.493	0.20084	2.45469	0.0141007	0.195701
TMCO5A	5.2629	-2.24289	0.91386	-2.4543	0.0141159	0.195701
ULK4P1	6.08727	-1.52152	0.61976	-2.45501	0.014088	0.195701
ULK4P2	8.26292	-1.3278	0.540641	-2.45598	0.0140501	0.195701
IFI6	696.866	2.28961	0.933642	2.45234	0.0141929	0.195929
IL1B	648.078	2.545	1.03762	2.45273	0.0141775	0.195929
LINC03022	5.12491	-1.9039	0.776208	-2.45282	0.014174	0.195929
LOC101929863	20.5523	3.28692	1.33994	2.45304	0.0141656	0.195929
LOC105375634	9.38826	-1.97193	0.804229	-2.45195	0.0142082	0.195929
LOC112267988	17.97	-0.982963	0.400746	-2.45283	0.0141736	0.195929
OGFOD1	313.997	-0.528493	0.215537	-2.45199	0.0142069	0.195929
ZNF573	48.1404	-0.847854	0.345722	-2.45241	0.0141902	0.195929
TRPV6	23.686	-1.67475	0.683189	-2.45137	0.0142314	0.196
ZNF146	491.6	0.416438	0.169872	2.45149	0.0142268	0.196
OLFML1	217.583	-1.25692	0.512842	-2.45089	0.0142502	0.196134
DNAJC9	151.125	0.443535	0.180989	2.45062	0.0142609	0.196157
ADTRP	44.5203	1.68123	0.68615	2.45024	0.0142762	0.196243
CDHR3	19.7719	-0.903585	0.369014	-2.44865	0.0143393	0.196483
COX17	155.126	0.881034	0.359747	2.44904	0.0143238	0.196483
LOC101929028	11.44	-2.85973	1.16788	-2.44866	0.0143389	0.196483
NCF1	32.3036	1.09397	0.446764	2.44866	0.0143387	0.196483
PHLDA1	1471.24	1.35822	0.554611	2.44897	0.0143267	0.196483
TPPP	80.9089	0.665781	0.271921	2.44843	0.0143479	0.196483
ZC3H11B	119.285	0.458862	0.187458	2.44781	0.0143728	0.196701
LINC02928	7.8092	-1.38784	0.567717	-2.44459	0.0145017	0.198229
SALL2	19.1464	-1.29761	0.530866	-2.44434	0.0145119	0.198229
SOX21-AS1	53.9269	-1.6868	0.690045	-2.44447	0.0145064	0.198229
LOC112268284	215466	1.35564	0.554807	2.44344	0.0145481	0.198598
AFF4	4148.25	0.451124	0.184764	2.44162	0.0146213	0.199194
CDKN1A	1606.61	1.34927	0.552544	2.44193	0.0146091	0.199194
HEATR1	1028.66	0.417299	0.170923	2.44145	0.0146284	0.199194
PPP1R14C	123.397	1.47007	0.602063	2.44172	0.0146175	0.199194
BRIX1	392.652	0.891144	0.365103	2.4408	0.0146548	0.199427
HSPB8	423.336	1.52982	0.626829	2.44058	0.0146639	0.199427
STMN2	20.0311	2.16612	0.887746	2.44002	0.0146863	0.199489
USP35	92.7854	0.589192	0.241471	2.44001	0.0146868	0.199489
CCKAR	11.5204	2.94401	1.20718	2.43875	0.0147381	0.199634
LOC105377116	13.5946	-0.971455	0.398339	-2.43876	0.0147377	0.199634
PUS3	119.304	0.669571	0.27457	2.43862	0.0147434	0.199634
SP1	2458.27	-0.465745	0.190961	-2.43895	0.01473	0.199634
TYMP	513.128	1.80065	0.738271	2.43901	0.0147277	0.199634
KLHDC4	43.2228	1.19354	0.489512	2.43822	0.0147599	0.199733
LOC105377394	46.6146	-1.5562	0.638399	-2.43766	0.0147825	0.199913
LOC105376993	8.8486	-2.61749	1.07417	-2.43675	0.01482	0.200296
LOC102724120	47.1498	-1.25933	0.51693	-2.43617	0.0148437	0.200384
ZFP3	183.213	-0.83197	0.341512	-2.43614	0.014845	0.200384
PUM3	652.631	0.933656	0.383468	2.43477	0.0149014	0.201021
MMP27	26.8732	-1.63023	0.669755	-2.43406	0.0149304	0.201287
SLC10A6	167.166	1.99536	0.819902	2.43365	0.0149472	0.201389
LOC105376204	8.63238	-1.47913	0.608053	-2.43256	0.0149924	0.201798
PGLYRP2	8.44834	5.92965	2.43771	2.43247	0.0149962	0.201798
DENND3	153.266	1.26851	0.521674	2.43162	0.0150315	0.202148
CLDN3	13.5116	5.18715	2.1344	2.43026	0.0150879	0.202782
ACTB	16525.6	0.834249	0.343308	2.43003	0.0150977	0.202787
LYPLAL1-AS1	6.34676	-1.83724	0.7562	-2.42956	0.015117	0.202921
DESI1	530.346	0.687617	0.283139	2.42855	0.0151594	0.203126
FBRSL1	153.366	0.75356	0.310295	2.42853	0.0151603	0.203126
SRA1	121.977	0.455898	0.187708	2.42876	0.0151504	0.203126
LOC101927293	10.1192	-2.39849	0.987734	-2.42828	0.0151707	0.20314
EIF1B-AS1	11.2971	-1.85143	0.762597	-2.4278	0.0151906	0.203257
FUT10	139.468	-0.90996	0.374836	-2.42762	0.0151982	0.203257
FRAT2	70.4125	-1.05555	0.434851	-2.42738	0.0152082	0.203266
GNPNAT1	357.072	0.645573	0.266038	2.42662	0.0152403	0.203569
ZFP91-CNTF	114.884	0.550698	0.226998	2.42601	0.0152659	0.203787
DOT1L	176.712	0.913149	0.376611	2.42465	0.0153233	0.204397
RSAD2	177.59	2.69694	1.11238	2.42448	0.0153305	0.204397
LOC105372130	12.4346	4.11238	1.69649	2.42405	0.0153484	0.20451
HSP90AB1	6229.11	0.546379	0.225428	2.42374	0.0153616	0.204561
FAM88B	19.0678	-1.10178	0.454722	-2.42298	0.0153937	0.204862
KRT24	22.0662	-3.0724	1.26825	-2.42256	0.0154117	0.204937
YOD1	1390.19	1.55525	0.642027	2.42241	0.0154181	0.204937
CARF	244.251	-0.754263	0.311478	-2.42156	0.0154541	0.20505
DNAJA4	405.552	1.23662	0.510659	2.42162	0.0154513	0.20505
LOC107986334	91.0491	1.37992	0.569855	2.42152	0.0154558	0.20505
RC3H2	1141.85	0.457402	0.188906	2.42132	0.0154644	0.20505
LOC105378281	27.5736	1.20938	0.499562	2.42089	0.0154825	0.205165
LOC284600	5.48902	5.30835	2.19321	2.42036	0.0155053	0.205216
LRP8	225.666	1.41571	0.584917	2.42037	0.0155049	0.205216
WNT7A	7.1804	4.23976	1.75187	2.42013	0.0155149	0.205218
ASCC3	2000.8	0.64623	0.267142	2.41905	0.0155611	0.205329
EHD4-AS1	26.642	1.37513	0.568453	2.41908	0.01556	0.205329
PINLYP	22.8264	-1.28684	0.531958	-2.41906	0.0155608	0.205329
ZFAND4	115.605	-0.502574	0.207752	-2.41911	0.0155587	0.205329
CD72	13.1782	2.21085	0.914586	2.41732	0.0156353	0.205434
CEMIP2	646.088	1.16156	0.480405	2.41788	0.0156113	0.205434
LOC105369763	10.2431	3.09835	1.28119	2.41835	0.0155913	0.205434
LOC107985861	7.11128	4.24518	1.75573	2.4179	0.0156103	0.205434
YARS1	253.758	0.773548	0.319943	2.41777	0.0156161	0.205434
YJU2	45.1546	0.782381	0.323648	2.41738	0.0156327	0.205434
ZNF135	64.9939	-1.47018	0.608161	-2.41743	0.0156307	0.205434
HYKK	39.1257	-0.741574	0.306844	-2.41678	0.0156585	0.205615
HMGB3	120.256	0.616642	0.25525	2.41584	0.015699	0.206022
ACTN1	911.838	1.13555	0.470179	2.41514	0.015729	0.206245
SLC51B	7.80379	-1.46704	0.607469	-2.41501	0.015735	0.206245
NBN	767.338	0.547308	0.226679	2.41446	0.0157585	0.206429
ARPIN	291.03	-0.577167	0.239115	-2.41377	0.0157886	0.206501
HSPE1	193.384	0.851441	0.352754	2.41369	0.0157917	0.206501
QSOX2	77.2567	1.09983	0.455665	2.41367	0.0157926	0.206501
PDP1	671.686	0.959641	0.397719	2.41286	0.0158278	0.206837
LOC105374879	10.0815	-1.21938	0.50542	-2.41261	0.0158387	0.206856
DEPDC5	233.452	-0.417289	0.172981	-2.41234	0.0158505	0.206885
ABRAXAS1	189.922	-0.619047	0.256953	-2.40918	0.0159883	0.206924
FAT4	779.524	-1.13069	0.469423	-2.40868	0.0160105	0.206924
GMFB	704.453	0.531293	0.220597	2.40843	0.0160213	0.206924
HSD11B1	28.46	2.07918	0.863223	2.40863	0.0160125	0.206924
HSPA13	313.989	1.30249	0.540731	2.40876	0.016007	0.206924
IRF2BP2	730.882	0.462466	0.191812	2.41104	0.0159073	0.206924
LOC105369477	295.134	-0.610074	0.253115	-2.41027	0.0159408	0.206924
LOC105374748	15.8985	-1.13269	0.470308	-2.4084	0.0160226	0.206924
LOC105375752	183.55	2.68569	1.11494	2.40881	0.0160047	0.206924
LOC112268474	34.1578	-1.0839	0.44978	-2.40984	0.0159594	0.206924
MAP4K3-DT	27.7581	-0.851648	0.353348	-2.41023	0.0159427	0.206924
NCF2	200.006	1.11483	0.462371	2.41112	0.0159035	0.206924
SINHCAF	537.139	0.809974	0.336319	2.40835	0.0160249	0.206924
SLC25A17	137.464	0.579034	0.240268	2.40995	0.0159547	0.206924
TP53TG1	34.0965	-0.835728	0.346554	-2.41154	0.0158854	0.206924
VPS4B	753.609	0.814298	0.337813	2.4105	0.0159306	0.206924
XAB2	95.3644	0.570924	0.236784	2.41116	0.0159018	0.206924
YBEY	61.5312	-0.755892	0.31377	-2.40906	0.0159935	0.206924
FAM20C	43.6472	1.22843	0.510154	2.40796	0.0160421	0.207022
STRA6	43.6911	1.85235	0.769378	2.40759	0.0160581	0.207105
EVA1A	15.7223	3.07138	1.27586	2.40731	0.0160706	0.207144
TNIP2	108.077	0.898001	0.373075	2.40702	0.0160832	0.207183
LOC102724122	7.09859	-1.70626	0.709548	-2.40471	0.0161851	0.208126
LOC107987081	767.293	-0.332721	0.138346	-2.40499	0.0161729	0.208126
TREM2	15.1824	2.31781	0.963804	2.40485	0.0161789	0.208126
HYAL4	5.48384	3.84994	1.60114	2.4045	0.0161948	0.208127
ITK	206.671	1.26095	0.524535	2.40393	0.0162198	0.208325
COA7	132.186	0.690294	0.287184	2.40366	0.0162317	0.208354
ARRDC3	2634.19	-0.666682	0.277486	-2.40258	0.0162801	0.208853
LOC105375520	141.713	1.77065	0.737434	2.4011	0.0163457	0.209446
PNPLA3	9.38157	3.05047	1.27041	2.40117	0.0163429	0.209446
RNA5-8SN5	1080.44	1.32075	0.550563	2.39891	0.0164442	0.210584
CLEC16A	268.408	0.39972	0.166694	2.39793	0.0164878	0.210703
DYSF	92.3608	1.52031	0.634034	2.39784	0.0164922	0.210703
TJP2	480.115	0.593619	0.24755	2.39798	0.0164858	0.210703
TSC22D1	1338.27	0.823368	0.343314	2.3983	0.0164716	0.210703
DPH5	654.325	0.40821	0.170257	2.39761	0.0165025	0.21071
CRTAP	814.992	-0.675743	0.28204	-2.39591	0.016579	0.211562
ABCA12	1123.27	2.37127	0.990087	2.39501	0.0166198	0.211811
LOC107986583	19.7964	-0.957618	0.399876	-2.39479	0.01663	0.211811
SUPT20H	795.76	-0.469708	0.196106	-2.39517	0.0166128	0.211811
WHAMMP3	33.7177	-0.89479	0.373667	-2.39462	0.0166375	0.211811
GCSAML	17.6089	-1.65366	0.690841	-2.3937	0.0166796	0.211932
LOC101928263	41.3437	-1.79362	0.749219	-2.39399	0.0166663	0.211932
NUDT7	27.1541	-0.919791	0.384254	-2.3937	0.0166793	0.211932
REXO1	77.2553	0.752495	0.314384	2.39355	0.016686	0.211932
PES1	249.452	0.614934	0.256942	2.39328	0.0166986	0.211968
IRAK2	120.132	1.08958	0.45534	2.3929	0.0167158	0.212062
COPG2IT1	63.5232	-0.978739	0.409271	-2.39142	0.0167832	0.212528
HARS1	257.281	0.46138	0.192945	2.39125	0.0167911	0.212528
LOC112267947	9.34746	-2.54693	1.06489	-2.39173	0.0167693	0.212528
SETD1B	191.79	0.60679	0.253755	2.39124	0.0167916	0.212528
ESM1	7.70109	4.35071	1.82081	2.38943	0.0168746	0.213396
ZKSCAN4	57.8026	-0.728175	0.304763	-2.38931	0.0168799	0.213396
OLFM5P	5.89613	-2.02931	0.849874	-2.38778	0.0169504	0.214038
TOMM40	146.147	1.01262	0.424061	2.38791	0.0169443	0.214038
BCL2L1-AS1	16.4966	1.52896	0.640422	2.38742	0.016967	0.214123
SENP5	601.523	0.724765	0.303631	2.387	0.0169867	0.214248
AGO2	1336.2	0.750939	0.31469	2.38628	0.0170198	0.21454
LOC107986649	101.626	1.55182	0.650437	2.3858	0.0170418	0.214585
METTL1	68.2386	0.943752	0.395574	2.38578	0.0170431	0.214585
SEMA3C	431.077	1.09141	0.457579	2.38518	0.0170707	0.214808
HMGN3-AS1	41.8662	-0.972726	0.407963	-2.38435	0.0171095	0.214902
IRS1	360.491	1.19887	0.502847	2.38417	0.0171177	0.214902
MTHFD1L	174.866	1.52902	0.641192	2.38466	0.017095	0.214902
TRNR	517.767	-1.64315	0.689139	-2.38435	0.0171094	0.214902
NCR3LG1	104.729	1.38148	0.579643	2.38334	0.0171565	0.215254
PBX3	95.4769	-0.746409	0.313232	-2.38293	0.0171755	0.215254
ZC2HC1A	839.243	-0.830064	0.348331	-2.38297	0.0171735	0.215254
CRACR2A	103.384	2.31612	0.972193	2.38237	0.0172018	0.215335
RNF165	45.4189	-1.15687	0.485584	-2.38242	0.0171992	0.215335
ZNF625-ZNF20	32.3582	-0.800291	0.335999	-2.38183	0.0172269	0.215525
EBF1	1744.53	-1.13605	0.47708	-2.38125	0.017254	0.215739
LOC112267941	182.514	-0.819384	0.344227	-2.38036	0.0172957	0.216012
PAX3	70.0615	-3.18152	1.33655	-2.38039	0.0172942	0.216012
ARHGAP33	24.4525	-0.906405	0.380991	-2.37907	0.0173563	0.2166
GOLGA2	274.666	0.743653	0.312616	2.37881	0.0173687	0.2166
ZNF593	79.04	1.07475	0.451817	2.37872	0.0173727	0.2166
FMO4	92.779	-0.920215	0.3872	-2.37659	0.0174736	0.217235
LOC112268072	6.01721	-1.40223	0.589873	-2.37716	0.0174463	0.217235
NDUFAF2	124.344	0.77321	0.325292	2.37697	0.0174555	0.217235
PRIMA1	39.4918	-1.35346	0.569371	-2.37712	0.0174483	0.217235
ZNF605	220.376	-0.89046	0.374664	-2.37669	0.0174689	0.217235
HNRNPF	1154.71	0.517727	0.217866	2.37635	0.0174848	0.21725
LINC00900	13.6337	-1.82319	0.767401	-2.37581	0.0175107	0.217323
LOC107987073	29.556	-1.50219	0.632261	-2.3759	0.0175062	0.217323
IL34	63.0416	-0.982791	0.413793	-2.37508	0.0175451	0.217502
KIF27	144.293	-0.50526	0.212718	-2.37525	0.017537	0.217502
LOC112267917	12.6649	-1.56363	0.658546	-2.37437	0.017579	0.217773
PTRH2	245.568	0.699116	0.294464	2.3742	0.0175871	0.217773
PDIK1L	172.488	-0.554834	0.233732	-2.37381	0.0176058	0.217881
SDSL	12.8381	1.66184	0.700316	2.37299	0.0176449	0.217992
TAFA2	15.5238	-1.36234	0.574085	-2.37307	0.017641	0.217992
VEGFA	846.07	1.56684	0.660229	2.37318	0.0176359	0.217992
LINC02137	7.56915	4.26635	1.79814	2.37265	0.0176612	0.21805
RSL1D1-DT	171.461	0.711591	0.299937	2.37247	0.0176697	0.21805
CAP1	1880.34	0.460141	0.194012	2.37171	0.0177059	0.218125
CHERP	111.57	0.652751	0.275201	2.37191	0.0176965	0.218125
ZNF585B	245.943	-0.831592	0.350569	-2.37212	0.0176863	0.218125
L3MBTL1	28.2407	-0.749992	0.316267	-2.37139	0.0177214	0.218192
LOC101926935	13.0894	-1.10975	0.468088	-2.37081	0.0177491	0.218399
MYO16	40.9142	1.54973	0.653722	2.37062	0.0177583	0.218399
C8orf44	63.2528	-1.02507	0.432499	-2.37011	0.0177826	0.21845
CCDC122	63.4848	-0.968613	0.40867	-2.37016	0.0177804	0.21845
CSPG4	183.927	1.2901	0.544512	2.36928	0.0178226	0.218583
LOC105370546	55.2582	-0.869441	0.366998	-2.36906	0.0178331	0.218583
LOC105378979	6.0865	-1.78901	0.755158	-2.36905	0.0178337	0.218583
ZNF724	65.6998	-0.642237	0.271048	-2.36946	0.0178142	0.218583
GOLGA8H	48.4449	-0.986002	0.416299	-2.36849	0.0178607	0.218791
ADH4	59.8245	-1.37355	0.580103	-2.36777	0.0178956	0.218874
DGCR11	23.9283	1.05124	0.444017	2.36756	0.0179056	0.218874
GOLGA6L5P	43.9317	-0.904747	0.382109	-2.36777	0.0178956	0.218874
NUP153-AS1	36.6898	0.920987	0.389009	2.36752	0.0179078	0.218874
ANO3	27.7574	-1.23293	0.521546	-2.36399	0.0180793	0.219137
AVPI1	175.414	1.12788	0.477007	2.36449	0.0180547	0.219137
AZGP1	234.421	4.76013	2.01346	2.36416	0.0180712	0.219137
BZW1-AS1	27.5075	1.06311	0.449755	2.36376	0.0180907	0.219137
CEACAM3	13.3559	2.56685	1.08538	2.36493	0.0180337	0.219137
FPR1	93.0992	1.82975	0.773471	2.36563	0.0179994	0.219137
HIVEP1	1120.19	0.762045	0.322199	2.36514	0.0180233	0.219137
HSPA9	1099.37	0.46874	0.198205	2.36493	0.0180336	0.219137
LYZ	2977.74	2.63372	1.1137	2.36484	0.0180378	0.219137
MGST2	487.923	-0.986416	0.417291	-2.36385	0.0180859	0.219137
NRON	8.96799	-1.51379	0.640285	-2.36424	0.0180672	0.219137
SCARNA28	143.915	1.61616	0.682859	2.36676	0.0179447	0.219137
SRSF9	65.9209	0.6022	0.254563	2.36562	0.0179999	0.219137
TRAF2	40.6403	1.25786	0.532013	2.36434	0.0180624	0.219137
TRIP12	4133.08	0.314376	0.132984	2.36401	0.0180781	0.219137
TULP3	443.834	-0.658847	0.278388	-2.36665	0.0179498	0.219137
FBLN7	166.49	-0.491649	0.208051	-2.36312	0.0181217	0.21939
ANGEL2	258.362	-0.498774	0.211137	-2.36232	0.018161	0.219743
MYO10	377.456	0.796513	0.33735	2.36109	0.0182215	0.220353
UNK	243.26	-0.502025	0.21266	-2.3607	0.0182406	0.220461
ITSN2	1057.89	0.472018	0.199977	2.36036	0.0182571	0.220537
APTX	157.383	0.691601	0.29307	2.35985	0.0182825	0.220665
SMG5	493.42	0.485469	0.20573	2.35973	0.018288	0.220665
EPHA6	33.0507	-2.5647	1.08714	-2.35914	0.0183175	0.220898
NARF-AS2	18.5189	-0.931693	0.395171	-2.35769	0.0183888	0.221274
NHS	256.632	-0.773322	0.327922	-2.35825	0.0183612	0.221274
NIP7	212.103	0.998941	0.423696	2.35768	0.0183894	0.221274
RNASEH1	198.869	0.529096	0.224391	2.35792	0.0183775	0.221274
CYCS	1277.09	0.893398	0.378988	2.35732	0.0184072	0.221366
SYT2	52.899	-0.998299	0.423647	-2.35644	0.0184512	0.221771
CELSR1	426.303	0.696357	0.295646	2.35538	0.0185039	0.221787
DNAJB5	254.933	1.49094	0.632994	2.35539	0.0185035	0.221787
LOC102723338	44.6543	-1.70159	0.722541	-2.35501	0.0185221	0.221787
MRPL36	58.396	0.804876	0.34173	2.3553	0.0185077	0.221787
OSM	59.637	3.23273	1.37272	2.35497	0.018524	0.221787
TLR3	188.563	-1.15973	0.492283	-2.35583	0.0184815	0.221787
TMEM186	19.7597	-0.838828	0.356011	-2.35618	0.0184637	0.221787
YKT6	473.368	0.557186	0.236661	2.35436	0.0185545	0.222031
LOC101926915	38.6586	-1.24376	0.528338	-2.3541	0.0185674	0.222063
C9orf85	87.5527	-0.731893	0.31099	-2.35343	0.0186011	0.222093
ELF3	357.231	1.70157	0.722955	2.35363	0.0185911	0.222093
LOC105373652	8.35114	2.11446	0.89861	2.35303	0.0186211	0.222093
PMS2P9	69.4575	-0.889107	0.377796	-2.3534	0.0186025	0.222093
TMED7	1574.7	0.495062	0.210388	2.3531	0.0186178	0.222093
DUS4L	48.1176	-0.702379	0.298618	-2.35209	0.018668	0.222531
AGPAT5	110.624	0.96241	0.409373	2.35093	0.0187263	0.223103
LOC107984510	29.2444	-2.09902	0.893056	-2.35038	0.0187541	0.223272
RNF10	494.232	0.398536	0.169572	2.35025	0.018761	0.223272
RSPO1	34.9207	-1.75466	0.746961	-2.34907	0.0188204	0.223856
WASL	703.754	0.515995	0.219683	2.34882	0.0188331	0.223884
RNF5	273.063	-0.506432	0.215644	-2.34847	0.0188509	0.223973
CYYR1-AS1	21.3558	-1.45135	0.618166	-2.34783	0.0188833	0.224235
LOC105374809	71.5569	-1.68663	0.718538	-2.3473	0.0189099	0.22437
MIR99AHG	552.526	-1.61625	0.688588	-2.3472	0.0189153	0.22437
KCNJ5-AS1	32.4942	-1.26467	0.539074	-2.346	0.0189762	0.22448
KLF13	949.059	0.587307	0.250316	2.34626	0.0189629	0.22448
LGALS8	1221.72	-0.286364	0.122045	-2.34639	0.0189563	0.22448
LIAS	63.9098	-0.992306	0.422936	-2.34623	0.0189643	0.22448
TMEM87A	685.64	0.620031	0.26429	2.34602	0.0189749	0.22448
CGAS	184.243	1.21783	0.519269	2.34528	0.0190128	0.224789
DIAPH1-AS1	113.862	1.02158	0.435964	2.34326	0.0191162	0.225889
RBP2	6.59254	-1.68844	0.720719	-2.34272	0.0191439	0.226094
AHCYL2	474.363	-0.712713	0.304352	-2.34174	0.0191942	0.226564
LOC101928561	6.95304	-1.45901	0.623368	-2.34053	0.0192563	0.227175
CFB	477.233	1.62703	0.695224	2.3403	0.0192685	0.227194
TCF12	1550.37	-0.292667	0.125088	-2.33969	0.0192997	0.227366
WWC2	274.12	0.593328	0.253615	2.33949	0.0193102	0.227366
ZNF514	237.073	-0.960044	0.41038	-2.33941	0.0193145	0.227366
MAP3K7	682.94	0.450744	0.192691	2.3392	0.019325	0.227368
AKAP13	2486.06	0.589055	0.251949	2.33799	0.0193875	0.227726
BUD31	249.966	0.487233	0.208436	2.33757	0.0194098	0.227726
HM13-AS1	16.2916	1.23578	0.528685	2.33745	0.0194157	0.227726
LOC100130027	14.9303	-1.26329	0.540468	-2.3374	0.0194184	0.227726
LOC107985000	16.0268	-1.06738	0.456524	-2.33807	0.0193837	0.227726
PSG4	6.09353	4.04239	1.72926	2.33764	0.0194061	0.227726
SLC18B1	184.675	-0.639995	0.273831	-2.33719	0.0194293	0.22773
MCM3AP	262.702	0.609506	0.26082	2.33688	0.0194453	0.227795
LOC646030	5.62852	-1.63202	0.698523	-2.33639	0.0194709	0.227972
TLX1	10.206	4.78055	2.04632	2.33617	0.0194821	0.227981
CNST	442.542	0.849029	0.363542	2.33544	0.0195207	0.228278
CX3CR1	108.715	-1.4525	0.622032	-2.33508	0.019539	0.228278
NEO1	377.012	-0.625039	0.267664	-2.33516	0.019535	0.228278
LHX4	76.8739	-0.572675	0.245368	-2.33395	0.0195984	0.228849
ZNF329	120.147	-0.524102	0.224724	-2.3322	0.0196902	0.229797
NARS1	1570.55	0.483754	0.207509	2.33124	0.0197405	0.230259
LOC102723750	16.7241	-1.22126	0.524086	-2.33027	0.0197919	0.230488
LOC105372178	8.37642	-1.32862	0.570113	-2.33045	0.0197824	0.230488
NAALAD2	101.058	-1.01916	0.437303	-2.33055	0.0197772	0.230488
BBS9	331.51	-0.521382	0.223897	-2.32867	0.0198763	0.231099
BCL2L15	9.71997	-1.13512	0.48744	-2.32873	0.0198733	0.231099
LOC105376512	11.7135	1.40254	0.602264	2.32877	0.019871	0.231099
CYB5R2	178.154	0.861304	0.369968	2.32805	0.0199094	0.231281
POLR2H	181.64	0.732637	0.31471	2.32798	0.0199132	0.231281
AATF	208.173	0.619876	0.266418	2.3267	0.019981	0.231697
CLDN18	25.7101	-0.849389	0.365044	-2.32681	0.0199754	0.231697
MIR3936HG	29.4523	-1.00435	0.431643	-2.32681	0.0199753	0.231697
GLT1D1	9.84471	3.76659	1.6198	2.32534	0.0200536	0.232043
KATNAL1	200.04	-0.807071	0.347054	-2.32549	0.0200457	0.232043
SLC35G1	44.1122	-0.791435	0.340303	-2.32568	0.0200358	0.232043
TFPI2	7.51612	2.64176	1.13605	2.3254	0.0200506	0.232043
LDB2	428.819	-1.44367	0.621077	-2.32447	0.0201005	0.232338
TNFSF4	355.629	-0.952354	0.409678	-2.32464	0.0200914	0.232338
REV3L	1872.47	-0.657722	0.283011	-2.32401	0.0201248	0.232495
ELF2	647.414	-0.396469	0.17068	-2.32288	0.0201856	0.233069
GMDS	447.604	1.03605	0.446055	2.32269	0.0201959	0.233069
FEM1A	145.699	0.988037	0.425541	2.32184	0.0202418	0.233103
LINC02981	17.8475	-1.39204	0.599447	-2.3222	0.0202221	0.233103
PSMA6	659.502	0.541706	0.233287	2.32206	0.0202298	0.233103
ZC3H3	95.3322	0.884041	0.380732	2.32195	0.0202356	0.233103
LOC107987150	162.718	-0.687328	0.296082	-2.32141	0.0202646	0.233242
UPK1B	85.8286	3.00616	1.29533	2.32076	0.0202995	0.23352
LOC102723415	15.5289	-2.00004	0.86213	-2.31988	0.0203475	0.233646
LOC107986326	5.31947	-1.61392	0.695821	-2.31945	0.0203709	0.233646
PKDREJ	14.7192	-1.16659	0.502977	-2.31937	0.0203751	0.233646
POLR1B	286.303	0.763657	0.329217	2.31962	0.0203615	0.233646
SEPSECS-AS1	20.9516	-0.88724	0.382375	-2.32034	0.0203226	0.233646
TMEM232	48.6356	-1.2223	0.526977	-2.31945	0.0203708	0.233646
EMX2OS	46.2803	-1.61793	0.697655	-2.3191	0.0203894	0.233687
CAPN2	1719.11	0.97456	0.420393	2.31821	0.0204379	0.233925
LOC100506730	22.0044	-0.990521	0.42733	-2.31793	0.0204533	0.233925
LOC105375457	11.6126	-1.239	0.534521	-2.31796	0.0204516	0.233925
RPS6KA1	87.5809	1.05923	0.456938	2.31811	0.0204435	0.233925
PAN3-AS1	35.8667	-0.690182	0.297847	-2.31723	0.020491	0.234234
GOLGA3	506.096	0.721395	0.311473	2.31608	0.0205541	0.234585
KLK9	65.343	3.24245	1.3999	2.31621	0.0205469	0.234585
SCAF1	67.1963	0.718784	0.310312	2.31633	0.0205404	0.234585
BAG3	364.351	1.50783	0.651421	2.31467	0.0206309	0.235214
TGM7	11.8237	-3.6755	1.58781	-2.31482	0.0206229	0.235214
EIF2S1	1120.7	0.695306	0.300502	2.31381	0.020678	0.23539
RCC1	100.816	0.790019	0.341439	2.31379	0.0206791	0.23539
SEMA6A-AS1	34.9457	-1.12583	0.486616	-2.3136	0.0206897	0.23539
TPTE2P3	7.59857	-1.78199	0.770189	-2.31371	0.0206836	0.23539
DHX38	114.789	0.796427	0.344309	2.31312	0.020716	0.235566
PPP2CA	1482.07	0.614342	0.265653	2.31257	0.0207462	0.235786
SLC1A5	497.851	0.937259	0.405595	2.31083	0.0208424	0.236755
CDC42EP4	315.705	0.851048	0.368382	2.31023	0.0208755	0.236773
DNAJC9-AS1	22.5153	-0.873641	0.37823	-2.30981	0.0208985	0.236773
LOC105377581	8.52997	2.16451	0.937052	2.30992	0.0208927	0.236773
ZBTB21	722.905	0.648167	0.280608	2.30987	0.0208953	0.236773
ZNF613	65.1855	-0.575772	0.249229	-2.31021	0.0208764	0.236773
LUCAT1	45.6189	2.52193	1.09209	2.30927	0.0209288	0.236993
ASPA	54.7042	-1.706	0.739009	-2.3085	0.0209715	0.237229
LOC107985511	12.5245	4.14815	1.79685	2.30857	0.0209674	0.237229
LSG1	193.199	0.749221	0.324592	2.3082	0.0209883	0.237295
BCL2L1	265.476	1.02974	0.44642	2.30665	0.0210742	0.237457
CXCL2	158.532	2.456	1.06447	2.30725	0.021041	0.237457
IL4I1	34.0946	1.75312	0.759852	2.30718	0.0210448	0.237457
KIFC3	190.403	1.2704	0.550777	2.30656	0.0210791	0.237457
TNFAIP3	1544.93	1.69073	0.73294	2.30677	0.0210674	0.237457
TOP1MT	43.1919	0.862821	0.373963	2.30724	0.0210416	0.237457
YTHDF2	258.476	0.519662	0.225292	2.30662	0.021076	0.237457
MAPKAPK2	551.892	1.03519	0.448853	2.3063	0.021094	0.237502
ELOA	552.842	0.558443	0.242254	2.3052	0.0211556	0.237533
FKBP7	87.1542	-0.672188	0.291527	-2.30575	0.0211247	0.237533
HDAC1	336.107	0.506999	0.219913	2.30545	0.0211413	0.237533
LILRB4	159.664	1.59358	0.691239	2.30539	0.0211447	0.237533
LOC105369143	13.5649	-1.86522	0.809179	-2.30507	0.0211624	0.237533
POLR2J2	481.007	1.41092	0.61187	2.30592	0.0211154	0.237533
LOC101929356	238.743	-1.0846	0.470633	-2.30456	0.0211913	0.237539
MSX1	16.2795	-1.25746	0.54565	-2.30452	0.0211937	0.237539
UBALD1	87.4718	0.672334	0.291751	2.30448	0.0211957	0.237539
ACSL3-AS1	21.2931	1.53155	0.664784	2.30384	0.0212318	0.237698
ANKRD11	278.737	0.60299	0.261733	2.30384	0.0212318	0.237698
LOC154761	80.4951	-1.10014	0.477596	-2.3035	0.0212509	0.237789
TRHDE	60.0321	-2.15154	0.934163	-2.30317	0.0212691	0.23787
DRAP1	262.149	1.18602	0.51506	2.30268	0.021297	0.23806
DNAJA1	707.619	1.01683	0.441819	2.30146	0.0213654	0.238702
RASA2	776.622	0.597477	0.25973	2.30038	0.021427	0.239266
RCC2	385.8	0.802642	0.34905	2.29951	0.0214762	0.239569
ZNF225	43.3266	-0.830086	0.360979	-2.29954	0.0214743	0.239569
ABHD4	249.517	-0.639733	0.278261	-2.29904	0.0215029	0.239657
MMP9	61.9762	2.75033	1.19643	2.29879	0.0215171	0.239657
PI4KAP1	76.0747	-1.28174	0.557574	-2.29878	0.0215172	0.239657
GAK	292.789	0.789691	0.343629	2.29809	0.0215567	0.239974
DLGAP1-AS5	14.2916	-2.52876	1.10051	-2.29781	0.0215725	0.240028
TNIP3	65.2953	2.76022	1.20141	2.29749	0.0215907	0.240106
ACP6	165.941	-1.27034	0.553016	-2.29711	0.0216126	0.240227
ARMCX5-GPRASP2	190.123	-0.573318	0.249663	-2.29637	0.0216548	0.240396
GATA2	37.6396	-1.43363	0.624332	-2.29626	0.021661	0.240396
PKD1L2	5.79235	-2.83534	1.23459	-2.29658	0.0216426	0.240396
LOC101927830	25.8426	-0.80525	0.35088	-2.29495	0.0217363	0.240985
LOC107986566	14.6894	1.62172	0.70661	2.29507	0.021729	0.240985
LINC00654	32.1066	-0.851084	0.370965	-2.29425	0.0217764	0.241307
LOC107986298	78.2323	1.10825	0.483155	2.29378	0.0218031	0.24148
LOC102723791	36.7364	-1.24497	0.542822	-2.29351	0.0218187	0.241481
NTRK3	141.649	-1.86927	0.815067	-2.29339	0.0218255	0.241481
PSMD4	411.814	0.474228	0.206854	2.29257	0.0218727	0.24188
COPB1	1155.93	0.623164	0.271933	2.29161	0.0219281	0.242
HOMER1	303.937	1.08143	0.471879	2.29175	0.0219202	0.242
KCNN2	9.89548	-2.09119	0.912443	-2.29186	0.0219137	0.242
THRA	160.497	-0.750692	0.327539	-2.29192	0.0219105	0.242
TMEM107	167.154	-1.23022	0.536883	-2.29141	0.0219397	0.242006
E2F8	109.258	-1.25236	0.546699	-2.29077	0.0219765	0.242289
PRELID3B	798.486	0.817862	0.357071	2.29048	0.0219937	0.242354
RELT	73.2887	1.09346	0.477566	2.28966	0.0220409	0.242751
ETDC	8.22068	-1.25192	0.546957	-2.28889	0.0220859	0.24285
HELZ2	193.602	1.25581	0.548683	2.28877	0.0220928	0.24285
LOC105373067	5.09355	-2.54746	1.11309	-2.28864	0.0221004	0.24285
NEURL1	30.5058	1.71189	0.748025	2.28855	0.0221057	0.24285
ZEB1-AS1	57.5181	-0.93588	0.408845	-2.28908	0.0220745	0.24285
ADAMTSL1	84.036	-1.802	0.787469	-2.28834	0.0221175	0.242856
NONO	724.372	0.401824	0.175666	2.28744	0.0221703	0.243282
RPL3L	15.6236	-2.56588	1.1218	-2.28729	0.0221787	0.243282
MUC16	715.808	2.39143	1.04562	2.28708	0.022191	0.243295
HLA-A	3691.13	1.13712	0.497282	2.28667	0.022215	0.243435
LOC102723728	146.247	0.767123	0.335536	2.28626	0.0222391	0.243453
SLCO4A1-AS1	15.2946	1.68815	0.738347	2.28639	0.0222315	0.243453
GRIN3A	39.4638	-0.918865	0.402081	-2.28528	0.0222967	0.243659
HAT1	405.557	0.481319	0.21062	2.28525	0.0222979	0.243659
LOC105378721	34.1623	0.843925	0.369255	2.28548	0.0222846	0.243659
MYO9B	392.659	1.05072	0.4598	2.28517	0.0223028	0.243659
GLCE	857.393	-0.92129	0.403208	-2.2849	0.0223187	0.243711
CDC37	132.305	0.965083	0.422452	2.28448	0.0223434	0.243857
CASP9	83.7096	0.608215	0.266298	2.28396	0.0223739	0.244067
RETSAT	455.287	-0.800028	0.350324	-2.28368	0.0223904	0.244125
DYNC1LI2	857.397	0.342331	0.149978	2.28255	0.0224571	0.244484
DZANK1	30.0458	-0.734016	0.321554	-2.28271	0.0224472	0.244484
SLCO5A1	48869.5	1.38067	0.604809	2.28281	0.0224413	0.244484
FAM83A-AS1	32.0034	1.42456	0.624428	2.28139	0.0225255	0.244881
MICAL2	425.773	1.65439	0.725079	2.28166	0.0225092	0.244881
SNORA5C	17.2498	1.15241	0.505185	2.28117	0.0225387	0.244881
[truncated: 37,376 more rows]

## Sheet: S4
Table S4. List of upregulated and downregulated DEGS obtained from three RNA-Seq datasets by implementing DESeq2
	Upregulated						Downregulated
GSE125866	GSE274202	GSE274203				GSE125866	GSE274202	GSE274203
ABCF2	A2ML1-AS1	ABL2				ABCB4	ABCC6	A2ML1-AS1
ABCF2-H2BK1	AARSD1	ACCSLP1				ADCYAP1	ACKR3	A2ML1-AS2
ACLY	ABHD17AP3	ACSS1				ADH6	ACTN4	ABCB5
ACTG1	ABHD2	ACTBP7				AGA-DT	ACTR3P2	ACSM5P1
ADM	ACE2	ADAM19				AHI1-DT	ADAMTS12	ACTR3BP3
AEN	ACSL3P1	ADAMDEC1				AR	ADAMTS2	ADAD2
AGR3	ACTA1	ADAMTS12				ASAH1-AS1	ADGRB2	ADAMTS17
ANKLE2	ACTBP7	ADAMTS14				ASXL3	ADRM1	ADAMTS19
APOBEC3A	ACTN2	ADAMTS6				CCDC144A	AGRN	ADGRV1
APOBEC3B	AGT	ADAMTSL2				CCDC178	AJAP1	ADH7
APOBEC3B-AS1	AHCTF1P1	ADGRB2				CCL14	AMTN	ADPRM
ARC	AIDAP2	ADGRE3				CCL15-CCL14	ANKRD33B	ADRA1A
AREG	AIM2	ADGRG4				CDK15	AQP10	AGFG2
B4GALNT3	AK6	AGPAT4				CFAP20DC-DT	ARB2BP	ALOX12
BIRC3	AKAP6	AGRN				CNTNAP3B	ARCN1	AMDHD1
BPGM	AKIRIN1P1	AIM2				CNTNAP3P2	ARSI	AMOTL2
BPIFA1	ALG8	AJAP1				CPA3	BCL6-AS1	ANKS4B
CARD18	AMH	ALCAM				CXCR2	BICRA-AS1	ANXA9
CARS1	AMPD1	ALDH3B1				CYP3A4	BMP8A	AOX1
CCDC190	ANAPC15P2	ALPP				CYP4F24P	C1orf226	AQP4
CCL18	ANK2-AS1	ANGPT2				CYP4Z2P	C2CD6	ARFGEF3
CCL20	ANKRD44-DT	ANGPTL5				DCT	C4BPA	ARG1
CCT3	APOOP5	ANKLE1				DHRS4-AS1	CACFD1	ARGLU1-DT
CDKN2A	ARHGAP29-AS1	ANKRD33B-AS1				DISP1	CBLC	ARHGEF26
CEBPB	ARL2BPP1	ANKRD36BP2				DLG2-AS2	CCDC200	ARL2BPP2
CEBPB-AS1	ARL6IP1P1	ANKUB1				DNM1P41	CCM2	ATF6B
CFAP251	ARPP21	ANXA11				EDA	CCN6	ATG9B
CHI3L2	ART3	ANXA13				EDIL3-DT	CCR10	ATP13A5
CHST2	ASAH1-AS1	APCDD1L				EFCAB11	CD40	ATP5MC1P6
CLCF1	ASB15-AS1	APELA				EFNB3	CDRT15P9	ATP6V0A4
CSF3	ASB18	APOB				ENHO	CDX1	ATP6V1B1
CTPS1	ASB5	APPL2				ERC2	CEACAMP9	ATP6V1C2
CYP24A1	ASB9	ARHGAP11A				EYA1	CELSR2	AZGP1
DCUN1D3	ASH1L-IT1	ARHGAP22				FAM78B	CERNA2	BBS2
DDX21	ASIP	ARHGAP42-AS1				FAM88C	CHAT	BCAN
DHCR7	ASTN2-AS1	ARPC1AP2				FBF1	CIART	BCL11A
DHX33	ATCAY	ARSDP1				FGF12	CIZ1	BEX4
DMBT1	ATF1P1	ARSI				GAS1RR	CKS2	BMP3
DPF1	ATG4AP1	ARSLP1				GGTA1	CLDN1	BOC
DPH2	ATP1A2	ARTN				GOLGA6L9	CNMD	C1GALT1P1
DUSP5	ATP5F1B	ASH2LP2				GOLGA8O	COL11A1	C1orf116
EHD4	ATP5IF1	ASH2LP3				GOLGA8T	COL3A1	C2orf72
ELL	ATP6V1E1P2	ASPM				GPR27	COL4A1	C6orf132
EPHA2	B3GALT1	ATAD3C				GPRIN2	COL6A3	C6orf58
EPPK1	BAG2	AURKAP2				GRID2	COL7A1	C9orf152
EREG	BCAN-AS1	BAK1P2				HAAO	COL8A2	CA12
ERRFI1	BLOC1S3	BAMBI				HEATR5A-DT	CORO2A	CADPS
FAM3C	BMS1P8	BANF1P1				HILPDA	COX6CP7	CALN1
FAT1	BTF3P11	BASP1				IL11RA	CPSF4L	CASC22
FBLIM1	C18orf63	BBOX1				IQCH-AS1	CPT1C	CASP1P1
FGF1	C19orf73	BCAP31P1				IRAK1BP1	CRLS1	CAT
FGFBP1	C1orf105	BEND6				ISL1-DT	CSMD2	CBLIF
FOSL1	C4orf54	BICD1-AS1				KANTR	CTU2	CBY2
FST	C8A	BIRC2				KCNG1	CUZD1	CCDC120
GCH1	CA1	BIRC3				KCNIP3	CXCL5	CCDC160
GPATCH4	CACNG8	BLZF2P				KLHL3	CXCR5	CCDST
HAS3	CACUL1	BMP1				KRT76	DAAM2-AS1	CCL28
HBEGF	CAGE1	BMP8A				LINC00173	DIRC1	CD1B
HLA-DQB1-AS1	CALML6	BMP8B				LINC00498	DISP3	CD1C
HOXD11	CAMK2A	BMPR1B				LINC00537	DKK3	CD1E
HSP90AA1	CAP2	C10orf55				LINC00933	DMRTA2	CD207
IDI1	CARD17P	C1RL				LINC01011	DSTNP2	CD8B
IDI2-AS1	CASP14	C1orf53				LINC02035	EBF4	CEL
IFFO2	CASP1P2	C4A				LINC02232	ECM1	CES1P1
IGF2BP2	CASP8	C5orf34-AS1				LINC02256	EMILIN1	CFAP141
IL20	CASQ1	C6orf141				LINC02955	ENSAP1	CFTR
IL36G	CASQ2	CA9				LIPT2-AS1	EPHB2	CHRM3
INHBA	CCDC141	CAMK1G				LOC100128288	ERAP2	CHRNG
INSIG1	CCDC63	CASC9				LOC100131257	ERMN	CHURC1-FNTB
ITPRID2	CCDC7	CC2D1A				LOC100506974	FEZF1	CLCNKB
KBTBD8	CCNB3P1	CCDC190				LOC101927516	FLYWCH1-AS1	CLNK
KCNK1	CCNY-AS1	CCDC194				LOC101927879	FTLP6	CNTN3
KDM7A	CCT2	CCN6				LOC101928068	FTSJ1	COL6A5
KDM7A-DT	CD79B	CCND2-AS1				LOC101928237	GASK1B-AS1	CPNE4
LCN1	CDC42-AS1	CCR3				LOC101928819	GLIPR1L2	CRB3
LDLR	CDH17	CD109				LOC101929007	GNG10P1	CRCT1
LINC00958	CDHR1	CD1D				LOC102723576	GPR153	CRISP2
LINC02099	CDK12	CD200R1L				LOC102724749	GPR156	CSRNP1
LIPG	CDS2	CD274				LOC102725082	GRM4	CT75
LOC105369724	CECR9	CDC42EP4				LOC105370117	GSTM1	CTTNBP2
LOC105370413	CFAP276	CDH3-AS1				LOC105370495	H1-4	CXCR2
LOC105372593	CGRRF1	CDK18				LOC105370569	HAUS7	CYCSP28
LOC105374341	CHN2	CEACAM16-AS1				LOC105372321	HCP5	CYP11A1
LOC105377104	CHORDC1	CEACAM18				LOC105372641	HLA-K	CYP2A13
LOC107984312	CHORDC1P1	CEACAMP7				LOC105373142	HNRNPUL1	CYP2C58P
LRP12	CHRNA1	CELA1				LOC105373648	HOXC11	CYP2R1
LRRC8A	CHRNG	CELF3				LOC105373649	HS1BP3-IT1	CYP3A4
LY6K	CHST1	CENPB				LOC105373873	HSPG2	CYP3A5
LYAR	CHSY3-AS1	CENPW				LOC105374181	HTRA3	CYP4A11
MAP2K3	CIAO2AP2	CEP126				LOC105374616	IBA57-DT	CYP4B1
MAP7D1	CIBAR1P2	CERCAM				LOC105375091	ICAM4-AS1	CYP4F10P
MDFI	CLEC7A	CFHR3				LOC105375500	IDH3B	CYP4F8
MMP1	CLLU1	CGAS				LOC105375527	IGF2-AS	CYP4Z2P
MMP12	CMKLR2-AS	CHCHD10				LOC105376957	IGFBP1	CYSRT1
MMP7	CMYA5	CHN1				LOC105377319	IGFBP2	DANT2
MTHFD2	CNTNAP5-DT	CHRNA9				LOC105377363	IGFL2-AS1	DDAH1
MUC5B	COL19A1	CHST2				LOC105377979	IGHG2	DEFB1
MUC5B-AS1	COL9A1	CLEC12A				LOC105378978	IGHV3-25	DGKA
MVD	CPSF6	CLEC12A-AS1				LOC105378980	IGHV3-57	DIO3OS
NAA50	CSAG4	CLEC7A				LOC105379080	IGHV3-71	DKK4
NCL	CST2P1	CNNM4				LOC105379251	IGHVII-28-1	DNAJC17
NOLC1	CUL1P1	CNOT6LP1				LOC107984425	IGHVII-49-1	DNASE1L3
NRIP1	CUX2	COL11A1				LOC107985014	IGHVII-62-1	DRG1P2
NUS1	CXCL10	COL13A1				LOC107986022	IGHVIII-13-1	ECM1
ODC1	CXCL11	COL16A1				LOC107986293	IGHVIII-2-1	EDNRB-AS1
PDCD11	CYB5AP2	COL4A1				LOC107986362	IGKV1-13	EIF1P4
PDLIM4	CYCSP2	COL4A5				LOC107986365	IGKV1D-13	EIF4BP6
PFDN2	CYP11B2	COL5A1				LOC107986423	IGKV2-30	ELAPOR1
PLA2G3	CYP1B1	COL5A2				LOC107986446	IGKV2D-40	ELF3
PLA2G4E	CYP24A1	COL7A1				LOC107986613	IGKV5-2	ENPP6
PLA2G4E-AS1	CYP26A1	COL8A1				LOC107986699	IGLV3-26	EPB41L4A
PLAUR	CYP2C18	COMMD7				LOC107987043	IL17A	EPHA2-AS1
PLEC	CYP3A51P	COPDA1				LOC107987076	IL17REL	EPHA6
PRDM1	CYP4F24P	COX4I1P1				LOC112267869	JUP	EPHB6
RIMS2	CYP7A1	CPA6				LOC112267965	KCNJ1	ERC2
RIOK1	DACT3-AS1	CRACR2B				LOC112268254	KCNK17	ERGIC2
RPE65	DBNDD2	CREG2				LOC112268280	KIAA0753	ESRG
SAA1	DCAF10	CRISPLD1				LOC112268282	KIF12	ETNK2
SAA2	DCX	CRLS1				LOC202181	KIF21B	EVC2
SAA2-SAA4	DDIT4L	CROCCP4				LOC340512	KLRC2	FALEC
SDC4	DDX50P2	CSF2				LOC441666	KRT34	FAM153CP
SDS	DEFB129	CSMD3				LOC93463	LAMB3	FAM184A
SERPINB7	DENND4C	CTHRC1				LRRC3B	LCE3C	FAM221A
SERPINE1	DES	CTNNBL1				LYPLAL1	LIF	FAM25G
SHANK2	DHRS7C	CTSG				MAF	LINC00941	FAM3D-AS1
SKIL	DKKL1	CTSH				MASP1	LINC00973	FAM83E
SLC35F2	DLGAP1-AS3	CTSL				MBLAC2	LINC01048	FBL
SLC3A2	DMD-AS3	CUTA				MEIS1-AS2	LINC01873	FBP1
SLC4A7	DMXL1-DT	CXCL1				MEX3B	LINC02783	FETUB
SMOX	DPPA3P9	CXCL11				MIR421	LINC02816	FGF10-AS1
SMR3B	DPPA4P3	CXCL3				MIR4451	LINC02827	FGFBP2
SNHG15	DTNA-AS1	CXCL5				MRGPRX2	LINC02967	FLG
SQLE	DYNLT2B	CXCL8				MS4A2	LINC03067	FMO2
STARD4	E2F6P4	CYB5R2				MYLIP	LRRC15	FMO9P
STK38L	EDDM13	CYCSP6				MYRIP	MARK3	FNDC3CP
SYNJ2	EEF1DP3	CYP27C1				NPPC	MBNL3	FNDC4
TCN1	EEF1DP6	CYP2S1				OCA2	MDGA1	FOXI1
TES	EFHB	CYTOR				PANCR	MESP1	FTH1P22
TFRC	EIF4BP2	DCBLD1				PCDH18	MFSD3	FUT3
TIMM17A	ENAM	DCBLD2				PCDHGA2	MIR219A2HG	GABRP
TNFRSF10B	EOGT-DT	DDX49				PCSK1	MIR4752	GAPDHP47
TNFRSF12A	EPGN	DEFB4A				PITX2	MIR662	GAPDHP66
TNFSF18	EPS8L1	DEPDC1				PJVK	MRFAP1P1	GAPLINC
TNN	ERG28	DEPDC1-AS2				POLG2	MRPL15P1	GBP1P1
TOP1	ERLEC1P1	DHCR7				POLI	MST1R	GGT6
TRIB1	ETNPPL	DHX38				PPP1R3E	NBEAP3	GGTA1
TRPV3	EXOGP1	DISP3				PRELID2	NBEAP6	GH1
TRY-GTA5-5	EXOSC5	DKK1				PROX2	NDUFAF4P2	GJB1
TUBB2B	EYA4	DLX2				RIC3	NEK4P2	GPC6-AS1
UBC	F11-AS1	DMBX1				SIAH3	NELFB	GPM6A
UGCG	FABP3	DMP1				SIGLEC17P	NID1	GPR143
URB2	FABP9	DNAAF3				SIGLEC6	NKD2	GPRC6A
UTP6	FAM13B-AS1	DNAH14				SLC38A4	NLRP6	GPRIN2
VMP1	FAM153A	DNAJC10				SMO	NME2P1	GPX3
VTCN1	FAM153CP	DNAJC6				SPDYE10	NPSR1	GRHL3
WFDC2	FAM20A	DSCR10				SPIN2A	NRSN2-AS1	GSG1
ZNF267	FAM247A	DSTNP2				ST6GAL2	NTMT2	GSTA1
	FAM3B	DUSP5P1				SYT17	P2RY6	GSTA3
	FAM86DP	DUSP9				TAMM41	PAX8-AS1	GSTA9P
	FAM9A	DYRK3				TGM6	PCDHGB7	GUSBP15
	FAUP2	ECT2				TMEM9B-AS1	PCSK2	HAAO
	FBXO16	EEF1A1P34				TPSAB1	PCSK4	HLA-DMB
	FBXO40	EFR3B				TRPM1	PDGFRB	HORMAD2-AS1
	FGGY-DT	EGFL6				TSGA10	PDZK1	HPDL
	FHAD1-AS1	EGFR				UBE2Q2P2	PFKFB4	HRNR
	FHP1	EGFR-AS1				UFL1-AS1	PHKBP2	HSPA7
	FMN2	EID3				UNC5D	PICART1	HSPB1P1
	FNDC8	EIF2S1				USP32P1	PIN1	HTN1
	FRS2	EIF5A2				VWC2	PLAC9	HTR3B
	FTH1P16	ELAVL2				WNK4	PLCH2	HTRA1
	GADL1	ELOBP2				ZFAND2A-DT	PLXNA1	IGFL1P2
	GAPDHP70	ENKUR				ZNF204P	PM20D1-AS1	IGHV3OR16-9
	GBP1P1	ENTPD7				ZNF429	POLDIP3	IGSF5
	GCGR	EPHB2					POLM	IL12A
	GFRAL	EPIC1					PPIAP2	IL12A-AS1
	GGTA2P	ERP29P1					PPP1R3D	IL1R2
	GJD2	ERVMER34-1					PRDM6-AS1	ISCA1P4
	GMPSP1	ESM1					PRF1	ITGA10
	GPR42	ETV3L					PRKG1-AS1	ITPKA
	GPR50-AS1	EVA1A					PSG7	JCADP1
	GRB14	EVA1A-AS					PSMA6P3	JMJD7-PLA2G4B
	GRB2	EXO1					PTK7	KCNH8
	GRID2	FAH					PTPRN	KCNK5
	GSTM3P2	FAHD2B					R3HCC1	KEL
	GTF3AP1	FAM151A					R3HDM4	KIT
	GTF3C1	FANK1-AS1					RAI14-DT	KPRP
	GYS2	FAP					RGPD8	KRT128P
	H3P35	FBLIM1					RN7SKP69	KRT15
	H3P39	FBN2					RN7SL401P	KRT18P7
	H3P5	FBXO41					RN7SL591P	KRT34
	HADHBP1	FCGR3A					RN7SL718P	KRT39
	HERC6	FCMR					RN7SL834P	KRT4
	HIF1AN	FCRL2					RNA5SP378	KRT43P
	HJV	FCRL5					RNA5SP512	KRT7
	HLF	FER1L5					RNASEH1P2	KRT79
	HMGB3	FERRY3					RNF126	KRTAP3-3
	HNRNPA1P26	FGF1					RNU2-26P	L3MBTL2-AS1
	HNRNPA3P9	FHOD1					RNU2-32P	LACC1
	HNRNPABP1	FIRRE					RNU6-1084P	LAMB4
	HNRNPCP9	FKBP1B					RNU6-1157P	LCE5A
	HORMAD1	FKBP9P1					RNU6-1266P	LGI3
	HORMAD2	FLNA					RPL21P16	LHFPL3
	HOXA9	FOLR3					RPL36P16	LHFPL3-AS1
	HS3ST6	FOXF2					RPS21	LINC00052
	HS6ST2-AS1	FOXF2-DT					SCGB1A1	LINC00314
	HSBP1P2	FOXL2					SDS	LINC00601
	HSD11B1L	FOXL2NB					SEC14L4	LINC00951
	HSP90AB7P	FSCN1					SEMA3B	LINC01028
	HSPB1	FTLP1					SEMA5A	LINC01100
	HSPB3	FUNDC2P4					SFTPC	LINC01504
	HSPE1	FXYD7					SGCA	LINC01506
	HSPE1P20	GALNT2					SH3TC1	LINC01587
	HSPE1P25	GALNT3					SHD	LINC01852
	HSPE1P8	GAPDHP36					SIGLEC1	LINC01876
	HTN1	GARIN5B					SLC26A6	LINC02464
	IDI1	GDF6					SLC35F3	LINC02490
	IFIH1	GDPD2					SLC6A17	LINC02506
	IGHV1OR15-4	GINS2					SLC9A3-AS1	LINC02555
	IGHV3-6	GLIPR1L2					SMARCA1	LINC02566
	IGHV3-7	GLS					SNHG16	LINC02698
	IGHVII-60-1	GPR153					SNORD124	LINC02744
	IGKV1D-17	GPR176					SNORD58B	LINC02877
	IGKV1D-43	GPR39					SNX5	LINC02899
	IGKV2-29	GPRIN1					SPRR2F	LINC02997
	IL25	GREM1-AS1					SSC4D	LINC03016
	IL26	GSDME					ST13P13	LINC03051
	IP6K3	H3P33					STAT6	LIPH
	JAM2	HAFML					TAGLN3	LMO7DN
	JKAMPP1	HAPLN1					TBC1D3D	LNX1
	KAT7P1	HCFC2P1					TBC1D3E	LNX1-AS1
	KBTBD6	HHIPL2					TBC1D3I	LORICRIN
	KCNJ11	HKDC1					TCERG1P2	LPO
	KCNJ3	HLA-A					TICRR	LRFN2
	KCNQ2-AS1	HLA-C					TKTL1	LRRC26
	KCTD14	HLA-DRB5					TMEM109	LRRK2-DT
	KIAA2012	HLA-F					TMEM256-PLSCR3	LTF
	KIAA2012-AS1	HLA-F-AS1					TMEM98	MAB21L2
	KIF6	HMGA2					TNF	MACC1-OT1
	KIRREL3-AS4	HORMAD1					TNFRSF25	MAL-AS1
	KLHL31	HOTAIRM1					TNN	MAMDC2-AS1
	KLHL41	HOXA1					TNS2	MAML3
	KLRF1	HOXA10					TPBGL-AS1	MAP1LC3C
	KRT18P33	HOXA11					TRAPPC2LP1	MEMO1P5
	KRT18P51	HOXA3					TRBV10-1	METTL24
	KRT73	HOXB6					TREM2	MFSD4A
	KRTAP11-1	HOXC-AS1					TRIM46	MGAM2
	LARP4B-DT	HOXC-AS2					TTYH3	MGLL
	LBP	HOXC13-AS					UCN2	MIR182
	LDHA	HPRT1P3					WDR54	MIR342
	LDLRAD3	HS1BP3-IT1					WNT3A	MIR4312
	LGALS12	HSPA8P1					ZBTB44-DT	MIR4500
	LHFPL4	HSPD1P10					ZFP36	MIRLET7I
	LHFPL7	HTR1D					ZNF335	MKS1
	LINC00113	IARS2P1					ZNF628	MLANA
	LINC00158	IBSP					ZNF74	MLKL
	LINC00366	ICAM4						MLPH
	LINC00501	IER3						MPHOSPH10P2
	LINC00608	IFI27L2						MT1JP
	LINC00609	IFI44						MT1M
	LINC00924	IFI44L						MTARC1
	LINC01049	IFI6						MTND2P28
	LINC01050	IFIT1B						MUC21
	LINC01081	IFITM3-AS1						MUC5AC
	LINC01170	IFNE						MUC7
	LINC01213	IFNK						MX1-AS1
	LINC01287	IFNWP19						MXD1
	LINC01320	IGF2BP2						MYB
	LINC01340	IGF2BP2-AS1						MYCL
	LINC01415	IGHEP1						MYL5
	LINC01428	IGHG4						NANOGP2
	LINC01516	IGHJ6						NCR3LG1
	LINC01562	IGHV1-3						NDNF
	LINC01609	IGHV1-68						NDUFB10P1
	LINC01610	IGHV3-30-2						NEFM
	LINC01611	IGHV3-50						NEXMIF
	LINC01653	IGHV3-72						NF1P5
	LINC01725	IGHV3-73						NFKBIB
	LINC01789	IGHVIII-47-1						NIBAN2
	LINC01790	IGKJ5						NIPAL1
	LINC01806	IGKV1-39						NLGN1
	LINC01811	IGKV1-5						NMU
	LINC01821	IGKV1D-39						NPAS2
	LINC01823	IGKV2-24						NPC1L1
	LINC01946	IGKV2-28						NPPC
	LINC01958	IGKV2-30						NPR3
	LINC01990	IGKV2D-28						NPY2R
	LINC02015	IGKV3-15						NPY2R-AS1
	LINC02048	IGKV3D-20						NRG2
	LINC02053	IGLV1-41						NRGN-AS1
	LINC02118	IGLV2-11						NSUN7
	LINC02207	IGLV3-2						NTAN1P1
	LINC02222	IGLV3-22						ODAM
	LINC02223	IGLV3-24						OGFRL1
	LINC02253	IL12RB2						OOEPP2
	LINC02281	IL13RA2						OR13A1
	LINC02391	IL1A						OTX1
	LINC02513	IL1B						P2RX6
	LINC02537	IL1RAPL2						P2RY13
	LINC02626	IL20						PADI1
	LINC02742	IL24						PANTR1
	LINC02766	IL2RB-AS1						PARP4P3
	LINC02790	IL31RA						PAX3
	LINC02821	INHBA						PAX8
	LINC02822	INHBA-AS1						PAX8-AS1
	LINC02831	INHBE						PCLO
	LINC02917	INS						PCOLCE2
	LINC02920	IQGAP3						PCP2
	LINC02944	IQSEC3-AS2						PDCD4-AS1
	LINC02945	ISG15						PDE4C
	LINC02986	ISLR						PDE6A
	LINC03021	ITGA6						PDK4
	LINC03028	ITGAV						PDXK
	LINC03102	ITGB1-DT						PDZRN4
	LINCMD1	ITGB6						PELI1
	LLPHP3	JPH4						PER2
	LMNTD1	KANSL3						PHB1P13
	LRRC39	KCNE5						PHGDH
	LTK	KDELR1						PHYHD1
	LYZ	KHDC1L						PIGR
	MAEL	KIF14						PIM1
	MAFA-AS1	KIF18B-DT						PIMREG
	MANSC1	KIF2C						PIP
	MDM4P1	KIF3C						PITX1-AS1
	METTL5P4	KIF4A						PIWIL3
	MIR1-1	KLHL38						PKHD1L1
	MIR1271	KLHL4						PLA2G6
	MIR133B	KLHL5						PLAC8
	MIR3664	KLKP1						PLEKHA6
	MIR4307	KRT16						PLEKHO2
	MIR4330	KRT16P1						PLIN5
	MIR4696	KRT16P6						PLPP3
	MIR4729	KRT17P2						POLR2F
	MIR4733	KRT18P60						POU2AF2
	MIR5693	KRT82						POU2F3
	MIR643	KRT8P36						POU3F3
	MIR9-2HG	KRT9						PPDPF
	MKLN1	KRT90P						PPP1R14D
	MLIP-AS1	KYNU						PRDM1
	MLXIPL	LAMB3						PRLR
	MOS	LAMC2						PROM1
	MRGPRX2	LASTR						PRR27
	MS4A7	LGALS9B						PRSS30P
	MT-ND5	LGR6						PSCA
	MT-TN	LIMA1						PTN
	MTCYBP38	LINC00165						QPCT
	MTHFD2L	LINC00428						RAB11FIP1
	MTND5P28	LINC00686						RANBP3L
	MYADM	LINC00705						RASEF
	MYBPH	LINC00862						RASGEF1B
	MYH8	LINC00880						RBPMS-AS1
	MYL1	LINC00973						RDH13
	MYL3	LINC01048						REN
	MYLKP1	LINC01116						RERGL
	MYO3B	LINC01160						RN7SL272P
	MYO3B-AS1	LINC01179						RN7SL591P
	MYOG	LINC01204						RN7SL656P
	MYOT	LINC01227						RNA5SP394
	MYOZ2	LINC01518						RNASEH1P2
	MYOZ3	LINC01605						RNU4-78P
	NANOG	LINC01615						RNU6-1258P
	NAP1L1P3	LINC01698						RNU6-466P
	NCCRP1	LINC01920						ROPN1B
	NDUFA8	LINC01967						ROR1
	NDUFAF2P1	LINC02075						RPAP3
	NEB	LINC02120						RPL10L
	NEDD4	LINC02160						RPL17P11
	NEU4	LINC02470						RPL21P76
	NEUROD4	LINC02532						RPL26
	NEXN	LINC02577						RPL29P21
	NHSL2	LINC02685						RPL35AP30
	NKX2-5	LINC02710						RPL36AP51
	NMI	LINC02753						RPL5P8
	NONO	LINC02783						RPL7AP52
	NPAP1	LINC02837						RPL7AP76
	NPM1P10	LINC02945						RPL7P36
	NPM1P40	LINC02989						RPS9P1
	NPY6R	LINC03004						S100A14
	NR2E1	LINC03070						SAMD5
	NRXN1-DT	LINP1						SASH1
	NSG2	LLPHP2						SBK2
	NT5C1A	LMAN2L						SCGB3A1
	NT5C3A	LOXL2						SCIN
	NUP210L	LPCAT1						SCML2
	OLA1P3	LRG1						SDR16C5
	OLFM1	LRRC23						SEMA3E
	OPN4	LRRC3B						SEMA3F-AS1
	OPRPN	LTBP1						SENCR
	OR11G1P	LY6K						SERPINB7
	OR11H6	LYPD1						SGPP2
	OR51E2	MAD2L2						SHC3
	OR7A15P	MAGEA2B						SHISA3
	OR7A2P	MAGEA3						SHKBP1
	OR7E116P	MAGEA4						SHMT2
	OR7E162P	MAGEA9						SLC25A23
	ORC5	MAJIN						SLC25A5P3
	OSBPL10-AS1	MANCR						SLC26A2
	PAICSP5	MAP3K20-AS1						SLC26A9
	PAK5	MARCHF9						SLC27A6
	PALD1	MAT2AP1						SLC34A3
	PAQR9	MATN3						SLC3A2
	PARPBP	MDFI						SLC45A2
	PAUPAR	MET						SLC5A12
	PCAT5	METTL5						SLC5A9
	PCBP2P2	MFAP2						SLC6A1
	PCMTD1-DT	MFNG						SLC6A17
	PDE4DIPP1	MFSD10						SLC9A3
	PDLIM3	MGP						SLC9A9
	PGAM1P7	MICA						SLCO4C1
	PGAM3P	MIR196A2						SMIM45
	PGLYRP1	MIR202HG						SMR3B
	PGM5-AS1	MIR2052HG						SNX31
	PHC1P1	MIR3127						SORBS2
	PI15	MIR3159						SPDEF
	PIGH	MIR31HG						SRSF5
	PKD2L2-DT	MIR4435-2HG						ST6GAL2
	PMCHL2	MIR503						STATH
	POLR3G	MIR503HG						STK32A
	POU5F1P5	MLLT11						SUN5
	PPFIA2	MMP1						SUSD4
	PPME1	MMP10						SVOPL
	PPP1R1A	MMP27						SYN2
	PPP3CB	MMP3						TAF1C
	PPP4R2	MMP8						TAS2R9
	PRB3	MRGBP						TCEAL2
	PRCD	MROH5						TDRD1
	PRELID3BP8	MRPL34						TEX15
	PRG4	MSN						TF
	PRIM1	MTCH2						TFAP2B
	PRKAG3	MTCYBP43						TFCP2L1
	PRKCB	MTFR2						THEM5
	PRKDC	MTHFD1L						TJP1
	PROP1	MTMR11						TLR3
	PRPF38AP2	MYO1B						TMA16P1
	PRR33	MYO3B						TMEM150C
	PTGES3P1	MYO3B-AS1						TMEM277P
	PTGES3P3	MYOF						TMT1AP1
	PTK2	MZT1						TNMD
	PTTG1P1	NAV1						TP53TG3D
	PYCARD	NCAPH						TPRN
	PYCARD-AS1	NEK2						TRAV29DV5
	PYCR1	NGF						TRAV37
	QRFPR	NLGN4X						TRAV8-3
	RAD21	NLRP3						TRBV5-6
	RAMP1	NME7						TREX2
	RAP1BL	NOS2P4						TRPS1-AS1
	RASD2	NPSR1						TRPV6
	RBM24	NPTN						TSPAN8
	RBM26	NRG1						TUBAP8
	RBMXP3	NRP2						TUBAP9
	RCCD1-AS1	NT5E						TYRP1
	RDH12	NTNG1						UBN1
	RGS7	OCIAD2						UGT1A1
	RMDN2	ODAD2						UGT1A10
	RN7SKP250	ODAPH						UGT1A6
	RN7SKP290	OPA3						UGT1A7
	RN7SKP297	OPALIN						UNC5C
	RN7SKP90	OR10A3						UPF3AP1
	RN7SL183P	OR10A5						UPK1B
	RN7SL200P	OR10AB1P						UPK3B
	RN7SL233P	OR13H1						USP31
	RN7SL308P	OR2L6P						USP35
	RN7SL326P	OR5B21						USP6NL
	RN7SL397P	OR5G3						VIPR1
	RNA5SP209	OR5G4P						VPS25
	RNA5SP351	OR5G5P						VTCN1
	RNA5SP367	OR5P3						VWC2L
	RNA5SP470	OR5P4P						WASF3-AS1
	RNA5SP480	OR8R1P						WDR17
	RNA5SP493	OSGEPL1						WNK3
	RNA5SP72	P3H1						WNT5A
	RNF138P2	P4HA2						WNT5A-AS1
	RNF167	P4HA3-AS1						WSB2
	RNU1-67P	PAEP						XCR1
	RNU1-8P	PALM						XPNPEP2
	RNU2-51P	PARLP2						YOD1
	RNU6-1041P	PARVG						ZDHHC1
	RNU6-1066P	PC						ZNF365
	RNU6-1165P	PCDH7						ZNF512B
	RNU6-1167P	PCP4						ZNF971P
	RNU6-1228P	PDC-AS1
	RNU6-137P	PDE4B
	RNU6-306P	PDGFA
	RNU6-333P	PDK2-AS1
	RNU6-50P	PDRG1
	RNU6-567P	PFN2
	RNU6-58P	PGR
	RNU6-636P	PHGR1
	RNU6-667P	PI15
	RNU6-777P	PICART1
	RNU6-77P	PLAG1
	RNU6-867P	PLAT
	RNU6-940P	PLAU
	RNU6ATAC28P	PLBD2
	RNU6ATAC9P	PLOD2
	RNU7-24P	PLOD3
	RNU7-49P	POLR2L
	RNU7-84P	POMGNT1
	RNY1P10	POU5F1
	RPL12P44	PPIAP59
	RPL12P46	PPM1J
	RPL12P47	PPP1R1C
	RPL13AP7	PRKCA
	RPL15P22	PROC
	RPL19P4	PSG1
	RPL21P103	PSMA2P2
	RPL21P109	PSMD10P2
	RPL21P98	PSMD3-AS1
	RPL23AP19	PSORS1C1
	RPL23P4	PTGES
	RPL24P6	PTHLH
	RPL29P25	PTK7
	RPL35AP28	PTPRK
	RPL35AP37	PTPRK-AS1
	RPL36AP16	PTPRU
	RPL38P2	PTTG1P1
	RPL5P24	PTTG3P
	RPL7P11	PTX3
	RPL7P12	PYY
	RPL7P23	RAB1AP1
	RPL7P61	RAB32
	RPL7P9	RABEP2
	RPLP0P3	RABGAP1L-DT
	RPLP0P9	RAC1P7
	RPP30	RASGEF1A
	RPS13P2	RBMX2P1
	RPS15AP19	RBP1
	RPS15AP34	RGS17
	RPS20P12	RGS20
	RPS26P15	RGS4
	RPS26P20	RHOBTB1
	RPS26P45	RHOBTB2
	RPS27AP5	RHOT2
	RPS7P3	RIMS2
	RPSAP12	RIMS3
	RPSAP4	RN7SL141P
	RPSAP71	RN7SL237P
	RRM1	RN7SL258P
	RSU1P3	RN7SL375P
	SCARNA23	RN7SL38P
	SCUBE1-AS2	RN7SL454P
	SEPSECS-AS1	RN7SL507P
	SERPINA11	RN7SL524P
	SERPINA7	RN7SL783P
	SERPINB4	RN7SL864P
	SH3GL1P3	RNF14P1
	SH3GL2	RNU1-2
	SHLD1	RNU1-4
	SHMT2	RNU5A-8P
	SIGLEC7	RNU5E-1
	SILC1	RNU5F-1
	SIM1	RNU6-1042P
	SLC10A2	RNU6-1141P
	SLC15A4	RNU6-1175P
	SLC36A2	RNU6-262P
	SLC39A13	RNU6-321P
	SLC6A2	RNU6-485P
	SLC7A14	RNU6-72P
	SMC2	RNU6-916P
	SMIM28	RNU6-952P
	SMN2	RNU7-159P
	SMOC1	RNU7-170P
	SMYD1	RNU7-88P
	SNHG21	RNY1P3
	SNORA68	RP1
	SNORD77B	RPE65
	SNRPCP20	RPL21P126
	SNTB1-AS1	RPL21P130
	SNUPN	RPL31P53
	SPANXN1	RPL36P4
	SPATA8-AS1	RPL39P33
	SPOCK3	RPL39P41
	SRRM1P3	RPL7AP21
	SST	RPL7AP4
	ST7-AS2	RPS10P27
	ST8SIA3	RPS14P4
	STAG2	RPS18
	STYXL2	RPS19
	SUCLA2-AS1	RPS28P7
	SUMF2	RPS29P31
	SUMO2P16	RPS5P2
	SYNPO2	RPSAP52
	SYPL2	RSAD2
	TBC1D15	RTP3
	TCHHL1	S100A7
	TDRD7	S100A7A
	TEAD1	SAA2-SAA4
	TECRL	SAP30BP-AS1
	TEP1	SCG2
	TEX13D	SCN1A
	TIAM1-AS1	SCN1A-AS1
	TIMM29	SDR9C7
	TIMM50	SEC61G
	TLCD1	SEMA3C
	TMC8	SEMA4F
	TMEFF1	SEPTIN14P12
	TMEFF2	SERPINA2
	TMEM106A	SERPINB3
	TMEM182	SERPINE1
	TMEM200A	SERPINE2
	TMEM255A	SF3A2
	TMEM273	SFTA1P
	TMEM30BP1	SFXN4P1
	TMOD4	SH2B2
	TMSB10P1	SH2D2A
	TMT1B	SH2D5
	TNFSF9	SHC1
	TNNC1	SHOC1
	TNNI1	SLC16A1
	TOP2A	SLC16A2
	TPM1-AS	SLC26A10P
	TPM3P3	SLC2A9
	TPT1P6	SLC35F3
	TPX2	SLC38A4
	TRAV1-2	SLC41A1
	TRDN	SLCO1B3-SLCO1B7
	TRDN-AS1	SNAI2
	TRIM54	SNCB
	TRIM64C	SNORA71B
	TRIML1	SOX11
	TRMT10A	SPINK14
	TRMT61A-DT	SPINK6
	TRPV1	SPOCD1
	TSPAN14-AS1	SPON1-AS1
	TSPAN9-IT1	SPP1
	TTN	SPRY4
	TWSG1-DT	SPRYD3
	TXLNB	ST13P10
	TXNP4	ST13P5
	UBE2D3P2	STARD4-AS1
	UBE2I	STAT1
	UBE2L5	STC2
	UBQLN1-AS1	STEAP1B
	UBR5-DT	STEAP3
	UGT2B7	STRIP2
	UGT3A2	STX1A
	UMODL1-AS1	SUN3
	UQCR11	SYT5
	USP22	TAF1A
	USP29	TAGLN3
	USP38-DT	TBX3
	VN1R7P	TDO2
	VN1R93P	TENM2
	VPREB1	TEX11
	VPS51P1	TGFA
	VTA1P1	TGFBI
	VTRNA2-2P	THAP7-AS1
	WASHC3P1	THAP8
	WDR89	THBS2
	WWOX	TIMP1
	YEATS4	TINAGL1
	YES1P1	TLL1
	YWHAEP5	TMEM106C
	ZBED5	TMEM123
	ZBTB8B	TMEM14B-DT
	ZCCHC12	TMEM156
	ZDHHC8	TMEM198B
	ZFAND4	TMEM208
	ZIC1	TMEM230P1
	ZNF25-DT	TMEM9B-AS1
	ZNF841	TMPRSS11CP
	ZSWIM9	TNC
		TNFSF11
		TNPO1P3
		TNS4
		TPBG
		TRAM2
		TREM2
		TRNP1
		TRPA1
		TSNAX-DT
		TSPAN1
		TTC9B
		TTK
		TTYH3
		UBE2T
		UCN2
		ULBP1
		ULBP2
		UNC93B7
		USH1C
		VAPB
		VAX2
		VEGFC
		VOPP1
		VSIG1
		WNT10A
		WNT6
		WNT7A
		WTAPP1
		XDH
		XPR1
		XRCC2
		YBX1P7
		YWHAEP3
		ZAN
		ZBP1
		ZNF133-AS1
		ZNF281
		ZNF319
		ZNF337
		ZNF385A
		ZNF628
		ZNF695
		ZP4
		ZPLD1
		ZSWIM9

## Sheet: S5
Table S5. List of Upregulated and Downregulated DEGs present in at least 2 datasets.
Upregulated			Downregulated
ACTBP7			CXCR2
AIM2			CYP3A4
BIRC3			CYP4Z2P
CCDC190			ECM1
CHST2			ERC2
CLEC7A			GGTA1
CXCL11			GPRIN2
CYP24A1			HAAO
DHCR7			KRT34
FBLIM1			NPPC
FGF1			PAX8-AS1
HORMAD1			RN7SL591P
IDI1			RNASEH1P2
IGF2BP2			SLC6A17
IL20			ST6GAL2
INHBA
LINC02945
LY6K
MDFI
MMP1
MYO3B
MYO3B-AS1
PI15
PTTG1P1
RIMS2
RPE65
SAA2-SAA4
SERPINE1
ZSWIM9

## Sheet: S6
Table S6. List of stable genes (stablity score >0.6) in three RNA-seq datasets obtained post bootstrapping analysis
GSE125866		GSE274202		GSE274203
ABCF2		A1BG-AS1		A2ML1-AS2
ABCF2-H2BK1		AADAC		ABCB5
ACLY		AADACL2		ACCS
ACTG1		AADACL3		ACKR3
ADCYAP1		AAGAB		ACOT1
ADH1A		AATF		ACSM3
ADH6		ABALON		ACSM5P1
ADM		ABCA3		ACSS1
AEN		ABCA8		ACTBP7
AGA-DT		ABCA9-AS1		ACTN4
AGR2		ABCB4		ACTR1AP1
AGR3		ABCB5		ACTR3BP3
AHI1-DT		ABCC1		ACVR1
ALKBH3-AS1		ABCC12		ADAD2
ANKLE2		ABCC13		ADAM11
APOBEC3A		ABCC6P1		ADAMDEC1
APOBEC3B		ABCG2		ADAMTS14
APOBEC3B-AS1		ABHD11		ADAMTS17
AR		ABHD12		ADAMTS19
ARC		ABHD14A		ADAMTSL2
AREG		ABHD14B		ADCY9
ASAH1-AS1		ABHD5		ADGRG2
ASXL3		ABITRAM		ADGRV1
B4GALNT3		ABL2		ADPRM
BCL11A		ACAA1		ADRA1A
BIRC3		ACACB		AFAP1L2
BPGM		ACAD11		AGFG2
C17orf67		ACADL		AGXT
C6orf163		ACADS		AJAP1
CARD18		ACAT1		AKR1C1
CARS1		ACBD3-AS1		ALOX12
CASC19		ACER3		ALOX12P2
CCDC144A		ACKR1		AMDHD1
CCDC178		ACKR2		AMER1
CCDC190		ACKR4		AMOTL2
CCDC9		ACOX3		AMY1B
CCL14		ACOXL		ANKRD33B-AS1
CCL15-CCL14		ACP3		ANKRD44
CCL18		ACP6		ANKS4B
CCL20		ACSF2		ANXA11
CCT3		ACSL4		ANXA13
CD1C		ACTA1		ANXA2
CDC27P10		ACTA2		APBA1
CDK15		ACTBL2		APELA
CDKN2A		ACTBP11		APOE
CDKN2B-AS1		ACTBP14		ARG1
CEBPB		ACTG1P15		ARGLU1-DT
CEBPB-AS1		ACTG2		ARHGAP22
CEMIP		ACTN2		ARID3C
CFAP20DC-DT		ACTR1B		ARL14EP
CFAP251		ACTR2		ARL2BPP2
CHI3L2		ACVR2A		ARMC9
CHST2		ADAM17		ARSLP1
CLCF1		ADAM1A		ASCL5
CNN2		ADAM24P		ASH1L-IT1
CNTNAP3		ADAM7-AS1		ATG9B
CNTNAP3B		ADAM7-AS2		ATOSBP1
CNTNAP3C		ADAMTS12		ATP1A3
CNTNAP3P2		ADAMTS19		ATP5MFP1
CPA3		ADAMTS19-AS1		ATP5MFP5
CRACDL		ADAMTS2		ATP5MGP2
CSF3		ADAMTS6		ATP5MKP1
CTPS1		ADAMTS9-AS2		ATP5PDP4
CXCL1		ADCY2		ATP5PO
CXCR2		ADCY4		ATP6V0E1P1
CYP24A1		ADCY5		ATP6V1C2
CYP2U1-AS1		ADD2		B3GALNT1P1
CYP3A4		ADGRB3-DT		BAALC-AS1
CYP4F24P		ADGRF1		BAK1P2
CYP4Z2P		ADGRG2		BAMBI
CYP51A1		ADGRL2		BANF1P1
CYTOR		ADGRL3		BCAT1-AS1
DCT		ADGRV1		BCL11A
DCUN1D3		ADH1B		BCL7C
DDX21		ADH1C		BCLAF1P1
DHCR7		ADH4		BCR
DHRS4-AS1		ADH7		BEND6
DHX33		ADIG		BEX4
DISP1		ADIPOQ		BICD1
DKK1		ADM5		BMP3
DLG2		ADORA2A		BMP8A
DLG2-AS2		ADRA2B		BMP8B
DMBT1		ADTRP		BMPR1B
DNAH12		AFAP1-AS1		BNIP3P26
DNM1P41		AFF3		BOC
DPF1		AFG2A		BOLA3
DPH2		AFG3L2		BRD7P3
DUSP4		AFMID		BRINP3
DUSP5		AGA-DT		BTF3P11
EDA		AGAP1-IT1		C15orf32
EDIL3-DT		AGAP11		C1orf116
EFCAB11		AGAP6		C1orf53
EFNB3		AGMAT		C22orf23
EHD4		AGPAT4		C6orf58
ELL		AGPS		C9orf152
ENHO		AGR2		C9orf43
EPHA2		AGR3		CA3-AS1
EPPK1		AGT		CAGE1
ERC2		AHCTF1		CAPN9
EREG		AHNAK2		CAPN9-AS1
ERRFI1		AHR		CASC22
EYA1		AIDA		CAVIN2-AS1
FABP6		AIFM1		CBY2
FAM162B		AIMP1P1		CBY3
FAM3C		AK3P5		CC2D1A
FAM78B		AK7		CCDC120
FAM86EP		AKIP1		CCDC160
FAM88C		AKIRIN1P1		CCDC183-AS1
FAT1		AKNAD1		CCDC188
FBF1		AKR1A1		CCDC190
FBLIM1		AKR1C1		CCDC74B
FBXO45		AKR7A3		CCKAR
FBXW10B		ALAD		CCL7
FCGR3A		ALDH1A2-AS1		CCNG2
FGF1		ALDH1L1		CCT7P1
FGF12		ALDH1L1-AS2		CD1B
FGFBP1		ALDH5A1		CD37
FMO1		ALDOAP2		CD84
FOSL1		ALDOC		CDC42EP1
FRS3		ALG9-IT1		CDC42EP3-AS1
FST		ALMS1		CDHR4
GABRP		ALOX15B		CDKL2
GAS1RR		ALOXE3P1		CEL
GCH1		AMFR		CELF3
GCNT3		AMMECR1LP1		CELF6-AS1
GGTA1		AMPD1		CES1P1
GOLGA6L9		AMZ2P1		CFAP100
GOLGA8M		ANAPC11		CFAP141
GOLGA8O		ANGPT4		CHCHD10
GOLGA8R		ANGPTL1		CHN1
GOLGA8T		ANGPTL7		CHRM3
GPATCH4		ANK2		CHURC1-FNTB
GPR27		ANK3-DT		CIAO2B
GPRC5A		ANKRD20A10P		CIBAR1
GPRIN1		ANKRD29		CICP11
GPRIN2		ANKRD34B		CIMAP1B
GRID2		ANKRD35		CIMAP1C
GTPBP4		ANKRD37		CLCA4-AS1
HAAO		ANKRD50		CLDN25
HAS3		ANKRD55		CLEC12A
HBEGF		ANKRD6		CLEC16A
HEATR5A-DT		ANKS6		CLEC5A
HILPDA		ANLN		CLEC7A
HLA-DQB1-AS1		ANO10		CLIC4P3
HORMAD1		ANO7L1		COL10A1
HOXC13		ANP32BP1		COL13A1
HOXD11		ANP32E		COL23A1
HSP90AA1		ANTXR2		COL4A1
HSPA5		ANXA10		COL6A5
HSPH1		ANXA13		COL8A1
HTR7P1		ANXA9		CPNE4
ICA1L		AP1G2-AS1		CPP
IDI1		AP1M2P1		CRB3
IDI2-AS1		AP3M1		CRCT1
IER3-AS1		AP5B1		CREG2
IFFO2		APBB2		CRISPLD1
IGF2BP2		APCDD1L		CROCC2
IL11RA		APH1B		CROCCP4
IL20		APLN		CRP
IL2RA		APLP2		CRYBB3
IL36G		APOB		CSMD3
INHBA		APOBEC2		CTCF
INSIG1		APOBEC3C		CTDNEP1P1
IRAK1BP1		APOBR		CTDNEP1P2
ISG20		APOD		CTHRC1
ISL1-DT		APOL4		CTSG
ITGA3		AQP1		CTSL
ITGB4		AQP11		CUEDC1
ITPRID2		AQP4-AS1		CUL5
KANTR		AQP5		CXCL1
KBTBD8		AQP5-AS1		CXCL3
KCNG1		AR		CXCL5
KCNIP3		ARAP1-AS2		CXCR4
KCNK1		AREG		CYB5R3
KDM7A		ARF1P1		CYCSP4
KDM7A-DT		ARFGAP2		CYP11A1
KIT		ARFGEF3		CYP24A1
KRT17		ARG1		CYP27C1
KRT32		ARGLU1		CYP2A13
KRT42P		ARHGAP25		CYP2C58P
LAMC2		ARHGAP26-AS1		CYP2E1
LDLR		ARHGDIB		CYP2W1
LINC00173		ARHGEF10L		CYP3A5
LINC00498		ARHGEF17		CYP4A11
LINC00537		ARHGEF2-AS2		CYP4B1
LINC00707		ARHGEF26		CYP4F10P
LINC00933		ARHGEF3		CYP4F8
LINC00958		ARHGEF37		DANT2
LINC01011		ARHGEF38		DCXR
LINC01060		ARHGEF4-AS1		DDAH1
LINC01410		ARIH2OS		DDX25-AS1
LINC01535		ARL13B		DDX50P2
LINC01705		ARL14		DEFB124
LINC01750		ARL14EP		DENND5A
LINC02099		ARL4AP1		DEPDC1-AS2
LINC02232		ARL4C		DFFBP1
LINC02244		ARL5AP2		DGKA
LINC02256		ARL6IP1		DHRS3
LINC02351		ARMC10P1		DHX38
LINC02955		ARMS2		DIO3OS
LIPG		ARPC1A		DISP3
LIPT2-AS1		ARPC3P1		DKK4
LOC100128288		ARPP21		DNAAF2
LOC100131257		ARSJ		DNAH7
LOC100287846		ARSK		DNAI3
LOC100506639		ARSL		DNAJC8P4
LOC100506974		ART4		DOCK6
LOC101927516		ARTN		DPYS
LOC101927879		ASAH1		DUBR
LOC101928068		ASAP2		DUS2
LOC101928237		ASAP3		ECI2
LOC101928441		ASB12		EDIL3
LOC101928819		ASB13		EDNRB-AS1
LOC101928834		ASB15-AS1		EEF1A1P34
LOC101929007		ASB17		EEF1A1P9
LOC101929653		ASB5		EEF1B2P6
LOC101929710		ASB9		EEIG1
LOC102723341		ASCC3		EFR3B
LOC102723576		ASCL4		EGFL6
LOC102724727		ASGR2		EIF1P4
LOC102724749		ASIC1		EIF4EBP3
LOC102725082		ASIP		ELF3
LOC105369710		ASNSP3		ELN-AS1
LOC105369724		ASPH		EMC1-AS1
LOC105370117		ASPM		ENPP6
LOC105370413		ASS1P5		ENTPD1-AS1
LOC105370495		ASTN1		ENTPD2
LOC105370569		ATF4P3		ENTPD7
LOC105370765		ATF7IP		EPB41L3
LOC105370792		ATOX1		EPB41L4A
LOC105370926		ATP10B		EPB41L4A-AS1
LOC105370928		ATP11A-AS1		EPHA2-AS1
LOC105371800		ATP13A3		EPHA6
LOC105372321		ATP13A4		EPHB2
LOC105372527		ATP13A5		EPHB6
LOC105372528		ATP1A2		ERGIC2
LOC105372641		ATP1B3		ERLNC1
LOC105373142		ATP1B3-AS1		ETNK2
LOC105373648		ATP2B2		ETV3L
LOC105373649		ATP2B3		EVC2
LOC105373873		ATP2C1		FAH
LOC105374056		ATP5F1E		FALEC
LOC105374181		ATP5MC1P1		FAM135B
LOC105374341		ATP5MC1P4		FAM151A
LOC105374535		ATP5MC2		FAM153CP
LOC105374616		ATP5MFP1		FAM184A
LOC105375061		ATP5MFP2		FAM3D-AS1
LOC105375091		ATP5PDP3		FAM78B-AS1
LOC105375284		ATP6V0A4		FAM83E
LOC105375500		ATP6V0E2-AS1		FAM86C1P
LOC105375527		ATP6V1B1		FAM86KP
LOC105376065		ATP6V1C2		FAM95B1
LOC105376214		ATP6V1D		FANK1-AS1
LOC105376957		ATP6V1FP2		FBL
LOC105377104		ATP6V1H		FBN2
LOC105377319		ATP8A2P2		FBXO31
LOC105377363		ATP8B1-AS1		FBXO36
LOC105377609		ATR		FCGR3A
LOC105377979		ATXN3L		FCMR
LOC105378338		AUH		FCRL2
LOC105378726		AUNIP		FCRL5
LOC105378737		AURKAP2		FCRLB
LOC105378975		B3GNT5		FETUB
LOC105378978		B4GALT6		FGF10-AS1
LOC105378980		BAIAP2L2		FGF12
LOC105379080		BAK1P1		FGFBP2
LOC105379096		BANCR		FHOD1
LOC105379251		BARHL1		FKBP14-AS1
LOC105379263		BARX2		FKBP1B
LOC107984035		BASP1		FLG
LOC107984254		BATF		FLYWCH1
LOC107984292		BAZ2B-AS1		FMO2
LOC107984312		BBOX1		FMO9P
LOC107984376		BBS12		FMR1-IT1
LOC107984425		BBS2		FNDC3CP
LOC107984718		BBX		FOS
LOC107985014		BCAP29		FOSL1P1
LOC107985909		BCAR3		FOSL2
LOC107986022		BCAS1-AS1		FOXF2-DT
LOC107986293		BCAT1-AS1		FRMPD3
LOC107986294		BCAT1-DT		FSD1
LOC107986362		BCDIN3D		FSTL4
LOC107986365		BCDIN3D-AS1		FTH1P20
LOC107986423		BCKDHB		FTH1P22
LOC107986446		BCKDK		FTH1P24
LOC107986452		BCL10		FUNDC2P2
LOC107986613		BCL6B		FYB2
LOC107986699		BCRP8		G3BP1P1
LOC107986708		BCYRN1		GABRA3
LOC107986847		BDH1		GABRP
LOC107986997		BEND5		GAPDHP40
LOC107987043		BEND6		GAPDHP47
LOC107987076		BEST1		GAPDHP49
LOC112267856		BEX1		GAPDHP61
LOC112267869		BFSP2		GAPDHP66
LOC112267965		BHLHE40-AS1		GAPDHP72
LOC112268084		BICDL3P		GAPLINC
LOC112268199		BIK		GAS6-AS1
LOC112268254		BIRC3		GBP7
LOC112268280		BLACAT1		GCOM1
LOC112268282		BLOC1S3		GGT6
LOC112268313		BLVRBP1		GINS2
LOC202181		BMF-AS1		GJB1
LOC340512		BMP3		GLOD5
LOC440300		BMPR1B-DT		GLUL
LOC441666		BMS1P21		GLYATL1-AS1
LOC93463		BNIP3P26		GLYATL1P2
LPAR4		BNIPL		GNAT3
LRP12		BOLA1		GNRHR
LRRC3B		BOLA3P1		GNS
LRRC8A		BPIFA1		GPC6-AS1
LY6K		BRD3OS		GPR143
LYAR		BRF2		GPR156
LYPLAL1		BRINP2		GPR176
MAF		BRINP3		GPR183
MAFF		BRIX1		GPR20
MAOB		BRK1		GPRC6A
MAP2K3		BRSK1		GPRIN1
MAP7D1		BRWD1-IT1		GPS2P1
MAPT		BSND		GPX3
MASP1		BST2		GRID2
MBLAC2		BTBD7		GSG1
MEIS1-AS2		BTG2-DT		GSTA1
MEX3B		BTLA		GSTA3
MIR421		BTN2A3P		GSTCD-AS1
MIR4451		BTN3A3		GTF2H2
MIR99A		BTNL12P		GUSBP15
MLANA		BTNL8		H1-9P
MMP1		BTNL9		H3P13
MMP12		BUB1		H3P8
MMP7		BUB1P1		HAAO
MNT		C10orf71-AS1		HAFML
MRGPRX2		C10orf88B		HAL
MS4A2		C11orf24		HCAR1
MS4A4E		C11orf65		HCRTR1
MSMO1		C11orf86		HECW2
MTHFD2		C12orf50		HHIPL2
MUC5B		C12orf75		HIVEP2-DT
MVD		C15orf40		HK2
MYLIP		C16orf74		HLA-C
MYLK		C16orf96		HLA-DMB
MYRIP		C18orf21		HLA-DRB5
NAA50		C18orf32		HMGN1P24
NCL		C19orf25		HMGN1P3
NKAPP1		C19orf33		HMGN1P37
NNAT		C19orf73		HMGN2P9
NOLC1		C1DP1		HNRNPA1P14
NPPC		C1GALT1P1		HNRNPA1P41
NRIP1		C1QB		HNRNPA3P3
NT5DC3		C1QTNF5		HNRNPH1P3
NUS1		C1QTNF7		HNRNPM
OCA2		C1R		HORMAD2-AS1
ODC1		C1orf115		HOXA1
PANCR		C1orf116		HOXA3
PCDH18		C1orf162		HOXD-AS2
PCDHGA2		C1orf210		HPDL
PCSK1		C1orf52		HPRT1P3
PCSK9		C1orf56		HRNR
PDCD11		C22orf15		HSD11B2
PDLIM4		C22orf42		HSD17B2
PFDN2		C2CD2L		HSPB1P1
PHYHIP		C2orf15		HTATSF1P2
[truncated: 4,020 more rows]

## Sheet: S7
Table S7. Stablity scores computed for three RNA-seq datasets using bootstrapping analysis
[truncated: 39,376 more rows]

[truncated: 11 more sheets: S8, S9, S10, S11, S12, S13, S14, S15, S16, S17, S18]
